# Supplementary material for: Transcription factors Asg1p and Hal9p regulate pH homeostasis in Candida glabrata
Source: Front Microbiol. 2015 Aug 18;6:843. doi: 10.3389/fmicb.2015.00843 (PMC4539521; doi:10.3389/fmicb.2015.00843)
Supplement: Supplementary file 1 [file DataSheet1.XLSX]

## Sheet: Brief description
Strains
T1	wild-type strain incubated in YNB-pH 5.2 medium for 2 h
T3	Cgasg1△ mutant strain incubated in YNB-pH 5.2 medium for 2 h
T5	Cghal9△ mutant strain incubated in YNB-pH 5.2 medium for 2 h
Files
A1	Compared the mRNA level of T3 with that of T1, the upregulated genes were listed in file A1.
A2	Compared the mRNA level of T3 with that of T1, and the mRNA level of T5 with that of T1, the common upregulated genes were listed in file A2.
A3	Compared the mRNA level of T5 with that of T1, the upregulated genes were listed in file A3.

## Sheet: A1
#Gene_ID	FDR	log2FC	regulated	Go_term	p-value
CAGL0D06424g	1.41e-05	1.32677	up	Biological Process: mitochondrial genome maintenance (GO:0000002);	0.326697
CAGL0H01353g	0.000100518	1.2049	up	Biological Process: mitochondrial genome maintenance (GO:0000002);	0.326697
CAGL0J00495g	0.000305156	1.14825	up	Biological Process: drug transmembrane transport (GO:0006855);	0.0153127
CAGL0D05566g	8.09e-07	1.45539	up	Biological Process: lipid metabolic process (GO:0006629);	0.667221
CAGL0K01529g	4.93e-13	2.09039	up	Biological Process: tRNA processing (GO:0008033);	0.932126
CAGL0C00847g	3.7e-05	1.25118	up	Biological Process: multi-organism process (GO:0051704);	0.0520172
C.glabrata_newGene_31	5.02e-14	4.79172	up	Biological Process: multi-organism process (GO:0051704);	0.0520172
CAGL0I06050g	0	3.39845	up	Biological Process: inositol biosynthetic process (GO:0006021);	0.0310482
CAGL0B01947g	9.76e-09	1.67234	up	Biological Process: inositol biosynthetic process (GO:0006021);	0.0310482
CAGL0I00220g	5.1e-09	1.61546	up	Biological Process: single-species biofilm formation on inanimate substrate (GO:0044011);	0.0100087
CAGL0I02486g	9.72e-07	1.49357	up	Biological Process: glycolysis (GO:0006096);	0.00167816
CAGL0H08327g	3.62e-10	1.74171	up	Biological Process: glycolysis (GO:0006096);	0.00167816
CAGL0E06358g	0.00223078	1.142	up	Biological Process: glycolysis (GO:0006096);	0.00167816
CAGL0M12034g	0.000169626	1.22712	up	Biological Process: glycolysis (GO:0006096);	0.00167816
CAGL0L02497g	0.000194335	1.25028	up	Biological Process: glycolysis (GO:0006096);	0.00167816
CAGL0L10758g	6.85e-09	1.61691	up	Biological Process: glycolysis (GO:0006096);	0.00167816
CAGL0L07722g	1.22e-06	1.46546	up	Biological Process: glycolysis (GO:0006096);	0.00167816
CAGL0L10868g	0.00256435	1.03898	up	Biological Process: cation transport (GO:0006812);	0.850908
CAGL0M03949g	4.47e-05	1.60306	up	Biological Process: response to stress (GO:0006950);	0.580427
CAGL0J05984g	0.000116676	1.21596	up	Biological Process: hypoxanthine salvage (GO:0043103);	0.105638
CAGL0D06402g	0.00383679	1.03032	up	Biological Process: 'de novo' L-methionine biosynthetic process (GO:0071266);	0.200148
CAGL0J04268g	5.97e-10	1.68983	up	Biological Process: acetyl-CoA metabolic process (GO:0006084);	0.105638
CAGL0I10648g	3.07e-08	1.54589	up	Biological Process: L-asparagine biosynthetic process (GO:0070981);	0.105638
CAGL0C03223g	1.29e-06	1.39963	up	Biological Process: electron transport chain (GO:0022900);	0.634389
CAGL0B02717g	0	2.84457	up	Biological Process: acetyl-CoA biosynthetic process from acetate (GO:0019427);	0.200148
CAGL0E02321g	0.00289887	1.02839	up	Biological Process: phospholipid catabolic process (GO:0009395);	0.360335
CAGL0G07106g	0.00300335	1.50323	up	Biological Process: nucleoside metabolic process (GO:0009116);	0.163696
CAGL0K10208g	0.000274573	1.29177	up	Biological Process: cellular heat acclimation (GO:0070370);	0.089691
CAGL0H09064g	6.98e-06	1.33586	up	Biological Process: UMP salvage (GO:0044206);	0.200148
CAGL0F03399g	5.18e-05	1.25623	up	Biological Process: sphingolipid metabolic process (GO:0006665);	0.200148
CAGL0L05236g	3.23e-05	1.26607	up	Biological Process: chronological cell aging (GO:0001300);	0.427996
CAGL0F06809g	0.00151737	1.18264	up	Biological Process: meiosis (GO:0007126);	0.813385
CAGL0H08525g	1.16e-07	1.52215	up	Biological Process: protein import into mitochondrial inner membrane (GO:0045039);	0.284698
CAGL0G04741g	6.69e-05	1.21638	up	Biological Process: leucine biosynthetic process (GO:0009098);	0.427996
CAGL0E03872g	3.68e-07	1.45009	up	Biological Process: protein transport (GO:0015031);	0.869242
CAGL0A03234g	0.00848551	1.05038	up	Biological Process: positive regulation of translational elongation (GO:0045901);	0.284698
CAGL0L05236g	3.23e-05	1.26607	up	Biological Process: tricarboxylic acid cycle (GO:0006099);	0.00229004
CAGL0D06424g	1.41e-05	1.32677	up	Biological Process: tricarboxylic acid cycle (GO:0006099);	0.00229004
CAGL0C03223g	1.29e-06	1.39963	up	Biological Process: tricarboxylic acid cycle (GO:0006099);	0.00229004
CAGL0D02244g	0.00197808	1.21149	up	Biological Process: protein phosphorylation (GO:0006468);	0.790056
CAGL0J02354g	0.000450001	1.1751	up	Biological Process: protein phosphorylation (GO:0006468);	0.790056
CAGL0B00242g	7.77e-16	4.96187	up	Biological Process: positive regulation of mating-type specific transcription, DNA-templated (GO:0045895);	0.200148
CAGL0F06809g	0.00151737	1.18264	up	Biological Process: ribosomal large subunit assembly (GO:0000027);	0.427996
CAGL0G07469g	5.8e-05	1.22323	up	Biological Process: posttranslational protein targeting to membrane, translocation (GO:0031204);	0.284698
CAGL0A01782g	1.15e-08	1.64948	up	Biological Process: carbohydrate transport (GO:0008643);	0.163696
CAGL0K10208g	0.000274573	1.29177	up	Biological Process: calcium ion homeostasis (GO:0055074);	0.125377
CAGL0H01353g	0.000100518	1.2049	up	Biological Process: DNA metabolic process (GO:0006259);	0.326697
CAGL0C02783g	0.000822988	1.49769	up	Biological Process: DNA metabolic process (GO:0006259);	0.326697
CAGL0B01122g	1.81e-07	1.49532	up	Biological Process: one-carbon metabolic process (GO:0006730);	0.089691
CAGL0M07513g	0.00167325	1.05538	up	Biological Process: rRNA catabolic process (GO:0016075);	0.284698
CAGL0E03872g	3.68e-07	1.45009	up	Biological Process: ER to Golgi vesicle-mediated transport (GO:0006888);	0.813385
CAGL0F08459g	0.00042293	1.12452	up	Biological Process: methionyl-tRNA aminoacylation (GO:0006431);	0.200148
CAGL0M07920g	4.84e-11	1.81942	up	Biological Process: metabolic process (GO:0008152);	0.286077
CAGL0I06116g	1.68e-05	1.47771	up	Biological Process: metabolic process (GO:0008152);	0.286077
CAGL0K08272g	0.0018877	1.04879	up	Biological Process: metabolic process (GO:0008152);	0.286077
CAGL0G05313g	6.51e-11	1.77061	up	Biological Process: metabolic process (GO:0008152);	0.286077
CAGL0I01276g	2.31e-08	1.56125	up	Biological Process: metabolic process (GO:0008152);	0.286077
CAGL0G04015g	0.000275171	1.16095	up	Biological Process: metabolic process (GO:0008152);	0.286077
CAGL0M11660g	2.29e-08	1.55517	up	Biological Process: metabolic process (GO:0008152);	0.286077
CAGL0J09988g	4.31e-06	1.34344	up	Biological Process: protein methylation (GO:0006479);	0.360335
CAGL0I06050g	0	3.39845	up	Biological Process: phospholipid biosynthetic process (GO:0008654);	0.177726
CAGL0C03069g	0.00199907	1.06016	up	Biological Process: phospholipid biosynthetic process (GO:0008654);	0.177726
CAGL0L05236g	3.23e-05	1.26607	up	Biological Process: replicative cell aging (GO:0001302);	0.427996
CAGL0F06809g	0.00151737	1.18264	up	Biological Process: peptidyl-tyrosine dephosphorylation (GO:0035335);	0.150788
CAGL0K07832g	0.00115256	1.16334	up	Biological Process: GTP catabolic process (GO:0006184);	0.176444
CAGL0A03234g	0.00848551	1.05038	up	Biological Process: GTP catabolic process (GO:0006184);	0.176444
CAGL0G09581g	2.99e-06	1.35878	up	Biological Process: GTP catabolic process (GO:0006184);	0.176444
CAGL0J05984g	0.000116676	1.21596	up	Biological Process: purine ribonucleoside monophosphate biosynthetic process (GO:0009168);	0.105638
CAGL0K06039g	3.88e-07	1.47957	up	Biological Process: chromosome segregation (GO:0007059);	0.219798
CAGL0K10780g	2.66e-08	1.55055	up	Biological Process: GMP biosynthetic process (GO:0006177);	0.200148
CAGL0L00825g	0.000131835	1.18324	up	Biological Process: regulation of ARF GTPase activity (GO:0032312);	0.427996
CAGL0A03300g	0.000253491	1.50345	up	Biological Process: nucleobase-containing compound metabolic process (GO:0006139);	0.284698
CAGL0G05027g	3.25e-05	1.272	up	Biological Process: translation (GO:0006412);	0.000719768
CAGL0I08481g	0.00364283	1.11573	up	Biological Process: translation (GO:0006412);	0.000719768
CAGL0J02354g	0.000450001	1.1751	up	Biological Process: translation (GO:0006412);	0.000719768
CAGL0G02079g	0.00935847	1.01163	up	Biological Process: translation (GO:0006412);	0.000719768
CAGL0K02717g	5.45e-09	2.04908	up	Biological Process: translation (GO:0006412);	0.000719768
CAGL0H08734g	9.53e-05	1.21647	up	Biological Process: translation (GO:0006412);	0.000719768
CAGL0A04521g	0.00277916	1.06162	up	Biological Process: translation (GO:0006412);	0.000719768
CAGL0K00671g	0.00130913	1.06687	up	Biological Process: translation (GO:0006412);	0.000719768
CAGL0L08114g	1.6e-13	2.053	up	Biological Process: translation (GO:0006412);	0.000719768
CAGL0A03388g	2.44e-10	1.73698	up	Biological Process: translation (GO:0006412);	0.000719768
CAGL0K11748g	0.00308837	1.04679	up	Biological Process: translation (GO:0006412);	0.000719768
CAGL0J11220g	0.00235331	1.08576	up	Biological Process: translation (GO:0006412);	0.000719768
CAGL0J00737g	9.98e-05	1.22104	up	Biological Process: translation (GO:0006412);	0.000719768
CAGL0M00814g	0.00178024	1.09152	up	Biological Process: translation (GO:0006412);	0.000719768
CAGL0F07073g	0.00020961	1.20006	up	Biological Process: translation (GO:0006412);	0.000719768
CAGL0D05412g	0.000106801	1.19479	up	Biological Process: translation (GO:0006412);	0.000719768
CAGL0G07953g	2.75e-09	1.93172	up	Biological Process: translation (GO:0006412);	0.000719768
CAGL0C04807g	0.00284091	1.22318	up	Biological Process: translation (GO:0006412);	0.000719768
CAGL0B01203g	2.73e-06	1.36346	up	Biological Process: translation (GO:0006412);	0.000719768
CAGL0F06809g	0.00151737	1.18264	up	Biological Process: cAMP-mediated signaling (GO:0019933);	0.105638
CAGL0L10164g	2.22e-06	1.37439	up	Biological Process: regulation of translation (GO:0006417);	0.326697
CAGL0F06809g	0.00151737	1.18264	up	Biological Process: ascospore wall assembly (GO:0030476);	0.360335
CAGL0J05984g	0.000116676	1.21596	up	Biological Process: adenine catabolic process (GO:0006146);	0.105638
CAGL0A04521g	0.00277916	1.06162	up	Biological Process: maturation of SSU-rRNA from tricistronic rRNA transcript (SSU-rRNA, 5.8S rRNA, LSU-rRNA) (GO:0000462);	0.203696
CAGL0A04301g	0.00300761	1.01952	up	Biological Process: protein dephosphorylation (GO:0006470);	0.427996
CAGL0B01947g	9.76e-09	1.67234	up	Biological Process: regulation of gene expression (GO:0010468);	0.200148
CAGL0G01034g	1.64e-12	1.88827	up	Biological Process: (1->3)-beta-D-glucan biosynthetic process (GO:0006075);	0.284698
CAGL0M03949g	4.47e-05	1.60306	up	Biological Process: mitochondrion organization (GO:0007005);	0.634389
CAGL0K10208g	0.000274573	1.29177	up	Biological Process: pathogenesis (GO:0009405);	0.866745
CAGL0L11902g	0	2.46831	up	Biological Process: nucleotide phosphorylation (GO:0046939);	0.284698
CAGL0G04521g	0.00601707	1.04789	up	Biological Process: protein import into mitochondrial matrix (GO:0030150);	0.427996
CAGL0K04367g	0.000110835	1.19573	up	Biological Process: amino acid transmembrane transport (GO:0003333);	0.640383
CAGL0I04994g	9.62e-08	1.50008	up	Biological Process: methionine biosynthetic process (GO:0009086);	0.591079
CAGL0J04070g	0.000145495	1.21614	up	Biological Process: transcription, DNA-templated (GO:0006351);	0.581546
CAGL0K12628g	5.15e-05	1.34838	up	Biological Process: transcription, DNA-templated (GO:0006351);	0.581546
CAGL0L05236g	3.23e-05	1.26607	up	Biological Process: cellular carbohydrate metabolic process (GO:0044262);	0.163696
CAGL0H09262g	1.33e-07	1.76055	up	Biological Process: protein glycosylation (GO:0006486);	0.965476
CAGL0L10714g	0.000655298	1.11552	up	Biological Process: ergosterol biosynthetic process (GO:0006696);	0.766455
CAGL0A03300g	0.000253491	1.50345	up	Biological Process: methylation (GO:0032259);	0.89819
CAGL0K10208g	0.000274573	1.29177	up	Biological Process: fungal-type cell wall organization (GO:0031505);	0.880904
CAGL0M07634g	1.45e-09	1.6578	up	Biological Process: regulation of transcription, DNA-templated (GO:0006355);	0.739725
CAGL0H01353g	0.000100518	1.2049	up	Biological Process: regulation of transcription, DNA-templated (GO:0006355);	0.739725
CAGL0F04081g	1.71e-07	1.48282	up	Biological Process: regulation of transcription, DNA-templated (GO:0006355);	0.739725
CAGL0G08866g	4.59e-07	1.44512	up	Biological Process: regulation of transcription, DNA-templated (GO:0006355);	0.739725
CAGL0L10164g	2.22e-06	1.37439	up	Biological Process: regulation of transcription, DNA-templated (GO:0006355);	0.739725
CAGL0B00242g	7.77e-16	4.96187	up	Biological Process: regulation of transcription, DNA-templated (GO:0006355);	0.739725
CAGL0L05236g	3.23e-05	1.26607	up	Biological Process: malate metabolic process (GO:0006108);	0.427996
CAGL0J05984g	0.000116676	1.21596	up	Biological Process: nucleotide metabolic process (GO:0009117);	0.360335
CAGL0H08327g	3.62e-10	1.74171	up	Biological Process: pentose-phosphate shunt (GO:0006098);	0.28577
CAGL0F08019g	1.54e-11	1.8233	up	Biological Process: positive regulation of protein binding (GO:0032092);	0.105638
CAGL0H04829g	2.65e-09	2.04703	up	Biological Process: transcription initiation from RNA polymerase II promoter (GO:0006367);	0.28577
CAGL0D06424g	1.41e-05	1.32677	up	Biological Process: propionate metabolic process (GO:0019541);	0.200148
CAGL0C04697g	3.23e-05	1.34326	up	Biological Process: oxidation-reduction process (GO:0055114);	0.558565
CAGL0D00528g	2.56e-11	1.79921	up	Biological Process: oxidation-reduction process (GO:0055114);	0.558565
CAGL0I02574g	1.09e-14	2.06996	up	Biological Process: oxidation-reduction process (GO:0055114);	0.558565
CAGL0C04873g	0.000596082	1.11907	up	Biological Process: oxidation-reduction process (GO:0055114);	0.558565
CAGL0K10780g	2.66e-08	1.55055	up	Biological Process: oxidation-reduction process (GO:0055114);	0.558565
CAGL0J03212g	0.00514796	1.00063	up	Biological Process: oxidation-reduction process (GO:0055114);	0.558565
CAGL0I06831g	0.000141214	1.18261	up	Biological Process: oxidation-reduction process (GO:0055114);	0.558565
CAGL0F03399g	5.18e-05	1.25623	up	Biological Process: oxidation-reduction process (GO:0055114);	0.558565
CAGL0F08239g	0.00284147	1.02527	up	Biological Process: oxidation-reduction process (GO:0055114);	0.558565
CAGL0H06853g	2.72e-12	2.01314	up	Biological Process: oxidation-reduction process (GO:0055114);	0.558565
CAGL0K05863g	1.61e-06	1.38415	up	Biological Process: oxidation-reduction process (GO:0055114);	0.558565
CAGL0I07843g	1.04e-05	1.36355	up	Biological Process: oxidation-reduction process (GO:0055114);	0.558565
CAGL0M07942g	1.03e-05	1.3062	up	Biological Process: oxidation-reduction process (GO:0055114);	0.558565
CAGL0E01727g	2.21e-05	1.30598	up	Biological Process: proteolysis (GO:0006508);	0.967352
CAGL0M10593g	0.0044822	1.09654	up	Biological Process: proteolysis (GO:0006508);	0.967352
CAGL0I05566g	0.00477311	1.13124	up	Biological Process: intracellular protein transport (GO:0006886);	0.698374
CAGL0I06831g	0.000141214	1.18261	up	Biological Process: heme a biosynthetic process (GO:0006784);	0.105638
CAGL0C04697g	3.23e-05	1.34326	up	Biological Process: superoxide metabolic process (GO:0006801);	0.427996
CAGL0I03322g	1.65e-08	1.56883	up	Biological Process: protein folding (GO:0006457);	0.298919
CAGL0I01496g	2.76e-06	1.36159	up	Biological Process: protein folding (GO:0006457);	0.298919
CAGL0F08239g	0.00284147	1.02527	up	Biological Process: ubiquinone biosynthetic process (GO:0006744);	0.591079
CAGL0L10758g	6.85e-09	1.61691	up	Biological Process: phosphorylation (GO:0016310);	0.643246
CAGL0L07722g	1.22e-06	1.46546	up	Biological Process: phosphorylation (GO:0016310);	0.643246
CAGL0M12034g	0.000169626	1.22712	up	Biological Process: phosphorylation (GO:0016310);	0.643246
CAGL0H07051g	0	5.26479	up	Biological Process: asparagine metabolic process (GO:0006528);	0.105638
CAGL0L10758g	6.85e-09	1.61691	up	Biological Process: fructose 6-phosphate metabolic process (GO:0006002);	0.284698
C.glabrata_newGene_57	2.12e-10	1.76162	up	Biological Process: adhesion to host (GO:0044406);	0.000677115
CAGL0I00220g	5.1e-09	1.61546	up	Biological Process: adhesion to host (GO:0044406);	0.000677115
CAGL0A01760g	4.87e-08	1.69898	up	Biological Process: arginyl-tRNA aminoacylation (GO:0006420);	0.200148
CAGL0M07513g	0.00167325	1.05538	up	Biological Process: RNA processing (GO:0006396);	0.640383
CAGL0A04521g	0.00277916	1.06162	up	Biological Process: translational elongation (GO:0006414);	0.00818146
CAGL0F08547g	0.00560128	1.02004	up	Biological Process: translational elongation (GO:0006414);	0.00818146
CAGL0A03168g	0.000311145	1.15407	up	Biological Process: translational elongation (GO:0006414);	0.00818146
CAGL0A03234g	0.00848551	1.05038	up	Biological Process: translational elongation (GO:0006414);	0.00818146
CAGL0G09581g	2.99e-06	1.35878	up	Biological Process: translational elongation (GO:0006414);	0.00818146
CAGL0K07832g	0.00115256	1.16334	up	Biological Process: translational elongation (GO:0006414);	0.00818146
CAGL0M04301g	0.00147368	1.15623	up	Biological Process: zinc ion transmembrane transport (GO:0071577);	0.105638
CAGL0M12034g	0.000169626	1.22712	up	Biological Process: pyruvate metabolic process (GO:0006090);	0.089691
CAGL0M07920g	4.84e-11	1.81942	up	Biological Process: pyruvate metabolic process (GO:0006090);	0.089691
CAGL0K01551g	0.00420553	1.04671	up	Biological Process: rRNA processing (GO:0006364);	0.85175
CAGL0L00157g	6.28e-14	2.37076	up	Biological Process: flocculation (GO:0000128);	0.00605946
CAGL0I00220g	5.1e-09	1.61546	up	Biological Process: flocculation (GO:0000128);	0.00605946
CAGL0H07249g	0.000131029	1.19978	up	Biological Process: peptidyl-lysine modification to hypusine (GO:0008612);	0.360335
CAGL0G01034g	1.64e-12	1.88827	up	Biological Process: cellular response to drug (GO:0035690);	0.0892525
CAGL0K10208g	0.000274573	1.29177	up	Biological Process: cellular response to drug (GO:0035690);	0.0892525
CAGL0H09064g	6.98e-06	1.33586	up	Biological Process: cellular response to drug (GO:0035690);	0.0892525
CAGL0I04752g	3.83e-08	1.64334	up	Biological Process: CDP-diacylglycerol biosynthetic process (GO:0016024);	0.105638
CAGL0D06402g	0.00383679	1.03032	up	Biological Process: cysteine biosynthetic process (GO:0019344);	0.360335
CAGL0F01287g	0.00793306	1.0034	up	Biological Process: carbohydrate metabolic process (GO:0005975);	0.796864
CAGL0B03707g	0.0038944	1.04502	up	Biological Process: DNA replication (GO:0006260);	0.929167
CAGL0E02233g	4.87e-08	1.62496	up	Biological Process: regulation of cyclin-dependent protein serine/threonine kinase activity (GO:0000079);	0.581678
CAGL0L02497g	0.000194335	1.25028	up	Biological Process: gluconeogenesis (GO:0006094);	0.0220966
CAGL0H08327g	3.62e-10	1.74171	up	Biological Process: gluconeogenesis (GO:0006094);	0.0220966
CAGL0E06358g	0.00223078	1.142	up	Biological Process: gluconeogenesis (GO:0006094);	0.0220966
CAGL0E04092g	1.93e-08	1.5666	up	Biological Process: transmembrane transport (GO:0055085);	0.0981957
CAGL0E01507g	0.000593202	1.1355	up	Biological Process: transmembrane transport (GO:0055085);	0.0981957
CAGL0I07447g	5.88e-10	1.7058	up	Biological Process: transmembrane transport (GO:0055085);	0.0981957
CAGL0A01782g	1.15e-08	1.64948	up	Biological Process: transmembrane transport (GO:0055085);	0.0981957
CAGL0L10868g	0.00256435	1.03898	up	Biological Process: transmembrane transport (GO:0055085);	0.0981957
CAGL0K11616g	0.0017425	1.04919	up	Biological Process: transmembrane transport (GO:0055085);	0.0981957
CAGL0B03883g	5.28e-09	1.64034	up	Biological Process: transmembrane transport (GO:0055085);	0.0981957
CAGL0H03839g	1.34e-08	1.60369	up	Biological Process: transmembrane transport (GO:0055085);	0.0981957
CAGL0K06039g	3.88e-07	1.47957	up	Biological Process: reciprocal meiotic recombination (GO:0007131);	0.163696
CAGL0K03905g	0.000558321	1.46134	up	Biological Process: reciprocal meiotic recombination (GO:0007131);	0.163696
CAGL0G07106g	0.00300335	1.50323	up	Biological Process: adenine salvage (GO:0006168);	0.200148
CAGL0M04917g	1.57e-06	1.51397	up	Biological Process: regulation of Rho protein signal transduction (GO:0035023);	0.427996
CAGL0F03399g	5.18e-05	1.25623	up	Biological Process: fatty acid biosynthetic process (GO:0006633);	0.177726
CAGL0L10780g	0	2.60407	up	Biological Process: fatty acid biosynthetic process (GO:0006633);	0.177726
CAGL0D00528g	2.56e-11	1.79921	up	Biological Process: fatty acid biosynthetic process (GO:0006633);	0.177726
CAGL0M03949g	4.47e-05	1.60306	up	Biological Process: macromolecule metabolic process (GO:0043170);	0.105638
CAGL0H07249g	0.000131029	1.19978	up	Biological Process: deoxyhypusine biosynthetic process from spermidine (GO:0050983);	0.105638
CAGL0M01628g	0.000168491	1.17589	up	Biological Process: signal transduction (GO:0007165);	0.294688
CAGL0B01122g	1.81e-07	1.49532	up	Biological Process: S-adenosylmethionine biosynthetic process (GO:0006556);	0.200148
CAGL0F07909g	6.26e-14	2.00008	up	Biological Process: regulation of transcription from RNA polymerase II promoter (GO:0006357);	0.257824
CAGL0A01325g	0.00752715	1.02185	up	Biological Process: regulation of transcription from RNA polymerase II promoter (GO:0006357);	0.257824
CAGL0L03377g	0.000138703	1.18642	up	Biological Process: regulation of transcription from RNA polymerase II promoter (GO:0006357);	0.257824
CAGL0A01325g	0.00752715	1.02185	up	Cellular Component: mediator complex (GO:0016592);	0.451609
CAGL0K08272g	0.0018877	1.04879	up	Cellular Component: membrane (GO:0016020);	0.454106
CAGL0C03069g	0.00199907	1.06016	up	Cellular Component: membrane (GO:0016020);	0.454106
CAGL0J00495g	0.000305156	1.14825	up	Cellular Component: membrane (GO:0016020);	0.454106
CAGL0L10868g	0.00256435	1.03898	up	Cellular Component: membrane (GO:0016020);	0.454106
CAGL0A03212g	9.71e-09	1.58943	up	Cellular Component: membrane (GO:0016020);	0.454106
CAGL0G05313g	6.51e-11	1.77061	up	Cellular Component: membrane (GO:0016020);	0.454106
CAGL0L07766g	1.64e-07	1.59936	up	Cellular Component: membrane (GO:0016020);	0.454106
CAGL0K01551g	0.00420553	1.04671	up	Cellular Component: nucleolus (GO:0005730);	0.93424
CAGL0H08525g	1.16e-07	1.52215	up	Cellular Component: mitochondrial inner membrane protein insertion complex (GO:0042721);	0.111537
CAGL0D00528g	2.56e-11	1.79921	up	Cellular Component: fatty acid synthase complex (GO:0005835);	0.111537
CAGL0E02057g	7.06e-05	1.26885	up	Cellular Component: COP9 signalosome (GO:0008180);	0.446695
CAGL0F06809g	0.00151737	1.18264	up	Cellular Component: preribosome, large subunit precursor (GO:0030687);	0.351797
CAGL0D06424g	1.41e-05	1.32677	up	Cellular Component: mitochondrial nucleoid (GO:0042645);	0.446695
CAGL0F08547g	0.00560128	1.02004	up	Cellular Component: eukaryotic translation elongation factor 1 complex (GO:0005853);	0.446695
CAGL0L10758g	6.85e-09	1.61691	up	Cellular Component: 6-phosphofructokinase complex (GO:0005945);	0.298789
CAGL0C00847g	3.7e-05	1.25118	up	Cellular Component: cell part (GO:0044464);	0.0910116
CAGL0E03872g	3.68e-07	1.45009	up	Cellular Component: cis-Golgi network (GO:0005801);	0.3771
CAGL0F03399g	5.18e-05	1.25623	up	Cellular Component: endoplasmic reticulum (GO:0005783);	0.619477
CAGL0L10714g	0.000655298	1.11552	up	Cellular Component: endoplasmic reticulum (GO:0005783);	0.619477
CAGL0I08481g	0.00364283	1.11573	up	Cellular Component: mitochondrial small ribosomal subunit (GO:0005763);	0.612328
CAGL0E03872g	3.68e-07	1.45009	up	Cellular Component: Golgi membrane (GO:0000139);	0.897827
CAGL0K10208g	0.000274573	1.29177	up	Cellular Component: nucleus (GO:0005634);	0.966747
CAGL0H01353g	0.000100518	1.2049	up	Cellular Component: nucleus (GO:0005634);	0.966747
CAGL0F04081g	1.71e-07	1.48282	up	Cellular Component: nucleus (GO:0005634);	0.966747
CAGL0H04829g	2.65e-09	2.04703	up	Cellular Component: nucleus (GO:0005634);	0.966747
CAGL0B00242g	7.77e-16	4.96187	up	Cellular Component: nucleus (GO:0005634);	0.966747
CAGL0J05984g	0.000116676	1.21596	up	Cellular Component: nucleus (GO:0005634);	0.966747
CAGL0K01551g	0.00420553	1.04671	up	Cellular Component: nucleus (GO:0005634);	0.966747
CAGL0A01628g	1.19e-11	1.85705	up	Cellular Component: nucleus (GO:0005634);	0.966747
CAGL0F07909g	6.26e-14	2.00008	up	Cellular Component: nucleus (GO:0005634);	0.966747
CAGL0L03377g	0.000138703	1.18642	up	Cellular Component: nucleus (GO:0005634);	0.966747
CAGL0L10164g	2.22e-06	1.37439	up	Cellular Component: nucleus (GO:0005634);	0.966747
CAGL0F06809g	0.00151737	1.18264	up	Cellular Component: nucleus (GO:0005634);	0.966747
CAGL0I00220g	5.1e-09	1.61546	up	Cellular Component: cell surface (GO:0009986);	0.000289317
CAGL0I05566g	0.00477311	1.13124	up	Cellular Component: mitochondrial inner membrane presequence translocase complex (GO:0005744);	0.0987208
CAGL0G04521g	0.00601707	1.04789	up	Cellular Component: mitochondrial inner membrane presequence translocase complex (GO:0005744);	0.0987208
CAGL0I06050g	0	3.39845	up	Cellular Component: cytoplasm (GO:0005737);	0.909107
CAGL0K10208g	0.000274573	1.29177	up	Cellular Component: cytoplasm (GO:0005737);	0.909107
CAGL0K10780g	2.66e-08	1.55055	up	Cellular Component: cytoplasm (GO:0005737);	0.909107
CAGL0A01760g	4.87e-08	1.69898	up	Cellular Component: cytoplasm (GO:0005737);	0.909107
CAGL0K01529g	4.93e-13	2.09039	up	Cellular Component: cytoplasm (GO:0005737);	0.909107
CAGL0E02057g	7.06e-05	1.26885	up	Cellular Component: cytoplasm (GO:0005737);	0.909107
CAGL0J05984g	0.000116676	1.21596	up	Cellular Component: cytoplasm (GO:0005737);	0.909107
CAGL0G07106g	0.00300335	1.50323	up	Cellular Component: cytoplasm (GO:0005737);	0.909107
CAGL0J04268g	5.97e-10	1.68983	up	Cellular Component: cytoplasm (GO:0005737);	0.909107
CAGL0A03234g	0.00848551	1.05038	up	Cellular Component: cytoplasm (GO:0005737);	0.909107
CAGL0F08459g	0.00042293	1.12452	up	Cellular Component: cytoplasm (GO:0005737);	0.909107
CAGL0F06809g	0.00151737	1.18264	up	Cellular Component: cytoplasm (GO:0005737);	0.909107
CAGL0D06402g	0.00383679	1.03032	up	Cellular Component: cytoplasm (GO:0005737);	0.909107
CAGL0K07832g	0.00115256	1.16334	up	Cellular Component: cytoplasm (GO:0005737);	0.909107
CAGL0M10593g	0.0044822	1.09654	up	Cellular Component: mitochondrial inner membrane (GO:0005743);	0.454731
CAGL0H03839g	1.34e-08	1.60369	up	Cellular Component: mitochondrial inner membrane (GO:0005743);	0.454731
CAGL0C03223g	1.29e-06	1.39963	up	Cellular Component: mitochondrial inner membrane (GO:0005743);	0.454731
CAGL0I06831g	0.000141214	1.18261	up	Cellular Component: mitochondrial inner membrane (GO:0005743);	0.454731
CAGL0B03465g	5.82e-06	1.37702	up	Cellular Component: mitochondrial inner membrane (GO:0005743);	0.454731
CAGL0F08019g	1.54e-11	1.8233	up	Cellular Component: peroxisomal membrane (GO:0005778);	0.141528
CAGL0C02783g	0.000822988	1.49769	up	Cellular Component: chromosome (GO:0005694);	0.434624
CAGL0F01287g	0.00793306	1.0034	up	Cellular Component: fungal-type cell wall (GO:0009277);	0.0213673
C.glabrata_newGene_57	2.12e-10	1.76162	up	Cellular Component: fungal-type cell wall (GO:0009277);	0.0213673
CAGL0I00220g	5.1e-09	1.61546	up	Cellular Component: fungal-type cell wall (GO:0009277);	0.0213673
C.glabrata_newGene_79	0	2.35993	up	Cellular Component: fungal-type cell wall (GO:0009277);	0.0213673
CAGL0K04367g	0.000110835	1.19573	up	Cellular Component: integral component of membrane (GO:0016021);	0.563105
CAGL0A01782g	1.15e-08	1.64948	up	Cellular Component: integral component of membrane (GO:0016021);	0.563105
CAGL0I05566g	0.00477311	1.13124	up	Cellular Component: integral component of membrane (GO:0016021);	0.563105
CAGL0K05863g	1.61e-06	1.38415	up	Cellular Component: integral component of membrane (GO:0016021);	0.563105
CAGL0E03872g	3.68e-07	1.45009	up	Cellular Component: integral component of membrane (GO:0016021);	0.563105
CAGL0H03839g	1.34e-08	1.60369	up	Cellular Component: integral component of membrane (GO:0016021);	0.563105
CAGL0I04752g	3.83e-08	1.64334	up	Cellular Component: integral component of membrane (GO:0016021);	0.563105
CAGL0B03465g	5.82e-06	1.37702	up	Cellular Component: integral component of membrane (GO:0016021);	0.563105
CAGL0K11616g	0.0017425	1.04919	up	Cellular Component: integral component of membrane (GO:0016021);	0.563105
CAGL0B03883g	5.28e-09	1.64034	up	Cellular Component: integral component of membrane (GO:0016021);	0.563105
CAGL0F03399g	5.18e-05	1.25623	up	Cellular Component: integral component of membrane (GO:0016021);	0.563105
CAGL0E04092g	1.93e-08	1.5666	up	Cellular Component: integral component of membrane (GO:0016021);	0.563105
CAGL0E01507g	0.000593202	1.1355	up	Cellular Component: integral component of membrane (GO:0016021);	0.563105
CAGL0I07447g	5.88e-10	1.7058	up	Cellular Component: integral component of membrane (GO:0016021);	0.563105
CAGL0M04301g	0.00147368	1.15623	up	Cellular Component: integral component of membrane (GO:0016021);	0.563105
CAGL0E02519g	0.000119642	1.19501	up	Cellular Component: integral component of membrane (GO:0016021);	0.563105
CAGL0M07920g	4.84e-11	1.81942	up	Cellular Component: cytosol (GO:0005829);	0.000122766
CAGL0D06424g	1.41e-05	1.32677	up	Cellular Component: cytosol (GO:0005829);	0.000122766
CAGL0L02497g	0.000194335	1.25028	up	Cellular Component: cytosol (GO:0005829);	0.000122766
CAGL0L07722g	1.22e-06	1.46546	up	Cellular Component: cytosol (GO:0005829);	0.000122766
CAGL0F08547g	0.00560128	1.02004	up	Cellular Component: cytosol (GO:0005829);	0.000122766
CAGL0H08327g	3.62e-10	1.74171	up	Cellular Component: cytosol (GO:0005829);	0.000122766
CAGL0I07843g	1.04e-05	1.36355	up	Cellular Component: cytosol (GO:0005829);	0.000122766
CAGL0D02090g	0.00060312	1.10614	up	Cellular Component: cytosol (GO:0005829);	0.000122766
CAGL0A03168g	0.000311145	1.15407	up	Cellular Component: cytosol (GO:0005829);	0.000122766
CAGL0F08019g	1.54e-11	1.8233	up	Cellular Component: cytosol (GO:0005829);	0.000122766
CAGL0E06358g	0.00223078	1.142	up	Cellular Component: cytosol (GO:0005829);	0.000122766
CAGL0M12034g	0.000169626	1.22712	up	Cellular Component: cytosol (GO:0005829);	0.000122766
CAGL0G07667g	0.00374193	1.00548	up	Cellular Component: extracellular region (GO:0005576);	0.881984
CAGL0I02486g	9.72e-07	1.49357	up	Cellular Component: phosphopyruvate hydratase complex (GO:0000015);	0.210675
CAGL0G05027g	3.25e-05	1.272	up	Cellular Component: ribosome (GO:0005840);	0.0100465
CAGL0J00737g	9.98e-05	1.22104	up	Cellular Component: ribosome (GO:0005840);	0.0100465
CAGL0I08481g	0.00364283	1.11573	up	Cellular Component: ribosome (GO:0005840);	0.0100465
CAGL0J02354g	0.000450001	1.1751	up	Cellular Component: ribosome (GO:0005840);	0.0100465
CAGL0G02079g	0.00935847	1.01163	up	Cellular Component: ribosome (GO:0005840);	0.0100465
CAGL0H08734g	9.53e-05	1.21647	up	Cellular Component: ribosome (GO:0005840);	0.0100465
CAGL0A04521g	0.00277916	1.06162	up	Cellular Component: ribosome (GO:0005840);	0.0100465
CAGL0K00671g	0.00130913	1.06687	up	Cellular Component: ribosome (GO:0005840);	0.0100465
CAGL0L08114g	1.6e-13	2.053	up	Cellular Component: ribosome (GO:0005840);	0.0100465
CAGL0D05412g	0.000106801	1.19479	up	Cellular Component: ribosome (GO:0005840);	0.0100465
CAGL0G07953g	2.75e-09	1.93172	up	Cellular Component: ribosome (GO:0005840);	0.0100465
CAGL0A03388g	2.44e-10	1.73698	up	Cellular Component: ribosome (GO:0005840);	0.0100465
CAGL0C04807g	0.00284091	1.22318	up	Cellular Component: ribosome (GO:0005840);	0.0100465
CAGL0A03168g	0.000311145	1.15407	up	Cellular Component: ribosome (GO:0005840);	0.0100465
CAGL0B01203g	2.73e-06	1.36346	up	Cellular Component: ribosome (GO:0005840);	0.0100465
CAGL0K11748g	0.00308837	1.04679	up	Cellular Component: ribosome (GO:0005840);	0.0100465
CAGL0F01221g	1.59e-07	1.48339	up	Cellular Component: mitochondrial outer membrane (GO:0005741);	0.935018
CAGL0K02717g	5.45e-09	2.04908	up	Cellular Component: small ribosomal subunit (GO:0015935);	0.0362918
CAGL0F07073g	0.00020961	1.20006	up	Cellular Component: small ribosomal subunit (GO:0015935);	0.0362918
CAGL0J11220g	0.00235331	1.08576	up	Cellular Component: small ribosomal subunit (GO:0015935);	0.0362918
CAGL0D04488g	1.91e-08	1.59022	up	Cellular Component: mitochondrion (GO:0005739);	0.257643
CAGL0L02497g	0.000194335	1.25028	up	Cellular Component: mitochondrion (GO:0005739);	0.257643
CAGL0L10868g	0.00256435	1.03898	up	Cellular Component: mitochondrion (GO:0005739);	0.257643
CAGL0H01353g	0.000100518	1.2049	up	Cellular Component: mitochondrion (GO:0005739);	0.257643
CAGL0M03949g	4.47e-05	1.60306	up	Cellular Component: mitochondrion (GO:0005739);	0.257643
CAGL0L05236g	3.23e-05	1.26607	up	Cellular Component: mitochondrion (GO:0005739);	0.257643
CAGL0E06358g	0.00223078	1.142	up	Cellular Component: mitochondrion (GO:0005739);	0.257643
CAGL0E04092g	1.93e-08	1.5666	up	Cellular Component: plasma membrane (GO:0005886);	0.304028
CAGL0A01782g	1.15e-08	1.64948	up	Cellular Component: plasma membrane (GO:0005886);	0.304028
CAGL0G01034g	1.64e-12	1.88827	up	Cellular Component: 1,3-beta-D-glucan synthase complex (GO:0000148);	0.298789
CAGL0A04521g	0.00277916	1.06162	up	Cellular Component: cytosolic small ribosomal subunit (GO:0022627);	0.308783
CAGL0M00814g	0.00178024	1.09152	up	Cellular Component: cytosolic small ribosomal subunit (GO:0022627);	0.308783
CAGL0M01628g	0.000168491	1.17589	up	Cellular Component: intracellular (GO:0005622);	0.81686
CAGL0G09581g	2.99e-06	1.35878	up	Cellular Component: intracellular (GO:0005622);	0.81686
CAGL0H09064g	6.98e-06	1.33586	up	Molecular Function: uracil phosphoribosyltransferase activity (GO:0004845);	0.0980256
CAGL0M07920g	4.84e-11	1.81942	up	Molecular Function: pyruvate decarboxylase activity (GO:0004737);	0.186473
CAGL0C03069g	0.00199907	1.06016	up	Molecular Function: phosphotransferase activity, for other substituted phosphate groups (GO:0016780);	0.180878
CAGL0B01122g	1.81e-07	1.49532	up	Molecular Function: methionine adenosyltransferase activity (GO:0004478);	0.186473
CAGL0A01325g	0.00752715	1.02185	up	Molecular Function: RNA polymerase II transcription cofactor activity (GO:0001104);	0.367688
CAGL0J05984g	0.000116676	1.21596	up	Molecular Function: adenine deaminase activity (GO:0000034);	0.0980256
CAGL0I04994g	9.62e-08	1.50008	up	Molecular Function: 5-methyltetrahydropteroyltriglutamate-homocysteine S-methyltransferase activity (GO:0003871);	0.0980256
CAGL0G07106g	0.00300335	1.50323	up	Molecular Function: adenine phosphoribosyltransferase activity (GO:0003999);	0.186473
CAGL0L10780g	0	2.60407	up	Molecular Function: biotin carboxylase activity (GO:0004075);	0.338273
CAGL0K01551g	0.00420553	1.04671	up	Molecular Function: ATP-dependent helicase activity (GO:0008026);	0.767067
CAGL0G08866g	4.59e-07	1.44512	up	Molecular Function: sequence-specific DNA binding (GO:0043565);	0.751753
CAGL0B00242g	7.77e-16	4.96187	up	Molecular Function: sequence-specific DNA binding (GO:0043565);	0.751753
CAGL0C04697g	3.23e-05	1.34326	up	Molecular Function: metal ion binding (GO:0046872);	0.650965
CAGL0A01628g	1.19e-11	1.85705	up	Molecular Function: metal ion binding (GO:0046872);	0.650965
CAGL0A04301g	0.00300761	1.01952	up	Molecular Function: metal ion binding (GO:0046872);	0.650965
CAGL0C03223g	1.29e-06	1.39963	up	Molecular Function: metal ion binding (GO:0046872);	0.650965
CAGL0H08734g	9.53e-05	1.21647	up	Molecular Function: metal ion binding (GO:0046872);	0.650965
CAGL0K10208g	0.000274573	1.29177	up	Molecular Function: metal ion binding (GO:0046872);	0.650965
CAGL0M01870g	0	2.59557	up	Molecular Function: metal ion binding (GO:0046872);	0.650965
CAGL0K10780g	2.66e-08	1.55055	up	Molecular Function: metal ion binding (GO:0046872);	0.650965
CAGL0H08525g	1.16e-07	1.52215	up	Molecular Function: metal ion binding (GO:0046872);	0.650965
CAGL0B01122g	1.81e-07	1.49532	up	Molecular Function: metal ion binding (GO:0046872);	0.650965
CAGL0L10780g	0	2.60407	up	Molecular Function: metal ion binding (GO:0046872);	0.650965
CAGL0M10593g	0.0044822	1.09654	up	Molecular Function: metal ion binding (GO:0046872);	0.650965
CAGL0B01203g	2.73e-06	1.36346	up	Molecular Function: metal ion binding (GO:0046872);	0.650965
CAGL0D06424g	1.41e-05	1.32677	up	Molecular Function: 4 iron, 4 sulfur cluster binding (GO:0051539);	0.405436
CAGL0C03223g	1.29e-06	1.39963	up	Molecular Function: 4 iron, 4 sulfur cluster binding (GO:0051539);	0.405436
CAGL0K04367g	0.000110835	1.19573	up	Molecular Function: amino acid transmembrane transporter activity (GO:0015171);	0.569146
CAGL0B01947g	9.76e-09	1.67234	up	Molecular Function: protein dimerization activity (GO:0046983);	0.339727
CAGL0D02244g	0.00197808	1.21149	up	Molecular Function: protein serine/threonine kinase activity (GO:0004674);	0.601603
CAGL0J02354g	0.000450001	1.1751	up	Molecular Function: protein serine/threonine kinase activity (GO:0004674);	0.601603
CAGL0I05566g	0.00477311	1.13124	up	Molecular Function: P-P-bond-hydrolysis-driven protein transmembrane transporter activity (GO:0015450);	0.40323
CAGL0I06831g	0.000141214	1.18261	up	Molecular Function: oxidoreductase activity, acting on the CH-CH group of donors (GO:0016627);	0.266275
CAGL0B02717g	0	2.84457	up	Molecular Function: AMP binding (GO:0016208);	0.186473
CAGL0G04741g	6.69e-05	1.21638	up	Molecular Function: 2-isopropylmalate synthase activity (GO:0003852);	0.186473
CAGL0G07469g	5.8e-05	1.22323	up	Molecular Function: protein transporter activity (GO:0008565);	0.44072
CAGL0M07513g	0.00167325	1.05538	up	Molecular Function: RNA binding (GO:0003723);	0.818295
CAGL0J11220g	0.00235331	1.08576	up	Molecular Function: RNA binding (GO:0003723);	0.818295
CAGL0F07073g	0.00020961	1.20006	up	Molecular Function: RNA binding (GO:0003723);	0.818295
CAGL0D05412g	0.000106801	1.19479	up	Molecular Function: RNA binding (GO:0003723);	0.818295
CAGL0G07953g	2.75e-09	1.93172	up	Molecular Function: RNA binding (GO:0003723);	0.818295
CAGL0C04807g	0.00284091	1.22318	up	Molecular Function: RNA binding (GO:0003723);	0.818295
CAGL0K01551g	0.00420553	1.04671	up	Molecular Function: RNA binding (GO:0003723);	0.818295
CAGL0C03223g	1.29e-06	1.39963	up	Molecular Function: 3 iron, 4 sulfur cluster binding (GO:0051538);	0.186473
CAGL0M12034g	0.000169626	1.22712	up	Molecular Function: pyruvate kinase activity (GO:0004743);	0.186473
CAGL0L03377g	0.000138703	1.18642	up	Molecular Function: sequence-specific DNA binding RNA polymerase II transcription factor activity (GO:0000981);	0.224574
CAGL0F07909g	6.26e-14	2.00008	up	Molecular Function: sequence-specific DNA binding RNA polymerase II transcription factor activity (GO:0000981);	0.224574
CAGL0M10593g	0.0044822	1.09654	up	Molecular Function: metalloendopeptidase activity (GO:0004222);	0.710767
CAGL0G08866g	4.59e-07	1.44512	up	Molecular Function: sequence-specific DNA binding transcription factor activity (GO:0003700);	0.655123
CAGL0F04081g	1.71e-07	1.48282	up	Molecular Function: sequence-specific DNA binding transcription factor activity (GO:0003700);	0.655123
CAGL0M07634g	1.45e-09	1.6578	up	Molecular Function: sequence-specific DNA binding transcription factor activity (GO:0003700);	0.655123
CAGL0I03322g	1.65e-08	1.56883	up	Molecular Function: unfolded protein binding (GO:0051082);	0.148208
CAGL0I01496g	2.76e-06	1.36159	up	Molecular Function: unfolded protein binding (GO:0051082);	0.148208
CAGL0M07920g	4.84e-11	1.81942	up	Molecular Function: catalytic activity (GO:0003824);	0.130842
CAGL0I06116g	1.68e-05	1.47771	up	Molecular Function: catalytic activity (GO:0003824);	0.130842
CAGL0C02783g	0.000822988	1.49769	up	Molecular Function: catalytic activity (GO:0003824);	0.130842
CAGL0F01287g	0.00793306	1.0034	up	Molecular Function: catalytic activity (GO:0003824);	0.130842
CAGL0K08272g	0.0018877	1.04879	up	Molecular Function: catalytic activity (GO:0003824);	0.130842
CAGL0G05313g	6.51e-11	1.77061	up	Molecular Function: catalytic activity (GO:0003824);	0.130842
CAGL0I01276g	2.31e-08	1.56125	up	Molecular Function: catalytic activity (GO:0003824);	0.130842
CAGL0J04268g	5.97e-10	1.68983	up	Molecular Function: catalytic activity (GO:0003824);	0.130842
CAGL0I06831g	0.000141214	1.18261	up	Molecular Function: oxidoreductase activity, acting on NAD(P)H, heme protein as acceptor (GO:0016653);	0.0980256
CAGL0I10648g	3.07e-08	1.54589	up	Molecular Function: asparagine synthase (glutamine-hydrolyzing) activity (GO:0004066);	0.186473
CAGL0A04301g	0.00300761	1.01952	up	Molecular Function: protein serine/threonine phosphatase activity (GO:0004722);	0.40323
CAGL0J00495g	0.000305156	1.14825	up	Molecular Function: antiporter activity (GO:0015297);	0.266275
CAGL0J03212g	0.00514796	1.00063	up	Molecular Function: oxidoreductase activity, acting on the aldehyde or oxo group of donors, NAD or NADP as acceptor (GO:0016620);	0.144644
CAGL0A03300g	0.000253491	1.50345	up	Molecular Function: methyltransferase activity (GO:0008168);	0.95988
CAGL0G04015g	0.000275171	1.16095	up	Molecular Function: transferase activity (GO:0016740);	0.527388
CAGL0J00495g	0.000305156	1.14825	up	Molecular Function: drug transmembrane transporter activity (GO:0015238);	0.0241888
CAGL0M07513g	0.00167325	1.05538	up	Molecular Function: ribonuclease III activity (GO:0004525);	0.338273
CAGL0G01034g	1.64e-12	1.88827	up	Molecular Function: 1,3-beta-D-glucan synthase activity (GO:0003843);	0.266275
CAGL0I02486g	9.72e-07	1.49357	up	Molecular Function: phosphopyruvate hydratase activity (GO:0004634);	0.186473
CAGL0C04697g	3.23e-05	1.34326	up	Molecular Function: superoxide dismutase activity (GO:0004784);	0.338273
CAGL0F08459g	0.00042293	1.12452	up	Molecular Function: methionine-tRNA ligase activity (GO:0004825);	0.186473
CAGL0F08239g	0.00284147	1.02527	up	Molecular Function: oxidoreductase activity, acting on paired donors, with incorporation or reduction of molecular oxygen, NAD(P)H as one donor, and incorporation of one atom of oxygen (GO:0016709);	0.0980256
CAGL0A01628g	1.19e-11	1.85705	up	Molecular Function: nucleic acid binding (GO:0003676);	0.97073
CAGL0M01870g	0	2.59557	up	Molecular Function: nucleic acid binding (GO:0003676);	0.97073
CAGL0J09988g	4.31e-06	1.34344	up	Molecular Function: nucleic acid binding (GO:0003676);	0.97073
CAGL0F03399g	5.18e-05	1.25623	up	Molecular Function: oxidoreductase activity (GO:0016491);	0.292662
CAGL0H06853g	2.72e-12	2.01314	up	Molecular Function: oxidoreductase activity (GO:0016491);	0.292662
CAGL0K05863g	1.61e-06	1.38415	up	Molecular Function: oxidoreductase activity (GO:0016491);	0.292662
CAGL0I02574g	1.09e-14	2.06996	up	Molecular Function: oxidoreductase activity (GO:0016491);	0.292662
CAGL0C03223g	1.29e-06	1.39963	up	Molecular Function: oxidoreductase activity (GO:0016491);	0.292662
CAGL0M07942g	1.03e-05	1.3062	up	Molecular Function: oxidoreductase activity (GO:0016491);	0.292662
CAGL0K01529g	4.93e-13	2.09039	up	Molecular Function: sulfurtransferase activity (GO:0016783);	0.0980256
CAGL0E02233g	4.87e-08	1.62496	up	Molecular Function: protein kinase binding (GO:0019901);	0.597753
CAGL0K10208g	0.000274573	1.29177	up	Molecular Function: phosphoprotein phosphatase activity (GO:0004721);	0.605399
CAGL0I06050g	0	3.39845	up	Molecular Function: inositol-3-phosphate synthase activity (GO:0004512);	0.0980256
CAGL0D06424g	1.41e-05	1.32677	up	Molecular Function: single-stranded DNA binding (GO:0003697);	0.644201
CAGL0K10780g	2.66e-08	1.55055	up	Molecular Function: adenyl nucleotide binding (GO:0030554);	0.180878
CAGL0C04873g	0.000596082	1.11907	up	Molecular Function: peroxiredoxin activity (GO:0051920);	0.338273
CAGL0M04917g	1.57e-06	1.51397	up	Molecular Function: Rho guanyl-nucleotide exchange factor activity (GO:0005089);	0.40323
CAGL0L07722g	1.22e-06	1.46546	up	Molecular Function: phosphoglycerate kinase activity (GO:0004618);	0.0980256
CAGL0I02574g	1.09e-14	2.06996	up	Molecular Function: FMN binding (GO:0010181);	0.339727
CAGL0J04268g	5.97e-10	1.68983	up	Molecular Function: acetyl-CoA hydrolase activity (GO:0003986);	0.0980256
CAGL0D06402g	0.00383679	1.03032	up	Molecular Function: cysteine synthase activity (GO:0004124);	0.186473
CAGL0D00528g	2.56e-11	1.79921	up	Molecular Function: enoyl-[acyl-carrier-protein] reductase (NADH) activity (GO:0004318);	0.0980256
CAGL0F07909g	6.26e-14	2.00008	up	Molecular Function: zinc ion binding (GO:0008270);	0.495416
CAGL0L03377g	0.000138703	1.18642	up	Molecular Function: zinc ion binding (GO:0008270);	0.495416
CAGL0L00825g	0.000131835	1.18324	up	Molecular Function: zinc ion binding (GO:0008270);	0.495416
CAGL0H06853g	2.72e-12	2.01314	up	Molecular Function: zinc ion binding (GO:0008270);	0.495416
CAGL0L02497g	0.000194335	1.25028	up	Molecular Function: zinc ion binding (GO:0008270);	0.495416
CAGL0J00737g	9.98e-05	1.22104	up	Molecular Function: zinc ion binding (GO:0008270);	0.495416
CAGL0I07843g	1.04e-05	1.36355	up	Molecular Function: zinc ion binding (GO:0008270);	0.495416
CAGL0M03949g	4.47e-05	1.60306	up	Molecular Function: zinc ion binding (GO:0008270);	0.495416
CAGL0J05984g	0.000116676	1.21596	up	Molecular Function: zinc ion binding (GO:0008270);	0.495416
CAGL0I04994g	9.62e-08	1.50008	up	Molecular Function: zinc ion binding (GO:0008270);	0.495416
CAGL0F03399g	5.18e-05	1.25623	up	Molecular Function: heme binding (GO:0020037);	0.860079
CAGL0L02497g	0.000194335	1.25028	up	Molecular Function: fructose-bisphosphate aldolase activity (GO:0004332);	0.0980256
CAGL0L10780g	0	2.60407	up	Molecular Function: acetyl-CoA carboxylase activity (GO:0003989);	0.0980256
CAGL0F06809g	0.00151737	1.18264	up	Molecular Function: protein tyrosine/serine/threonine phosphatase activity (GO:0008138);	0.110228
CAGL0H07051g	0	5.26479	up	Molecular Function: asparaginase activity (GO:0004067);	0.0980256
CAGL0C03223g	1.29e-06	1.39963	up	Molecular Function: succinate dehydrogenase (ubiquinone) activity (GO:0008177);	0.338273
CAGL0M11660g	2.29e-08	1.55517	up	Molecular Function: hydrolase activity (GO:0016787);	0.742043
C.glabrata_newGene_79	0	2.35993	up	Molecular Function: hydrolase activity (GO:0016787);	0.742043
CAGL0L05236g	3.23e-05	1.26607	up	Molecular Function: L-malate dehydrogenase activity (GO:0030060);	0.338273
CAGL0D06402g	0.00383679	1.03032	up	Molecular Function: O-acetylhomoserine aminocarboxypropyltransferase activity (GO:0003961);	0.0980256
CAGL0H06853g	2.72e-12	2.01314	up	Molecular Function: oxidoreductase activity, acting on the CH-OH group of donors, NAD or NADP as acceptor (GO:0016616);	0.562382
CAGL0H06853g	2.72e-12	2.01314	up	Molecular Function: cofactor binding (GO:0048037);	0.514694
CAGL0C03223g	1.29e-06	1.39963	up	Molecular Function: electron carrier activity (GO:0009055);	0.75868
CAGL0K12628g	5.15e-05	1.34838	up	Molecular Function: DNA-directed RNA polymerase activity (GO:0003899);	0.551869
CAGL0B03707g	0.0038944	1.04502	up	Molecular Function: DNA-directed DNA polymerase activity (GO:0003887);	0.764914
CAGL0I04224g	5.38e-09	1.71868	up	Molecular Function: helicase activity (GO:0004386);	0.449853
CAGL0M04301g	0.00147368	1.15623	up	Molecular Function: zinc ion transmembrane transporter activity (GO:0005385);	0.0980256
CAGL0D06424g	1.41e-05	1.32677	up	Molecular Function: aconitate hydratase activity (GO:0003994);	0.186473
CAGL0B02717g	0	2.84457	up	Molecular Function: acetate-CoA ligase activity (GO:0003987);	0.186473
CAGL0D06424g	1.41e-05	1.32677	up	Molecular Function: double-stranded DNA binding (GO:0003690);	0.338273
CAGL0C00847g	3.7e-05	1.25118	up	Molecular Function: binding (GO:0005488);	0.44072
CAGL0G09581g	2.99e-06	1.35878	up	Molecular Function: translation elongation factor activity (GO:0003746);	0.0316795
CAGL0K07832g	0.00115256	1.16334	up	Molecular Function: translation elongation factor activity (GO:0003746);	0.0316795
CAGL0F08547g	0.00560128	1.02004	up	Molecular Function: translation elongation factor activity (GO:0003746);	0.0316795
CAGL0A03234g	0.00848551	1.05038	up	Molecular Function: translation elongation factor activity (GO:0003746);	0.0316795
CAGL0H08327g	3.62e-10	1.74171	up	Molecular Function: triose-phosphate isomerase activity (GO:0004807);	0.0980256
CAGL0B00242g	7.77e-16	4.96187	up	Molecular Function: mating pheromone activity (GO:0000772);	0.266275
CAGL0L00825g	0.000131835	1.18324	up	Molecular Function: ARF GTPase activator activity (GO:0008060);	0.40323
CAGL0K07832g	0.00115256	1.16334	up	Molecular Function: GTP binding (GO:0005525);	0.263378
CAGL0A03234g	0.00848551	1.05038	up	Molecular Function: GTP binding (GO:0005525);	0.263378
CAGL0G09581g	2.99e-06	1.35878	up	Molecular Function: GTP binding (GO:0005525);	0.263378
CAGL0H09064g	6.98e-06	1.33586	up	Molecular Function: GTP binding (GO:0005525);	0.263378
CAGL0D00528g	2.56e-11	1.79921	up	Molecular Function: nitronate monooxygenase activity (GO:0018580);	0.0980256
CAGL0M07920g	4.84e-11	1.81942	up	Molecular Function: thiamine pyrophosphate binding (GO:0030976);	0.514694
CAGL0B01203g	2.73e-06	1.36346	up	Molecular Function: rRNA binding (GO:0019843);	0.474827
CAGL0J02354g	0.000450001	1.1751	up	Molecular Function: rRNA binding (GO:0019843);	0.474827
CAGL0E02321g	0.00289887	1.02839	up	Molecular Function: phospholipase activity (GO:0004620);	0.266275
CAGL0F06809g	0.00151737	1.18264	up	Molecular Function: protein tyrosine phosphatase activity (GO:0004725);	0.10547
CAGL0M12034g	0.000169626	1.22712	up	Molecular Function: potassium ion binding (GO:0030955);	0.186473
CAGL0K10780g	2.66e-08	1.55055	up	Molecular Function: IMP dehydrogenase activity (GO:0003938);	0.0980256
CAGL0I07447g	5.88e-10	1.7058	up	Molecular Function: substrate-specific transmembrane transporter activity (GO:0022891);	0.228682
CAGL0A01782g	1.15e-08	1.64948	up	Molecular Function: substrate-specific transmembrane transporter activity (GO:0022891);	0.228682
CAGL0F08239g	0.00284147	1.02527	up	Molecular Function: flavin adenine dinucleotide binding (GO:0050660);	0.907678
CAGL0I02486g	9.72e-07	1.49357	up	Molecular Function: magnesium ion binding (GO:0000287);	0.185047
CAGL0M07920g	4.84e-11	1.81942	up	Molecular Function: magnesium ion binding (GO:0000287);	0.185047
CAGL0M12034g	0.000169626	1.22712	up	Molecular Function: magnesium ion binding (GO:0000287);	0.185047
CAGL0I00220g	5.1e-09	1.61546	up	Molecular Function: carbohydrate binding (GO:0030246);	0.0316795
CAGL0M07634g	1.45e-09	1.6578	up	Molecular Function: DNA binding (GO:0003677);	0.939658
CAGL0C02783g	0.000822988	1.49769	up	Molecular Function: DNA binding (GO:0003677);	0.939658
CAGL0K12628g	5.15e-05	1.34838	up	Molecular Function: DNA binding (GO:0003677);	0.939658
CAGL0F07909g	6.26e-14	2.00008	up	Molecular Function: DNA binding (GO:0003677);	0.939658
CAGL0H01353g	0.000100518	1.2049	up	Molecular Function: DNA binding (GO:0003677);	0.939658
CAGL0B03707g	0.0038944	1.04502	up	Molecular Function: DNA binding (GO:0003677);	0.939658
CAGL0B00242g	7.77e-16	4.96187	up	Molecular Function: DNA binding (GO:0003677);	0.939658
CAGL0I04224g	5.38e-09	1.71868	up	Molecular Function: DNA binding (GO:0003677);	0.939658
CAGL0L10714g	0.000655298	1.11552	up	Molecular Function: C-8 sterol isomerase activity (GO:0000247);	0.0980256
CAGL0E01727g	2.21e-05	1.30598	up	Molecular Function: aspartic-type endopeptidase activity (GO:0004190);	0.597753
CAGL0D06402g	0.00383679	1.03032	up	Molecular Function: pyridoxal phosphate binding (GO:0030170);	0.476044
CAGL0I01276g	2.31e-08	1.56125	up	Molecular Function: pyridoxal phosphate binding (GO:0030170);	0.476044
CAGL0L10758g	6.85e-09	1.61691	up	Molecular Function: 6-phosphofructokinase activity (GO:0003872);	0.266275
CAGL0I07837g	0.00123464	1.06841	up	Molecular Function: protein heterodimerization activity (GO:0046982);	0.3384
CAGL0H04829g	2.65e-09	2.04703	up	Molecular Function: protein heterodimerization activity (GO:0046982);	0.3384
CAGL0C03223g	1.29e-06	1.39963	up	Molecular Function: 2 iron, 2 sulfur cluster binding (GO:0051537);	0.218247
CAGL0F03399g	5.18e-05	1.25623	up	Molecular Function: iron ion binding (GO:0005506);	0.422863
CAGL0G05027g	3.25e-05	1.272	up	Molecular Function: structural constituent of ribosome (GO:0003735);	0.000180929
CAGL0I08481g	0.00364283	1.11573	up	Molecular Function: structural constituent of ribosome (GO:0003735);	0.000180929
CAGL0J02354g	0.000450001	1.1751	up	Molecular Function: structural constituent of ribosome (GO:0003735);	0.000180929
CAGL0G02079g	0.00935847	1.01163	up	Molecular Function: structural constituent of ribosome (GO:0003735);	0.000180929
CAGL0K02717g	5.45e-09	2.04908	up	Molecular Function: structural constituent of ribosome (GO:0003735);	0.000180929
CAGL0H08734g	9.53e-05	1.21647	up	Molecular Function: structural constituent of ribosome (GO:0003735);	0.000180929
CAGL0A04521g	0.00277916	1.06162	up	Molecular Function: structural constituent of ribosome (GO:0003735);	0.000180929
CAGL0K00671g	0.00130913	1.06687	up	Molecular Function: structural constituent of ribosome (GO:0003735);	0.000180929
CAGL0L08114g	1.6e-13	2.053	up	Molecular Function: structural constituent of ribosome (GO:0003735);	0.000180929
CAGL0A03388g	2.44e-10	1.73698	up	Molecular Function: structural constituent of ribosome (GO:0003735);	0.000180929
CAGL0K11748g	0.00308837	1.04679	up	Molecular Function: structural constituent of ribosome (GO:0003735);	0.000180929
CAGL0J11220g	0.00235331	1.08576	up	Molecular Function: structural constituent of ribosome (GO:0003735);	0.000180929
CAGL0J00737g	9.98e-05	1.22104	up	Molecular Function: structural constituent of ribosome (GO:0003735);	0.000180929
CAGL0M00814g	0.00178024	1.09152	up	Molecular Function: structural constituent of ribosome (GO:0003735);	0.000180929
CAGL0F07073g	0.00020961	1.20006	up	Molecular Function: structural constituent of ribosome (GO:0003735);	0.000180929
CAGL0D05412g	0.000106801	1.19479	up	Molecular Function: structural constituent of ribosome (GO:0003735);	0.000180929
CAGL0G07953g	2.75e-09	1.93172	up	Molecular Function: structural constituent of ribosome (GO:0003735);	0.000180929
CAGL0C04807g	0.00284091	1.22318	up	Molecular Function: structural constituent of ribosome (GO:0003735);	0.000180929
CAGL0A03168g	0.000311145	1.15407	up	Molecular Function: structural constituent of ribosome (GO:0003735);	0.000180929
CAGL0B01203g	2.73e-06	1.36346	up	Molecular Function: structural constituent of ribosome (GO:0003735);	0.000180929
CAGL0K07832g	0.00115256	1.16334	up	Molecular Function: GTPase activity (GO:0003924);	0.133456
CAGL0A03234g	0.00848551	1.05038	up	Molecular Function: GTPase activity (GO:0003924);	0.133456
CAGL0G09581g	2.99e-06	1.35878	up	Molecular Function: GTPase activity (GO:0003924);	0.133456
CAGL0F08547g	0.00560128	1.02004	up	Molecular Function: guanyl-nucleotide exchange factor activity (GO:0005085);	0.294215
CAGL0J09988g	4.31e-06	1.34344	up	Molecular Function: protein methyltransferase activity (GO:0008276);	0.186473
CAGL0H09064g	6.98e-06	1.33586	up	Molecular Function: transferase activity, transferring glycosyl groups (GO:0016757);	0.218247
CAGL0I04752g	3.83e-08	1.64334	up	Molecular Function: phosphatidate cytidylyltransferase activity (GO:0004605);	0.0980256
CAGL0L11902g	0	2.46831	up	Molecular Function: adenylate kinase activity (GO:0004017);	0.186473
CAGL0I03322g	1.65e-08	1.56883	up	Molecular Function: ATP binding (GO:0005524);	0.840423
CAGL0L10758g	6.85e-09	1.61691	up	Molecular Function: ATP binding (GO:0005524);	0.840423
CAGL0A01760g	4.87e-08	1.69898	up	Molecular Function: ATP binding (GO:0005524);	0.840423
CAGL0I01496g	2.76e-06	1.36159	up	Molecular Function: ATP binding (GO:0005524);	0.840423
CAGL0I10648g	3.07e-08	1.54589	up	Molecular Function: ATP binding (GO:0005524);	0.840423
CAGL0D02244g	0.00197808	1.21149	up	Molecular Function: ATP binding (GO:0005524);	0.840423
CAGL0L07722g	1.22e-06	1.46546	up	Molecular Function: ATP binding (GO:0005524);	0.840423
CAGL0B01122g	1.81e-07	1.49532	up	Molecular Function: ATP binding (GO:0005524);	0.840423
CAGL0I04224g	5.38e-09	1.71868	up	Molecular Function: ATP binding (GO:0005524);	0.840423
CAGL0B02717g	0	2.84457	up	Molecular Function: ATP binding (GO:0005524);	0.840423
CAGL0K01551g	0.00420553	1.04671	up	Molecular Function: ATP binding (GO:0005524);	0.840423
CAGL0C02783g	0.000822988	1.49769	up	Molecular Function: ATP binding (GO:0005524);	0.840423
CAGL0J02354g	0.000450001	1.1751	up	Molecular Function: ATP binding (GO:0005524);	0.840423
CAGL0L11902g	0	2.46831	up	Molecular Function: ATP binding (GO:0005524);	0.840423
CAGL0F08459g	0.00042293	1.12452	up	Molecular Function: ATP binding (GO:0005524);	0.840423
CAGL0L10780g	0	2.60407	up	Molecular Function: ATP binding (GO:0005524);	0.840423
CAGL0M12034g	0.000169626	1.22712	up	Molecular Function: ATP binding (GO:0005524);	0.840423
CAGL0H07249g	0.000131029	1.19978	up	Molecular Function: deoxyhypusine synthase activity (GO:0034038);	0.0980256
CAGL0L10868g	0.00256435	1.03898	up	Molecular Function: cation transmembrane transporter activity (GO:0008324);	0.514694
CAGL0I07843g	1.04e-05	1.36355	up	Molecular Function: alcohol dehydrogenase (NAD) activity (GO:0004022);	0.186473
CAGL0E06358g	0.00223078	1.142	up	Molecular Function: phosphoglycerate mutase activity (GO:0004619);	0.40323
CAGL0L05236g	3.23e-05	1.26607	up	Molecular Function: mRNA binding (GO:0003729);	0.338273
CAGL0A01760g	4.87e-08	1.69898	up	Molecular Function: arginine-tRNA ligase activity (GO:0004814);	0.186473

## Sheet: A2
T1_vs_T3							T1_vs_T5
#Gene_ID	FDR	log2FC	regulated	Go_term	p-value	#Gene_ID	FDR	log2FC	regulated	Go_term	p-value
CAGL0I01342g	9.44e-08	1.15647	up	Biological Process: cellular amino acid metabolic process (GO:0006520);	0.0290506	CAGL0I01342g	2.31e-07	1.46473	up	Molecular Function: pyridoxal phosphate binding (GO:0030170);	0.476044
CAGL0L10604g	1.68e-05	1.00309	up	Biological Process: Golgi vesicle transport (GO:0048193);	0.00338434	CAGL0L10604g	7.94e-12	1.84421	up	Cellular Component: cytoplasmic part (GO:0044444);	0.434624
CAGL0L10604g	1.68e-05	1.00309	up	Biological Process: organelle organization (GO:0006996);	0.213776	CAGL0L10604g	7.94e-12	1.84421	up	Cellular Component: cytoplasmic part (GO:0044444);	0.434624
CAGL0M14113g	0	5.06942	up	Biological Process: NAD transport (GO:0043132);	0.000747697	CAGL0M14113g	0	2.63143	up	Molecular Function: nucleobase transmembrane transporter activity (GO:0015205);	0.218247
CAGL0F08371g	0	1.8619	up	Biological Process: NAD transport (GO:0043132);	0.000747697	CAGL0F08371g	3.44e-07	1.44814	up	Cellular Component: integral component of membrane (GO:0016021);	0.563105
CAGL0D00770g	1.46e-08	1.38446	up	Biological Process: tricarboxylic acid cycle (GO:0006099);	0.00201685	CAGL0D00770g	0.000768312	1.17068	up	Molecular Function: magnesium ion binding (GO:0000287);	0.185047
CAGL0A01045g	1.81e-08	1.20818	up	Biological Process: tricarboxylic acid cycle (GO:0006099);	0.00201685	CAGL0A01045g	4.2e-14	2.01069	up	Molecular Function: fumarate hydratase activity (GO:0004333);	0.0980256
CAGL0G02673g	1.17e-08	1.21666	up	Biological Process: tricarboxylic acid cycle (GO:0006099);	0.00201685	CAGL0G02673g	0	2.33203	up	Molecular Function: magnesium ion binding (GO:0000287);	0.185047
CAGL0I07227g	2.41e-08	1.19541	up	Biological Process: tricarboxylic acid cycle (GO:0006099);	0.00201685	CAGL0I07227g	2.22e-16	2.16009	up	Molecular Function: magnesium ion binding (GO:0000287);	0.185047
CAGL0K04741g	4.85e-12	1.41632	up	Biological Process: translation (GO:0006412);	0.544416	CAGL0K04741g	3.79e-12	1.86145	up	Molecular Function: ATP binding (GO:0005524);	0.840423
CAGL0M14113g	0	5.06942	up	Biological Process: phospholipid biosynthetic process (GO:0008654);	0.194826	CAGL0M14113g	0	2.63143	up	Molecular Function: nucleobase transmembrane transporter activity (GO:0015205);	0.218247
CAGL0G07249g	1.46e-10	1.36835	up	Biological Process: regulation of transcription, DNA-templated (GO:0006355);	0.604495	CAGL0G07249g	3.25e-10	1.72602	up	Molecular Function: sequence-specific DNA binding transcription factor activity (GO:0003700);	0.655123
CAGL0K04741g	4.85e-12	1.41632	up	Biological Process: response to stress (GO:0006950);	0.00464508	CAGL0K04741g	3.79e-12	1.86145	up	Molecular Function: ATP binding (GO:0005524);	0.840423
CAGL0D00770g	1.46e-08	1.38446	up	Biological Process: isocitrate metabolic process (GO:0006102);	0.165026	CAGL0D00770g	0.000768312	1.17068	up	Molecular Function: magnesium ion binding (GO:0000287);	0.185047
CAGL0I08613g	2.22e-16	1.6648	up	Biological Process: cellular response to starvation (GO:0009267);	0.113272	CAGL0I08613g	1.57e-09	1.6581	up	Molecular Function: spermidine transmembrane transporter activity (GO:0015606);	0.0980256
CAGL0H04939g	1.11e-06	1.08321	up	Biological Process: gluconeogenesis (GO:0006094);	0.131677	CAGL0H04939g	1.4e-11	1.8184	up	Molecular Function: metal ion binding (GO:0046872);	0.650965
CAGL0M02629g	3.8e-08	1.18278	up	Biological Process: iron-sulfur cluster assembly (GO:0016226);	0.0929512	CAGL0M02629g	1.27e-06	1.39518	up	Molecular Function: iron-sulfur cluster binding (GO:0051536);	0.710767
CAGL0K05995g	1.11e-16	1.74676	up	Biological Process: protein kinase C-activating G-protein coupled receptor signaling pathway (GO:0007205);	0.165026	CAGL0K05995g	0.0001522	1.19274	up	Molecular Function: diacylglycerol kinase activity (GO:0004143);	0.338273
CAGL0K03553g	1.62e-09	1.34644	up	Biological Process: tetrahydrofolylpolyglutamate biosynthetic process (GO:0046901);	0.113272	CAGL0K03553g	0.00043755	1.14491	up	Molecular Function: ATP binding (GO:0005524);	0.840423
CAGL0I03080g	2.04e-13	1.51599	up	Biological Process: uracil biosynthetic process (GO:0046107);	0.0583279	CAGL0I03080g	4.14e-06	1.34593	up	Molecular Function: orotidine-5'-phosphate decarboxylase activity (GO:0004590);	0.0980256
CAGL0L13299g	7.3e-10	1.5091	up	Biological Process: flocculation (GO:0000128);	0.0751007	CAGL0L13299g	2.16e-11	1.95515	up	Biological Process: flocculation (GO:0000128);	0.00605946
CAGL0L13332g	0	2.62237	up	Biological Process: flocculation (GO:0000128);	0.0751007	CAGL0L13332g	0	2.94473	up	Cellular Component: fungal-type cell wall (GO:0009277);	0.0213673
CAGL0M01474g	4.4e-08	1.17851	up	Biological Process: positive regulation of transcription from RNA polymerase II promoter (GO:0045944);	0.452223	CAGL0M01474g	2.68e-05	1.26957	up	Molecular Function: protein heterodimerization activity (GO:0046982);	0.3384
CAGL0L10604g	1.68e-05	1.00309	up	Biological Process: vesicle-mediated transport (GO:0016192);	0.360277	CAGL0L10604g	7.94e-12	1.84421	up	Cellular Component: cytoplasmic part (GO:0044444);	0.434624
CAGL0I09064g	4.77e-15	1.57694	up	Biological Process: peptidyl-tyrosine dephosphorylation (GO:0035335);	0.542897	CAGL0I09064g	0.000386649	1.13566	up	Molecular Function: protein tyrosine phosphatase activity (GO:0004725);	0.10547
CAGL0I08613g	2.22e-16	1.6648	up	Biological Process: transmembrane transport (GO:0055085);	0.0550063	CAGL0I08613g	1.57e-09	1.6581	up	Molecular Function: spermidine transmembrane transporter activity (GO:0015606);	0.0980256
CAGL0J00363g	0	2.1668	up	Biological Process: transmembrane transport (GO:0055085);	0.0550063	CAGL0J00363g	0.000522432	1.20096	up	Molecular Function: transporter activity (GO:0005215);	0.569146
CAGL0F08371g	0	1.8619	up	Biological Process: transmembrane transport (GO:0055085);	0.0550063	CAGL0F08371g	3.44e-07	1.44814	up	Cellular Component: integral component of membrane (GO:0016021);	0.563105
CAGL0F03641g	0	1.96615	up	Biological Process: transmembrane transport (GO:0055085);	0.0550063	CAGL0F03641g	6.31e-08	1.59756	up	Cellular Component: integral component of membrane (GO:0016021);	0.563105
CAGL0C02299g	4.62e-06	1.23974	up	Biological Process: DNA repair (GO:0006281);	0.809344	CAGL0C02299g	0.00739314	1.06357	up	Cellular Component: nucleus (GO:0005634);	0.966747
CAGL0M14113g	0	5.06942	up	Biological Process: nucleobase transport (GO:0015851);	0.00111937	CAGL0M14113g	0	2.63143	up	Molecular Function: nucleobase transmembrane transporter activity (GO:0015205);	0.218247
CAGL0B04433g	2.53e-13	1.49993	up	Biological Process: nucleobase transport (GO:0015851);	0.00111937	CAGL0B04433g	0.000168806	1.17101	up	Molecular Function: nucleobase transmembrane transporter activity (GO:0015205);	0.218247
CAGL0I04246g	0	2.02511	up	Biological Process: regulation of transcription from RNA polymerase II promoter (GO:0006357);	0.0871019	CAGL0I04246g	0	4.30591	up	Molecular Function: zinc ion binding (GO:0008270);	0.495416
CAGL0I09064g	4.77e-15	1.57694	up	Biological Process: regulation of exit from mitosis (GO:0007096);	0.0583279	CAGL0I09064g	0.000386649	1.13566	up	Molecular Function: protein tyrosine phosphatase activity (GO:0004725);	0.10547
CAGL0G08624g	5.59e-07	1.11303	up	Biological Process: drug transmembrane transport (GO:0006855);	0.111871	CAGL0G08624g	0.000441821	1.15428	up	Molecular Function: drug transmembrane transporter activity (GO:0015238);	0.0241888
C.glabrata_newGene_134	4.63e-07	1.28486	up	Biological Process: nucleosome assembly (GO:0006334);	0.618631	C.glabrata_newGene_134	6.33e-15	2.21248	up	Molecular Function: ATP binding (GO:0005524);	0.840423
CAGL0A01045g	1.81e-08	1.20818	up	Biological Process: fumarate metabolic process (GO:0006106);	0.0583279	CAGL0A01045g	4.2e-14	2.01069	up	Molecular Function: fumarate hydratase activity (GO:0004333);	0.0980256
CAGL0I01342g	9.44e-08	1.15647	up	Biological Process: glycine biosynthetic process (GO:0006545);	0.113272	CAGL0I01342g	2.31e-07	1.46473	up	Molecular Function: pyridoxal phosphate binding (GO:0030170);	0.476044
CAGL0E06688g	0	1.92976	up	Biological Process: multi-organism cellular process (GO:0044764);	0.0301024	CAGL0E06688g	0.000129478	1.19318	up	Molecular Function: binding (GO:0005488);	0.44072
CAGL0I03080g	2.04e-13	1.51599	up	Biological Process: 'de novo' UMP biosynthetic process (GO:0044205);	0.165026	CAGL0I03080g	4.14e-06	1.34593	up	Molecular Function: orotidine-5'-phosphate decarboxylase activity (GO:0004590);	0.0980256
CAGL0I08613g	2.22e-16	1.6648	up	Biological Process: intracellular pH elevation (GO:0051454);	0.0583279	CAGL0I08613g	1.57e-09	1.6581	up	Molecular Function: spermidine transmembrane transporter activity (GO:0015606);	0.0980256
CAGL0F06413g	1.65e-14	1.547	up	Biological Process: oxidation-reduction process (GO:0055114);	0.748856	CAGL0F06413g	2.6e-06	1.37134	up	Molecular Function: copper ion binding (GO:0005507);	0.228682
CAGL0I08613g	2.22e-16	1.6648	up	Biological Process: cellular response to metal ion (GO:0071248);	0.0583279	CAGL0I08613g	1.57e-09	1.6581	up	Molecular Function: spermidine transmembrane transporter activity (GO:0015606);	0.0980256
CAGL0H08393g	0	2.00907	up	Biological Process: amino acid transmembrane transport (GO:0003333);	0.327136	CAGL0H08393g	0.0011227	1.07344	up	Molecular Function: amino acid transmembrane transporter activity (GO:0015171);	0.569146
CAGL0I08613g	2.22e-16	1.6648	up	Biological Process: filamentous growth of a population of unicellular organisms in response to biotic stimulus (GO:0036180);	0.113272	CAGL0I08613g	1.57e-09	1.6581	up	Molecular Function: spermidine transmembrane transporter activity (GO:0015606);	0.0980256
CAGL0C02299g	4.62e-06	1.23974	up	Biological Process: plasmid partitioning (GO:0030541);	0.0583279	CAGL0C02299g	0.00739314	1.06357	up	Cellular Component: nucleus (GO:0005634);	0.966747
CAGL0I08613g	2.22e-16	1.6648	up	Biological Process: filamentous growth of a population of unicellular organisms in response to starvation (GO:0036170);	0.0583279	CAGL0I08613g	1.57e-09	1.6581	up	Molecular Function: spermidine transmembrane transporter activity (GO:0015606);	0.0980256
CAGL0F06413g	1.65e-14	1.547	up	Biological Process: iron ion homeostasis (GO:0055072);	0.113272	CAGL0F06413g	2.6e-06	1.37134	up	Molecular Function: copper ion binding (GO:0005507);	0.228682
CAGL0J11968g	0	3.47781	up	Biological Process: adhesion to host (GO:0044406);	0.0623508	CAGL0J11968g	0	4.24722	up	Molecular Function: carbohydrate binding (GO:0030246);	0.0316795
CAGL0K13024g	1.05e-08	1.35677	up	Biological Process: adhesion to host (GO:0044406);	0.0623508	CAGL0K13024g	0.0042436	1.0465	up	Cellular Component: fungal-type cell wall (GO:0009277);	0.0213673
CAGL0J11242g	0	2.57594	up	Biological Process: small GTPase mediated signal transduction (GO:0007264);	0.103115	CAGL0J11242g	2.69e-09	1.70334	up	Molecular Function: GTP binding (GO:0005525);	0.263378
CAGL0G04763g	0	2.78326	up	Biological Process: termination of G-protein coupled receptor signaling pathway (GO:0038032);	0.165026	CAGL0G04763g	4.51e-14	2.05418	up	Biological Process: termination of G-protein coupled receptor signaling pathway (GO:0038032);	0.284698
C.glabrata_newGene_61	1.78e-08	1.84271	up	Biological Process: multi-organism process (GO:0051704);	0.00706003	C.glabrata_newGene_61	2.51e-14	2.57277	up	Cellular Component: fungal-type cell wall (GO:0009277);	0.0213673
CAGL0M14069g	0	3.58715	up	Biological Process: multi-organism process (GO:0051704);	0.00706003	CAGL0M14069g	0	3.02852	up	Biological Process: multi-organism process (GO:0051704);	0.0520172
CAGL0I08613g	2.22e-16	1.6648	up	Biological Process: spermidine transport (GO:0015848);	0.0583279	CAGL0I08613g	1.57e-09	1.6581	up	Molecular Function: spermidine transmembrane transporter activity (GO:0015606);	0.0980256
CAGL0L10604g	1.68e-05	1.00309	up	Biological Process: intracellular protein transport (GO:0006886);	0.175681	CAGL0L10604g	7.94e-12	1.84421	up	Cellular Component: cytoplasmic part (GO:0044444);	0.434624
CAGL0I06248g	2.98e-10	1.47524	up	Biological Process: protein phosphorylation (GO:0006468);	0.912512	CAGL0I06248g	0.000252255	1.2178	up	Molecular Function: ATP binding (GO:0005524);	0.840423
C.glabrata_newGene_134	4.63e-07	1.28486	up	Biological Process: protein phosphorylation (GO:0006468);	0.912512	C.glabrata_newGene_134	6.33e-15	2.21248	up	Molecular Function: ATP binding (GO:0005524);	0.840423
CAGL0G04455g	0.0028088	1.03284	up	Biological Process: protein phosphorylation (GO:0006468);	0.912512	CAGL0G04455g	6.43e-05	1.40012	up	Molecular Function: ATP binding (GO:0005524);	0.840423
CAGL0I03080g	2.04e-13	1.51599	up	Biological Process: 'de novo' pyrimidine nucleobase biosynthetic process (GO:0006207);	0.259694	CAGL0I03080g	4.14e-06	1.34593	up	Molecular Function: orotidine-5'-phosphate decarboxylase activity (GO:0004590);	0.0980256
CAGL0J11968g	0	3.47781	up	Biological Process: single-species biofilm formation on inanimate substrate (GO:0044011);	0.418188	CAGL0J11968g	0	4.24722	up	Molecular Function: carbohydrate binding (GO:0030246);	0.0316795
CAGL0I01342g	9.44e-08	1.15647	up	Biological Process: threonine catabolic process (GO:0006567);	0.0583279	CAGL0I01342g	2.31e-07	1.46473	up	Molecular Function: pyridoxal phosphate binding (GO:0030170);	0.476044
CAGL0H04939g	1.11e-06	1.08321	up	Biological Process: reactive oxygen species metabolic process (GO:0072593);	0.113272	CAGL0H04939g	1.4e-11	1.8184	up	Molecular Function: metal ion binding (GO:0046872);	0.650965
CAGL0M01474g	4.4e-08	1.17851	up	Biological Process: negative regulation of transcription from RNA polymerase II promoter (GO:0000122);	0.259694	CAGL0M01474g	2.68e-05	1.26957	up	Molecular Function: protein heterodimerization activity (GO:0046982);	0.3384
CAGL0F06413g	1.65e-14	1.547	up	Biological Process: ion transport (GO:0006811);	0.0301024	CAGL0F06413g	2.6e-06	1.37134	up	Molecular Function: copper ion binding (GO:0005507);	0.228682
CAGL0L10604g	1.68e-05	1.00309	up	Cellular Component: cytoplasmic part (GO:0044444);	0.579383	CAGL0L10604g	7.94e-12	1.84421	up	Cellular Component: cytoplasmic part (GO:0044444);	0.434624
CAGL0J11242g	0	2.57594	up	Cellular Component: intracellular (GO:0005622);	0.341673	CAGL0J11242g	2.69e-09	1.70334	up	Molecular Function: GTP binding (GO:0005525);	0.263378
CAGL0A01045g	1.81e-08	1.20818	up	Cellular Component: tricarboxylic acid cycle enzyme complex (GO:0045239);	0.0642827	CAGL0A01045g	4.2e-14	2.01069	up	Molecular Function: fumarate hydratase activity (GO:0004333);	0.0980256
CAGL0L10604g	1.68e-05	1.00309	up	Cellular Component: membrane part (GO:0044425);	0.41278	CAGL0L10604g	7.94e-12	1.84421	up	Cellular Component: cytoplasmic part (GO:0044444);	0.434624
CAGL0I09064g	4.77e-15	1.57694	up	Cellular Component: spindle pole body (GO:0005816);	0.519282	CAGL0I09064g	0.000386649	1.13566	up	Molecular Function: protein tyrosine phosphatase activity (GO:0004725);	0.10547
CAGL0C02299g	4.62e-06	1.23974	up	Cellular Component: nucleus (GO:0005634);	0.93813	CAGL0C02299g	0.00739314	1.06357	up	Cellular Component: nucleus (GO:0005634);	0.966747
CAGL0I04246g	0	2.02511	up	Cellular Component: nucleus (GO:0005634);	0.93813	CAGL0I04246g	0	4.30591	up	Molecular Function: zinc ion binding (GO:0008270);	0.495416
CAGL0G07249g	1.46e-10	1.36835	up	Cellular Component: nucleus (GO:0005634);	0.93813	CAGL0G07249g	3.25e-10	1.72602	up	Molecular Function: sequence-specific DNA binding transcription factor activity (GO:0003700);	0.655123
CAGL0F06413g	1.65e-14	1.547	up	Cellular Component: plasma membrane (GO:0005886);	0.0037474	CAGL0F06413g	2.6e-06	1.37134	up	Molecular Function: copper ion binding (GO:0005507);	0.228682
CAGL0G08624g	5.59e-07	1.11303	up	Cellular Component: plasma membrane (GO:0005886);	0.0037474	CAGL0G08624g	0.000441821	1.15428	up	Molecular Function: drug transmembrane transporter activity (GO:0015238);	0.0241888
CAGL0M02629g	3.8e-08	1.18278	up	Cellular Component: mitochondrial matrix (GO:0005759);	0.463171	CAGL0M02629g	1.27e-06	1.39518	up	Molecular Function: iron-sulfur cluster binding (GO:0051536);	0.710767
CAGL0A01045g	1.81e-08	1.20818	up	Cellular Component: mitochondrial matrix (GO:0005759);	0.463171	CAGL0A01045g	4.2e-14	2.01069	up	Molecular Function: fumarate hydratase activity (GO:0004333);	0.0980256
CAGL0E06688g	0	1.92976	up	Cellular Component: fungal-type cell wall (GO:0009277);	0.049602	CAGL0E06688g	0.000129478	1.19318	up	Molecular Function: binding (GO:0005488);	0.44072
CAGL0J11968g	0	3.47781	up	Cellular Component: fungal-type cell wall (GO:0009277);	0.049602	CAGL0J11968g	0	4.24722	up	Molecular Function: carbohydrate binding (GO:0030246);	0.0316795
CAGL0L13332g	0	2.62237	up	Cellular Component: fungal-type cell wall (GO:0009277);	0.049602	CAGL0L13332g	0	2.94473	up	Cellular Component: fungal-type cell wall (GO:0009277);	0.0213673
C.glabrata_newGene_61	1.78e-08	1.84271	up	Cellular Component: fungal-type cell wall (GO:0009277);	0.049602	C.glabrata_newGene_61	2.51e-14	2.57277	up	Cellular Component: fungal-type cell wall (GO:0009277);	0.0213673
CAGL0K13024g	1.05e-08	1.35677	up	Cellular Component: fungal-type cell wall (GO:0009277);	0.049602	CAGL0K13024g	0.0042436	1.0465	up	Cellular Component: fungal-type cell wall (GO:0009277);	0.0213673
CAGL0M01474g	4.4e-08	1.17851	up	Cellular Component: negative cofactor 2 complex (GO:0017054);	0.124459	CAGL0M01474g	2.68e-05	1.26957	up	Molecular Function: protein heterodimerization activity (GO:0046982);	0.3384
CAGL0H09042g	1.51e-05	1.08535	up	Cellular Component: intracellular part (GO:0044424);	0.418358	CAGL0H09042g	1.56e-06	1.44018	up	Cellular Component: intracellular part (GO:0044424);	0.926773
CAGL0J11968g	0	3.47781	up	Cellular Component: cell surface (GO:0009986);	0.0696323	CAGL0J11968g	0	4.24722	up	Molecular Function: carbohydrate binding (GO:0030246);	0.0316795
CAGL0G02673g	1.17e-08	1.21666	up	Cellular Component: mitochondrion (GO:0005739);	0.238996	CAGL0G02673g	0	2.33203	up	Molecular Function: magnesium ion binding (GO:0000287);	0.185047
CAGL0I07227g	2.41e-08	1.19541	up	Cellular Component: mitochondrion (GO:0005739);	0.238996	CAGL0I07227g	2.22e-16	2.16009	up	Molecular Function: magnesium ion binding (GO:0000287);	0.185047
C.glabrata_newGene_134	4.63e-07	1.28486	up	Cellular Component: nucleosome (GO:0000786);	0.606572	C.glabrata_newGene_134	6.33e-15	2.21248	up	Molecular Function: ATP binding (GO:0005524);	0.840423
CAGL0I01342g	9.44e-08	1.15647	up	Cellular Component: cytosol (GO:0005829);	0.0100781	CAGL0I01342g	2.31e-07	1.46473	up	Molecular Function: pyridoxal phosphate binding (GO:0030170);	0.476044
CAGL0A01045g	1.81e-08	1.20818	up	Cellular Component: cytosol (GO:0005829);	0.0100781	CAGL0A01045g	4.2e-14	2.01069	up	Molecular Function: fumarate hydratase activity (GO:0004333);	0.0980256
CAGL0I07227g	2.41e-08	1.19541	up	Cellular Component: cytosol (GO:0005829);	0.0100781	CAGL0I07227g	2.22e-16	2.16009	up	Molecular Function: magnesium ion binding (GO:0000287);	0.185047
CAGL0H04939g	1.11e-06	1.08321	up	Cellular Component: cytosol (GO:0005829);	0.0100781	CAGL0H04939g	1.4e-11	1.8184	up	Molecular Function: metal ion binding (GO:0046872);	0.650965
CAGL0K04741g	4.85e-12	1.41632	up	Cellular Component: cytosol (GO:0005829);	0.0100781	CAGL0K04741g	3.79e-12	1.86145	up	Molecular Function: ATP binding (GO:0005524);	0.840423
CAGL0I03080g	2.04e-13	1.51599	up	Cellular Component: cytosol (GO:0005829);	0.0100781	CAGL0I03080g	4.14e-06	1.34593	up	Molecular Function: orotidine-5'-phosphate decarboxylase activity (GO:0004590);	0.0980256
CAGL0I09064g	4.77e-15	1.57694	up	Cellular Component: RENT complex (GO:0030869);	0.0642827	CAGL0I09064g	0.000386649	1.13566	up	Molecular Function: protein tyrosine phosphatase activity (GO:0004725);	0.10547
CAGL0I08613g	2.22e-16	1.6648	up	Cellular Component: integral component of membrane (GO:0016021);	0.132855	CAGL0I08613g	1.57e-09	1.6581	up	Molecular Function: spermidine transmembrane transporter activity (GO:0015606);	0.0980256
CAGL0F03641g	0	1.96615	up	Cellular Component: integral component of membrane (GO:0016021);	0.132855	CAGL0F03641g	6.31e-08	1.59756	up	Cellular Component: integral component of membrane (GO:0016021);	0.563105
CAGL0F06413g	1.65e-14	1.547	up	Cellular Component: integral component of membrane (GO:0016021);	0.132855	CAGL0F06413g	2.6e-06	1.37134	up	Molecular Function: copper ion binding (GO:0005507);	0.228682
CAGL0G08624g	5.59e-07	1.11303	up	Cellular Component: integral component of membrane (GO:0016021);	0.132855	CAGL0G08624g	0.000441821	1.15428	up	Molecular Function: drug transmembrane transporter activity (GO:0015238);	0.0241888
CAGL0H08393g	0	2.00907	up	Cellular Component: integral component of membrane (GO:0016021);	0.132855	CAGL0H08393g	0.0011227	1.07344	up	Molecular Function: amino acid transmembrane transporter activity (GO:0015171);	0.569146
CAGL0F08371g	0	1.8619	up	Cellular Component: integral component of membrane (GO:0016021);	0.132855	CAGL0F08371g	3.44e-07	1.44814	up	Cellular Component: integral component of membrane (GO:0016021);	0.563105
CAGL0D03322g	0	1.8077	up	Cellular Component: integral component of membrane (GO:0016021);	0.132855	CAGL0D03322g	0.000362024	1.13793	up	Cellular Component: integral component of membrane (GO:0016021);	0.563105
CAGL0J00363g	0	2.1668	up	Cellular Component: integral component of membrane (GO:0016021);	0.132855	CAGL0J00363g	0.000522432	1.20096	up	Molecular Function: transporter activity (GO:0005215);	0.569146
CAGL0M14113g	0	5.06942	up	Cellular Component: membrane (GO:0016020);	0.282965	CAGL0M14113g	0	2.63143	up	Molecular Function: nucleobase transmembrane transporter activity (GO:0015205);	0.218247
CAGL0J11242g	0	2.57594	up	Cellular Component: membrane (GO:0016020);	0.282965	CAGL0J11242g	2.69e-09	1.70334	up	Molecular Function: GTP binding (GO:0005525);	0.263378
CAGL0B04433g	2.53e-13	1.49993	up	Cellular Component: membrane (GO:0016020);	0.282965	CAGL0B04433g	0.000168806	1.17101	up	Molecular Function: nucleobase transmembrane transporter activity (GO:0015205);	0.218247
CAGL0L10604g	1.68e-05	1.00309	up	Cellular Component: membrane (GO:0016020);	0.282965	CAGL0L10604g	7.94e-12	1.84421	up	Cellular Component: cytoplasmic part (GO:0044444);	0.434624
CAGL0I01342g	9.44e-08	1.15647	up	Molecular Function: pyridoxal phosphate binding (GO:0030170);	0.252616	CAGL0I01342g	2.31e-07	1.46473	up	Molecular Function: pyridoxal phosphate binding (GO:0030170);	0.476044
CAGL0M14113g	0	5.06942	up	Molecular Function: phosphotransferase activity, for other substituted phosphate groups (GO:0016780);	0.0539443	CAGL0M14113g	0	2.63143	up	Molecular Function: nucleobase transmembrane transporter activity (GO:0015205);	0.218247
CAGL0I09064g	4.77e-15	1.57694	up	Molecular Function: protein tyrosine phosphatase activity (GO:0004725);	0.449908	CAGL0I09064g	0.000386649	1.13566	up	Molecular Function: protein tyrosine phosphatase activity (GO:0004725);	0.10547
CAGL0M01474g	4.4e-08	1.17851	up	Molecular Function: transcription coactivator activity (GO:0003713);	0.258082	CAGL0M01474g	2.68e-05	1.26957	up	Molecular Function: protein heterodimerization activity (GO:0046982);	0.3384
CAGL0M14113g	0	5.06942	up	Molecular Function: nucleobase transmembrane transporter activity (GO:0015205);	0.000551984	CAGL0M14113g	0	2.63143	up	Molecular Function: nucleobase transmembrane transporter activity (GO:0015205);	0.218247
CAGL0B04433g	2.53e-13	1.49993	up	Molecular Function: nucleobase transmembrane transporter activity (GO:0015205);	0.000551984	CAGL0B04433g	0.000168806	1.17101	up	Molecular Function: nucleobase transmembrane transporter activity (GO:0015205);	0.218247
CAGL0I04246g	0	2.02511	up	Molecular Function: zinc ion binding (GO:0008270);	0.378284	CAGL0I04246g	0	4.30591	up	Molecular Function: zinc ion binding (GO:0008270);	0.495416
CAGL0G08624g	5.59e-07	1.11303	up	Molecular Function: drug transmembrane transporter activity (GO:0015238);	0.294135	CAGL0G08624g	0.000441821	1.15428	up	Molecular Function: drug transmembrane transporter activity (GO:0015238);	0.0241888
CAGL0E06688g	0	1.92976	up	Molecular Function: binding (GO:0005488);	0.162572	CAGL0E06688g	0.000129478	1.19318	up	Molecular Function: binding (GO:0005488);	0.44072
CAGL0H04939g	1.11e-06	1.08321	up	Molecular Function: fructose 1,6-bisphosphate 1-phosphatase activity (GO:0042132);	0.0946509	CAGL0H04939g	1.4e-11	1.8184	up	Molecular Function: metal ion binding (GO:0046872);	0.650965
CAGL0I04246g	0	2.02511	up	Molecular Function: sequence-specific DNA binding RNA polymerase II transcription factor activity (GO:0000981);	0.0144682	CAGL0I04246g	0	4.30591	up	Molecular Function: zinc ion binding (GO:0008270);	0.495416
CAGL0I01342g	9.44e-08	1.15647	up	Molecular Function: L-allo-threonine aldolase activity (GO:0008732);	0.0484932	CAGL0I01342g	2.31e-07	1.46473	up	Molecular Function: pyridoxal phosphate binding (GO:0030170);	0.476044
CAGL0I06248g	2.98e-10	1.47524	up	Molecular Function: protein serine/threonine kinase activity (GO:0004674);	0.766391	CAGL0I06248g	0.000252255	1.2178	up	Molecular Function: ATP binding (GO:0005524);	0.840423
C.glabrata_newGene_134	4.63e-07	1.28486	up	Molecular Function: protein serine/threonine kinase activity (GO:0004674);	0.766391	C.glabrata_newGene_134	6.33e-15	2.21248	up	Molecular Function: ATP binding (GO:0005524);	0.840423
CAGL0G04455g	0.0028088	1.03284	up	Molecular Function: protein serine/threonine kinase activity (GO:0004674);	0.766391	CAGL0G04455g	6.43e-05	1.40012	up	Molecular Function: ATP binding (GO:0005524);	0.840423
CAGL0M01474g	4.4e-08	1.17851	up	Molecular Function: protein heterodimerization activity (GO:0046982);	0.431502	CAGL0M01474g	2.68e-05	1.26957	up	Molecular Function: protein heterodimerization activity (GO:0046982);	0.3384
CAGL0J00363g	0	2.1668	up	Molecular Function: transporter activity (GO:0005215);	0.23438	CAGL0J00363g	0.000522432	1.20096	up	Molecular Function: transporter activity (GO:0005215);	0.569146
CAGL0D00770g	1.46e-08	1.38446	up	Molecular Function: isocitrate dehydrogenase (NADP+) activity (GO:0004450);	0.138585	CAGL0D00770g	0.000768312	1.17068	up	Molecular Function: magnesium ion binding (GO:0000287);	0.185047
CAGL0I09064g	4.77e-15	1.57694	up	Molecular Function: protein tyrosine/serine/threonine phosphatase activity (GO:0008138);	0.258082	CAGL0I09064g	0.000386649	1.13566	up	Molecular Function: protein tyrosine phosphatase activity (GO:0004725);	0.10547
CAGL0I08613g	2.22e-16	1.6648	up	Molecular Function: spermidine transmembrane transporter activity (GO:0015606);	0.0484932	CAGL0I08613g	1.57e-09	1.6581	up	Molecular Function: spermidine transmembrane transporter activity (GO:0015606);	0.0980256
CAGL0I03080g	2.04e-13	1.51599	up	Molecular Function: orotidine-5'-phosphate decarboxylase activity (GO:0004590);	0.0484932	CAGL0I03080g	4.14e-06	1.34593	up	Molecular Function: orotidine-5'-phosphate decarboxylase activity (GO:0004590);	0.0980256
CAGL0M02629g	3.8e-08	1.18278	up	Molecular Function: 2 iron, 2 sulfur cluster binding (GO:0051537);	0.361104	CAGL0M02629g	1.27e-06	1.39518	up	Molecular Function: iron-sulfur cluster binding (GO:0051536);	0.710767
CAGL0I07227g	2.41e-08	1.19541	up	Molecular Function: isocitrate dehydrogenase (NAD+) activity (GO:0004449);	0.00233561	CAGL0I07227g	2.22e-16	2.16009	up	Molecular Function: magnesium ion binding (GO:0000287);	0.185047
CAGL0G02673g	1.17e-08	1.21666	up	Molecular Function: isocitrate dehydrogenase (NAD+) activity (GO:0004449);	0.00233561	CAGL0G02673g	0	2.33203	up	Molecular Function: magnesium ion binding (GO:0000287);	0.185047
CAGL0D00770g	1.46e-08	1.38446	up	Molecular Function: magnesium ion binding (GO:0000287);	0.20152	CAGL0D00770g	0.000768312	1.17068	up	Molecular Function: magnesium ion binding (GO:0000287);	0.185047
CAGL0G02673g	1.17e-08	1.21666	up	Molecular Function: magnesium ion binding (GO:0000287);	0.20152	CAGL0G02673g	0	2.33203	up	Molecular Function: magnesium ion binding (GO:0000287);	0.185047
CAGL0I07227g	2.41e-08	1.19541	up	Molecular Function: magnesium ion binding (GO:0000287);	0.20152	CAGL0I07227g	2.22e-16	2.16009	up	Molecular Function: magnesium ion binding (GO:0000287);	0.185047
CAGL0H08393g	0	2.00907	up	Molecular Function: amino acid transmembrane transporter activity (GO:0015171);	0.612288	CAGL0H08393g	0.0011227	1.07344	up	Molecular Function: amino acid transmembrane transporter activity (GO:0015171);	0.569146
CAGL0E03421g	2e-12	4.60923	up	Molecular Function: catalytic activity (GO:0003824);	0.236397	CAGL0E03421g	0	5.8632	up	Molecular Function: catalytic activity (GO:0003824);	0.130842
CAGL0K05995g	1.11e-16	1.74676	up	Molecular Function: diacylglycerol kinase activity (GO:0004143);	0.180401	CAGL0K05995g	0.0001522	1.19274	up	Molecular Function: diacylglycerol kinase activity (GO:0004143);	0.338273
CAGL0F06413g	1.65e-14	1.547	up	Molecular Function: copper ion binding (GO:0005507);	0.0460679	CAGL0F06413g	2.6e-06	1.37134	up	Molecular Function: copper ion binding (GO:0005507);	0.228682
CAGL0H04939g	1.11e-06	1.08321	up	Molecular Function: metal ion binding (GO:0046872);	0.795444	CAGL0H04939g	1.4e-11	1.8184	up	Molecular Function: metal ion binding (GO:0046872);	0.650965
CAGL0K03553g	1.62e-09	1.34644	up	Molecular Function: ATP binding (GO:0005524);	0.992702	CAGL0K03553g	0.00043755	1.14491	up	Molecular Function: ATP binding (GO:0005524);	0.840423
CAGL0K04741g	4.85e-12	1.41632	up	Molecular Function: ATP binding (GO:0005524);	0.992702	CAGL0K04741g	3.79e-12	1.86145	up	Molecular Function: ATP binding (GO:0005524);	0.840423
C.glabrata_newGene_134	4.63e-07	1.28486	up	Molecular Function: ATP binding (GO:0005524);	0.992702	C.glabrata_newGene_134	6.33e-15	2.21248	up	Molecular Function: ATP binding (GO:0005524);	0.840423
CAGL0G04455g	0.0028088	1.03284	up	Molecular Function: ATP binding (GO:0005524);	0.992702	CAGL0G04455g	6.43e-05	1.40012	up	Molecular Function: ATP binding (GO:0005524);	0.840423
CAGL0I06248g	2.98e-10	1.47524	up	Molecular Function: ATP binding (GO:0005524);	0.992702	CAGL0I06248g	0.000252255	1.2178	up	Molecular Function: ATP binding (GO:0005524);	0.840423
CAGL0J11968g	0	3.47781	up	Molecular Function: carbohydrate binding (GO:0030246);	0.476695	CAGL0J11968g	0	4.24722	up	Molecular Function: carbohydrate binding (GO:0030246);	0.0316795
CAGL0I01342g	9.44e-08	1.15647	up	Molecular Function: lyase activity (GO:0016829);	0.0946509	CAGL0I01342g	2.31e-07	1.46473	up	Molecular Function: pyridoxal phosphate binding (GO:0030170);	0.476044
CAGL0F06413g	1.65e-14	1.547	up	Molecular Function: oxidoreductase activity (GO:0016491);	0.579181	CAGL0F06413g	2.6e-06	1.37134	up	Molecular Function: copper ion binding (GO:0005507);	0.228682
CAGL0M02629g	3.8e-08	1.18278	up	Molecular Function: iron ion binding (GO:0005506);	0.698174	CAGL0M02629g	1.27e-06	1.39518	up	Molecular Function: iron-sulfur cluster binding (GO:0051536);	0.710767
CAGL0G07249g	1.46e-10	1.36835	up	Molecular Function: sequence-specific DNA binding transcription factor activity (GO:0003700);	0.286978	CAGL0G07249g	3.25e-10	1.72602	up	Molecular Function: sequence-specific DNA binding transcription factor activity (GO:0003700);	0.655123
C.glabrata_newGene_134	4.63e-07	1.28486	up	Molecular Function: DNA binding (GO:0003677);	0.864471	C.glabrata_newGene_134	6.33e-15	2.21248	up	Molecular Function: ATP binding (GO:0005524);	0.840423
CAGL0M01474g	4.4e-08	1.17851	up	Molecular Function: sequence-specific DNA binding (GO:0043565);	0.232712	CAGL0M01474g	2.68e-05	1.26957	up	Molecular Function: protein heterodimerization activity (GO:0046982);	0.3384
CAGL0G07249g	1.46e-10	1.36835	up	Molecular Function: sequence-specific DNA binding (GO:0043565);	0.232712	CAGL0G07249g	3.25e-10	1.72602	up	Molecular Function: sequence-specific DNA binding transcription factor activity (GO:0003700);	0.655123
CAGL0K03553g	1.62e-09	1.34644	up	Molecular Function: tetrahydrofolylpolyglutamate synthase activity (GO:0004326);	0.0946509	CAGL0K03553g	0.00043755	1.14491	up	Molecular Function: ATP binding (GO:0005524);	0.840423
CAGL0M01474g	4.4e-08	1.17851	up	Molecular Function: transcription corepressor activity (GO:0003714);	0.180401	CAGL0M01474g	2.68e-05	1.26957	up	Molecular Function: protein heterodimerization activity (GO:0046982);	0.3384
CAGL0J11968g	0	3.47781	up	Molecular Function: cell adhesion molecule binding (GO:0050839);	0.220201	CAGL0J11968g	0	4.24722	up	Molecular Function: carbohydrate binding (GO:0030246);	0.0316795
CAGL0D00770g	1.46e-08	1.38446	up	Molecular Function: NAD binding (GO:0051287);	0.00167272	CAGL0D00770g	0.000768312	1.17068	up	Molecular Function: magnesium ion binding (GO:0000287);	0.185047
CAGL0G02673g	1.17e-08	1.21666	up	Molecular Function: NAD binding (GO:0051287);	0.00167272	CAGL0G02673g	0	2.33203	up	Molecular Function: magnesium ion binding (GO:0000287);	0.185047
CAGL0I07227g	2.41e-08	1.19541	up	Molecular Function: NAD binding (GO:0051287);	0.00167272	CAGL0I07227g	2.22e-16	2.16009	up	Molecular Function: magnesium ion binding (GO:0000287);	0.185047
CAGL0J11242g	0	2.57594	up	Molecular Function: GTP binding (GO:0005525);	0.444686	CAGL0J11242g	2.69e-09	1.70334	up	Molecular Function: GTP binding (GO:0005525);	0.263378
CAGL0M02629g	3.8e-08	1.18278	up	Molecular Function: iron-sulfur cluster binding (GO:0051536);	0.449908	CAGL0M02629g	1.27e-06	1.39518	up	Molecular Function: iron-sulfur cluster binding (GO:0051536);	0.710767
CAGL0A01045g	1.81e-08	1.20818	up	Molecular Function: fumarate hydratase activity (GO:0004333);	0.0484932	CAGL0A01045g	4.2e-14	2.01069	up	Molecular Function: fumarate hydratase activity (GO:0004333);	0.0980256

## Sheet: A3
#Gene_ID	FDR	log2FC	regulated	Go_term	p-value
CAGL0L09086g	8.35e-12	1.40248	up	Biological Process: propionate metabolic process (GO:0019541);	0.113272
CAGL0H07997g	1.29e-09	1.29965	up	Biological Process: cellular process (GO:0009987);	0.79177
CAGL0L01353g	0	2.09493	up	Biological Process: positive regulation of translational elongation (GO:0045901);	0.165026
CAGL0I01628g	0	2.21682	up	Biological Process: chloride transport (GO:0006821);	0.0583279
CAGL0J04554g	1.91e-10	1.32699	up	Biological Process: cellular amino acid metabolic process (GO:0006520);	0.0290506
CAGL0M01166g	0.000739528	1.14282	up	Biological Process: thiamine biosynthetic process (GO:0009228);	0.165026
CAGL0J09108g	0	6.69029	up	Biological Process: ER-associated ubiquitin-dependent protein catabolic process (GO:0030433);	0.165026
CAGL0G04279g	5.57e-09	4.24834	up	Biological Process: protein glycosylation (GO:0006486);	0.836629
CAGL0L13354g	0	6.19735	up	Biological Process: NAD transport (GO:0043132);	0.000747697
CAGL0L09086g	8.35e-12	1.40248	up	Biological Process: tricarboxylic acid cycle (GO:0006099);	0.00201685
CAGL0L13354g	0	6.19735	up	Biological Process: phospholipid biosynthetic process (GO:0008654);	0.194826
CAGL0L09273g	1.18e-08	1.21489	up	Biological Process: carboxylic acid metabolic process (GO:0019752);	0.165026
CAGL0K06985g	2.11e-15	1.65077	up	Biological Process: regulation of transcription, DNA-templated (GO:0006355);	0.604495
CAGL0A04565g	0	2.39133	up	Biological Process: regulation of transcription, DNA-templated (GO:0006355);	0.604495
CAGL0M04807g	8e-07	1.0923	up	Biological Process: regulation of transcription, DNA-templated (GO:0006355);	0.604495
CAGL0K07634g	0	1.88657	up	Biological Process: regulation of transcription, DNA-templated (GO:0006355);	0.604495
CAGL0K12386g	5.2e-07	1.11412	up	Biological Process: regulation of transcription, DNA-templated (GO:0006355);	0.604495
CAGL0J09108g	0	6.69029	up	Biological Process: response to stress (GO:0006950);	0.00464508
CAGL0M01166g	0.000739528	1.14282	up	Biological Process: response to stress (GO:0006950);	0.00464508
CAGL0I08195g	2.36e-06	1.12531	up	Biological Process: adenylate cyclase-activating G-protein coupled receptor signaling pathway (GO:0007189);	0.165026
CAGL0K05137g	5.58e-07	1.10325	up	Biological Process: carbohydrate metabolic process (GO:0005975);	0.905469
CAGL0J00715g	2.63e-11	1.44374	up	Biological Process: GTP catabolic process (GO:0006184);	0.478362
CAGL0I08195g	2.36e-06	1.12531	up	Biological Process: GTP catabolic process (GO:0006184);	0.478362
CAGL0K06985g	2.11e-15	1.65077	up	Biological Process: gluconeogenesis (GO:0006094);	0.131677
CAGL0L11506g	3.11e-10	1.33982	up	Biological Process: coenzyme A metabolic process (GO:0015936);	0.0583279
CAGL0M04807g	8e-07	1.0923	up	Biological Process: regulation of single-species biofilm formation on inanimate substrate (GO:1900231);	0.213776
CAGL0L01353g	0	2.09493	up	Biological Process: positive regulation of translational termination (GO:0045905);	0.113272
CAGL0M00154g	4.47e-11	1.45662	up	Biological Process: L-cystine transport (GO:0015811);	0.0583279
CAGL0A02321g	1.06e-05	1.00946	up	Biological Process: transmembrane transport (GO:0055085);	0.0550063
CAGL0I06743g	3.17e-07	1.12349	up	Biological Process: transmembrane transport (GO:0055085);	0.0550063
CAGL0I01628g	0	2.21682	up	Biological Process: transmembrane transport (GO:0055085);	0.0550063
CAGL0K02365g	3.12e-12	1.95416	up	Biological Process: transmembrane transport (GO:0055085);	0.0550063
CAGL0F04499g	1.53e-10	1.41758	up	Biological Process: transmembrane transport (GO:0055085);	0.0550063
CAGL0F00209g	0	2.48979	up	Biological Process: transmembrane transport (GO:0055085);	0.0550063
CAGL0D03960g	0.000480684	1.02816	up	Biological Process: protein export from nucleus (GO:0006611);	0.213776
CAGL0K12386g	5.2e-07	1.11412	up	Biological Process: DNA repair (GO:0006281);	0.809344
CAGL0F04499g	1.53e-10	1.41758	up	Biological Process: uridine transport (GO:0015862);	0.0583279
CAGL0L11506g	3.11e-10	1.33982	up	Biological Process: isoprenoid biosynthetic process (GO:0008299);	0.38205
CAGL0K06985g	2.11e-15	1.65077	up	Biological Process: signal transduction (GO:0007165);	0.283036
CAGL0F04499g	1.53e-10	1.41758	up	Biological Process: nucleobase transport (GO:0015851);	0.00111937
CAGL0L13354g	0	6.19735	up	Biological Process: nucleobase transport (GO:0015851);	0.00111937
CAGL0B03421g	7.13e-06	1.0258	up	Biological Process: regulation of transcription from RNA polymerase II promoter (GO:0006357);	0.0871019
CAGL0G09757g	0	1.8538	up	Biological Process: regulation of transcription from RNA polymerase II promoter (GO:0006357);	0.0871019
CAGL0A01408g	0.00207342	1.03194	up	Biological Process: regulation of transcription from RNA polymerase II promoter (GO:0006357);	0.0871019
CAGL0K06985g	2.11e-15	1.65077	up	Biological Process: regulation of transcription from RNA polymerase II promoter (GO:0006357);	0.0871019
CAGL0J09944g	4.95e-08	1.5173	up	Biological Process: drug transmembrane transport (GO:0006855);	0.111871
CAGL0M01166g	0.000739528	1.14282	up	Biological Process: thiazole biosynthetic process (GO:0052837);	0.0583279
CAGL0L01353g	0	2.09493	up	Biological Process: peptidyl-lysine modification to hypusine (GO:0008612);	0.213776
CAGL0E06666g	0	1.8588	up	Biological Process: multi-organism cellular process (GO:0044764);	0.0301024
CAGL0J04554g	1.91e-10	1.32699	up	Biological Process: biosynthetic process (GO:0009058);	0.662048
CAGL0K12386g	5.2e-07	1.11412	up	Biological Process: cell cycle (GO:0007049);	0.58242
CAGL0M09086g	1.75e-06	1.07084	up	Biological Process: cell cycle (GO:0007049);	0.58242
CAGL0M14047g	1.14e-10	1.76136	up	Biological Process: oxidation-reduction process (GO:0055114);	0.748856
CAGL0K10890g	0.00183422	1.01999	up	Biological Process: oxidation-reduction process (GO:0055114);	0.748856
CAGL0L11506g	3.11e-10	1.33982	up	Biological Process: oxidation-reduction process (GO:0055114);	0.748856
CAGL0H07997g	1.29e-09	1.29965	up	Biological Process: (1->6)-beta-D-glucan biosynthetic process (GO:0006078);	0.165026
CAGL0M00154g	4.47e-11	1.45662	up	Biological Process: amino acid transmembrane transport (GO:0003333);	0.327136
CAGL0D04180g	0.000473738	1.01584	up	Biological Process: ribosome biogenesis (GO:0042254);	0.25345
CAGL0L10890g	2.44e-07	1.31569	up	Biological Process: ribosome biogenesis (GO:0042254);	0.25345
CAGL0M09086g	1.75e-06	1.07084	up	Biological Process: cell division (GO:0051301);	0.925913
CAGL0F09119g	1.96e-05	1.13358	up	Biological Process: methylation (GO:0032259);	0.879424
CAGL0J09944g	4.95e-08	1.5173	up	Biological Process: drug export (GO:0046618);	0.165026
CAGL0L09086g	8.35e-12	1.40248	up	Biological Process: cellular carbohydrate metabolic process (GO:0044262);	0.0585228
CAGL0B02233g	0	2.66388	up	Biological Process: GPI anchor biosynthetic process (GO:0006506);	0.618631
CAGL0L10890g	2.44e-07	1.31569	up	Biological Process: rRNA processing (GO:0006364);	0.0144944
CAGL0D04180g	0.000473738	1.01584	up	Biological Process: rRNA processing (GO:0006364);	0.0144944
CAGL0B04169g	5.4e-06	1.06693	up	Biological Process: rRNA processing (GO:0006364);	0.0144944
C.glabrata_newGene_85	8.08e-09	1.23645	up	Biological Process: adhesion to host (GO:0044406);	0.0623508
CAGL0H07997g	1.29e-09	1.29965	up	Biological Process: fungal-type cell wall organization (GO:0031505);	0.681875
CAGL0J00715g	2.63e-11	1.44374	up	Biological Process: small GTPase mediated signal transduction (GO:0007264);	0.103115
CAGL0J09108g	0	6.69029	up	Biological Process: protein ubiquitination (GO:0016567);	0.681875
CAGL0E06666g	0	1.8588	up	Biological Process: multi-organism process (GO:0051704);	0.00706003
C.glabrata_newGene_89	2.29e-10	1.33088	up	Biological Process: multi-organism process (GO:0051704);	0.00706003
CAGL0J09944g	4.95e-08	1.5173	up	Biological Process: cellular response to acetate (GO:0071311);	0.0583279
CAGL0G02497g	9.12e-06	1.01589	up	Biological Process: protein import into nucleus (GO:0006606);	0.165026
CAGL0D03960g	0.000480684	1.02816	up	Biological Process: nuclear envelope organization (GO:0006998);	0.113272
CAGL0H08712g	0	5.81908	up	Biological Process: cell communication (GO:0007154);	0.594886
CAGL0L01353g	0	2.09493	up	Biological Process: translational frameshifting (GO:0006452);	0.113272
CAGL0D03960g	0.000480684	1.02816	up	Biological Process: mRNA export from nucleus (GO:0006406);	0.165026
CAGL0J09108g	0	6.69029	up	Biological Process: ubiquitin-dependent protein catabolic process (GO:0006511);	0.879424
CAGL0H07997g	1.29e-09	1.29965	up	Biological Process: cell wall biogenesis (GO:0042546);	0.165026
CAGL0E01265g	0	7.8252	up	Biological Process: cortical protein anchoring (GO:0032065);	0.0583279
CAGL0L01441g	8.88e-16	3.32566	up	Biological Process: RNA processing (GO:0006396);	0.327136
CAGL0D03960g	0.000480684	1.02816	up	Cellular Component: nuclear membrane (GO:0031965);	0.486106
CAGL0E01265g	0	7.8252	up	Cellular Component: cell cortex (GO:0005938);	0.124459
CAGL0L01441g	8.88e-16	3.32566	up	Cellular Component: intracellular (GO:0005622);	0.341673
CAGL0H07997g	1.29e-09	1.29965	up	Cellular Component: cell wall (GO:0005618);	0.282873
CAGL0L10890g	2.44e-07	1.31569	up	Cellular Component: nucleoplasm (GO:0005654);	0.37231
CAGL0H07997g	1.29e-09	1.29965	up	Cellular Component: extracellular region (GO:0005576);	0.698942
CAGL0K06985g	2.11e-15	1.65077	up	Cellular Component: nucleus (GO:0005634);	0.93813
CAGL0F09119g	1.96e-05	1.13358	up	Cellular Component: nucleus (GO:0005634);	0.93813
CAGL0L10890g	2.44e-07	1.31569	up	Cellular Component: nucleus (GO:0005634);	0.93813
CAGL0M01166g	0.000739528	1.14282	up	Cellular Component: nucleus (GO:0005634);	0.93813
CAGL0G09757g	0	1.8538	up	Cellular Component: nucleus (GO:0005634);	0.93813
CAGL0M04807g	8e-07	1.0923	up	Cellular Component: nucleus (GO:0005634);	0.93813
CAGL0B03421g	7.13e-06	1.0258	up	Cellular Component: nucleus (GO:0005634);	0.93813
CAGL0J09108g	0	6.69029	up	Cellular Component: nucleus (GO:0005634);	0.93813
CAGL0B04169g	5.4e-06	1.06693	up	Cellular Component: nucleus (GO:0005634);	0.93813
CAGL0M00154g	4.47e-11	1.45662	up	Cellular Component: plasma membrane (GO:0005886);	0.0037474
CAGL0F04499g	1.53e-10	1.41758	up	Cellular Component: plasma membrane (GO:0005886);	0.0037474
CAGL0J09944g	4.95e-08	1.5173	up	Cellular Component: plasma membrane (GO:0005886);	0.0037474
CAGL0L10890g	2.44e-07	1.31569	up	Cellular Component: nucleolus (GO:0005730);	0.20362
CAGL0D04180g	0.000473738	1.01584	up	Cellular Component: nucleolus (GO:0005730);	0.20362
CAGL0M01166g	0.000739528	1.14282	up	Cellular Component: chloroplast stroma (GO:0009570);	0.0642827
CAGL0A01408g	0.00207342	1.03194	up	Cellular Component: mediator complex (GO:0016592);	0.769734
CAGL0M09086g	1.75e-06	1.07084	up	Cellular Component: cellular bud neck (GO:0005935);	0.450657
C.glabrata_newGene_85	8.08e-09	1.23645	up	Cellular Component: fungal-type cell wall (GO:0009277);	0.049602
C.glabrata_newGene_89	2.29e-10	1.33088	up	Cellular Component: fungal-type cell wall (GO:0009277);	0.049602
CAGL0E06666g	0	1.8588	up	Cellular Component: fungal-type cell wall (GO:0009277);	0.049602
CAGL0J09108g	0	6.69029	up	Cellular Component: ubiquitin ligase complex (GO:0000151);	0.180789
CAGL0D04180g	0.000473738	1.01584	up	Cellular Component: ribonucleoprotein complex (GO:0030529);	0.0912266
CAGL0B04169g	5.4e-06	1.06693	up	Cellular Component: ribonucleoprotein complex (GO:0030529);	0.0912266
CAGL0D04180g	0.000473738	1.01584	up	Cellular Component: intracellular part (GO:0044424);	0.418358
CAGL0M01166g	0.000739528	1.14282	up	Cellular Component: cytosol (GO:0005829);	0.0100781
CAGL0K12386g	5.2e-07	1.11412	up	Cellular Component: NuA4 histone acetyltransferase complex (GO:0035267);	0.233517
CAGL0J09944g	4.95e-08	1.5173	up	Cellular Component: cytoplasmic vesicle (GO:0031410);	0.0642827
CAGL0G02497g	9.12e-06	1.01589	up	Cellular Component: nuclear pore (GO:0005643);	0.736691
CAGL0L11506g	3.11e-10	1.33982	up	Cellular Component: integral component of membrane (GO:0016021);	0.132855
CAGL0I01628g	0	2.21682	up	Cellular Component: integral component of membrane (GO:0016021);	0.132855
CAGL0B02233g	0	2.66388	up	Cellular Component: integral component of membrane (GO:0016021);	0.132855
CAGL0M00154g	4.47e-11	1.45662	up	Cellular Component: integral component of membrane (GO:0016021);	0.132855
CAGL0J09944g	4.95e-08	1.5173	up	Cellular Component: integral component of membrane (GO:0016021);	0.132855
CAGL0A02321g	1.06e-05	1.00946	up	Cellular Component: integral component of membrane (GO:0016021);	0.132855
CAGL0K02365g	3.12e-12	1.95416	up	Cellular Component: integral component of membrane (GO:0016021);	0.132855
CAGL0F00209g	0	2.48979	up	Cellular Component: integral component of membrane (GO:0016021);	0.132855
CAGL0J00715g	2.63e-11	1.44374	up	Cellular Component: membrane (GO:0016020);	0.282965
CAGL0I06743g	3.17e-07	1.12349	up	Cellular Component: membrane (GO:0016020);	0.282965
CAGL0L13354g	0	6.19735	up	Cellular Component: membrane (GO:0016020);	0.282965
CAGL0H02255g	1.52e-05	1.16776	up	Cellular Component: membrane (GO:0016020);	0.282965
CAGL0K12386g	5.2e-07	1.11412	up	Cellular Component: Piccolo NuA4 histone acetyltransferase complex (GO:0032777);	0.124459
CAGL0F09119g	1.96e-05	1.13358	up	Cellular Component: cytoplasm (GO:0005737);	0.998825
CAGL0J09108g	0	6.69029	up	Cellular Component: cytoplasm (GO:0005737);	0.998825
CAGL0J04554g	1.91e-10	1.32699	up	Molecular Function: pyridoxal phosphate binding (GO:0030170);	0.252616
CAGL0L13354g	0	6.19735	up	Molecular Function: phosphotransferase activity, for other substituted phosphate groups (GO:0016780);	0.0539443
CAGL0J03454g	0	6.07938	up	Molecular Function: hydrolase activity (GO:0016787);	0.586268
CAGL0F04499g	1.53e-10	1.41758	up	Molecular Function: nucleobase transmembrane transporter activity (GO:0015205);	0.000551984
CAGL0L13354g	0	6.19735	up	Molecular Function: nucleobase transmembrane transporter activity (GO:0015205);	0.000551984
CAGL0F04499g	1.53e-10	1.41758	up	Molecular Function: uridine transmembrane transporter activity (GO:0015213);	0.0484932
CAGL0G09757g	0	1.8538	up	Molecular Function: zinc ion binding (GO:0008270);	0.378284
CAGL0M14047g	1.14e-10	1.76136	up	Molecular Function: zinc ion binding (GO:0008270);	0.378284
CAGL0K06985g	2.11e-15	1.65077	up	Molecular Function: zinc ion binding (GO:0008270);	0.378284
CAGL0B03421g	7.13e-06	1.0258	up	Molecular Function: zinc ion binding (GO:0008270);	0.378284
CAGL0K07634g	0	1.88657	up	Molecular Function: zinc ion binding (GO:0008270);	0.378284
CAGL0J03454g	0	6.07938	up	Molecular Function: zinc ion binding (GO:0008270);	0.378284
CAGL0A02321g	1.06e-05	1.00946	up	Molecular Function: substrate-specific transmembrane transporter activity (GO:0022891);	0.198065
CAGL0E06666g	0	1.8588	up	Molecular Function: binding (GO:0005488);	0.162572
CAGL0J00715g	2.63e-11	1.44374	up	Molecular Function: GTPase activity (GO:0003924);	0.360493
CAGL0I08195g	2.36e-06	1.12531	up	Molecular Function: GTPase activity (GO:0003924);	0.360493
CAGL0B03421g	7.13e-06	1.0258	up	Molecular Function: sequence-specific DNA binding RNA polymerase II transcription factor activity (GO:0000981);	0.0144682
CAGL0G09757g	0	1.8538	up	Molecular Function: sequence-specific DNA binding RNA polymerase II transcription factor activity (GO:0000981);	0.0144682
CAGL0K06985g	2.11e-15	1.65077	up	Molecular Function: sequence-specific DNA binding RNA polymerase II transcription factor activity (GO:0000981);	0.0144682
CAGL0I08195g	2.36e-06	1.12531	up	Molecular Function: G-protein coupled receptor binding (GO:0001664);	0.138585
CAGL0I05082g	7.34e-06	1.02466	up	Molecular Function: nucleic acid binding (GO:0003676);	0.407384
CAGL0J03454g	0	6.07938	up	Molecular Function: nucleic acid binding (GO:0003676);	0.407384
CAGL0L05786g	0	2.13572	up	Molecular Function: nucleic acid binding (GO:0003676);	0.407384
CAGL0J01595g	6.77e-07	1.1334	up	Molecular Function: nucleic acid binding (GO:0003676);	0.407384
CAGL0B04169g	5.4e-06	1.06693	up	Molecular Function: nucleic acid binding (GO:0003676);	0.407384
CAGL0I01628g	0	2.21682	up	Molecular Function: adenyl nucleotide binding (GO:0030554);	0.328448
CAGL0I05082g	7.34e-06	1.02466	up	Molecular Function: nucleotide binding (GO:0000166);	0.473632
CAGL0B04169g	5.4e-06	1.06693	up	Molecular Function: nucleotide binding (GO:0000166);	0.473632
CAGL0B04169g	5.4e-06	1.06693	up	Molecular Function: RNA binding (GO:0003723);	0.91451
CAGL0M00154g	4.47e-11	1.45662	up	Molecular Function: L-cystine transmembrane transporter activity (GO:0015184);	0.0484932
CAGL0F09119g	1.96e-05	1.13358	up	Molecular Function: methyltransferase activity (GO:0008168);	0.787589
CAGL0L11506g	3.11e-10	1.33982	up	Molecular Function: hydroxymethylglutaryl-CoA reductase (NADPH) activity (GO:0004420);	0.0484932
CAGL0M14047g	1.14e-10	1.76136	up	Molecular Function: oxidoreductase activity, acting on the CH-OH group of donors, NAD or NADP as acceptor (GO:0016616);	0.0539443
CAGL0K05137g	5.58e-07	1.10325	up	Molecular Function: catalytic activity (GO:0003824);	0.236397
CAGL0E01265g	0	7.8252	up	Molecular Function: phospholipid binding (GO:0005543);	0.307678
CAGL0M09086g	1.75e-06	1.07084	up	Molecular Function: phospholipid binding (GO:0005543);	0.307678
CAGL0L01353g	0	2.09493	up	Molecular Function: translation elongation factor activity (GO:0003746);	0.476695
CAGL0M01166g	0.000739528	1.14282	up	Molecular Function: metal ion binding (GO:0046872);	0.795444
CAGL0L05786g	0	2.13572	up	Molecular Function: metal ion binding (GO:0046872);	0.795444
CAGL0J01595g	6.77e-07	1.1334	up	Molecular Function: metal ion binding (GO:0046872);	0.795444
CAGL0K10890g	0.00183422	1.01999	up	Molecular Function: FMN binding (GO:0010181);	0.271047
CAGL0M04807g	8e-07	1.0923	up	Molecular Function: ATP binding (GO:0005524);	0.992702
CAGL0J04554g	1.91e-10	1.32699	up	Molecular Function: L-phenylalanine:2-oxoglutarate aminotransferase activity (GO:0080130);	0.138585
CAGL0J09108g	0	6.69029	up	Molecular Function: ubiquitin-ubiquitin ligase activity (GO:0034450);	0.0484932
CAGL0L11506g	3.11e-10	1.33982	up	Molecular Function: NADP binding (GO:0050661);	0.526445
CAGL0M14047g	1.14e-10	1.76136	up	Molecular Function: oxidoreductase activity (GO:0016491);	0.579181
CAGL0K10890g	0.00183422	1.01999	up	Molecular Function: oxidoreductase activity (GO:0016491);	0.579181
CAGL0L09086g	8.35e-12	1.40248	up	Molecular Function: transferase activity, transferring acyl groups, acyl groups converted into alkyl on transfer (GO:0046912);	0.0946509
CAGL0I01628g	0	2.21682	up	Molecular Function: voltage-gated chloride channel activity (GO:0005247);	0.0484932
CAGL0B02233g	0	2.66388	up	Molecular Function: phosphatidylinositol N-acetylglucosaminyltransferase activity (GO:0017176);	0.180401
CAGL0I08195g	2.36e-06	1.12531	up	Molecular Function: G-protein beta/gamma-subunit complex binding (GO:0031683);	0.138585
CAGL0K07634g	0	1.88657	up	Molecular Function: sequence-specific DNA binding transcription factor activity (GO:0003700);	0.286978
CAGL0A04565g	0	2.39133	up	Molecular Function: sequence-specific DNA binding transcription factor activity (GO:0003700);	0.286978
CAGL0M04807g	8e-07	1.0923	up	Molecular Function: helicase activity (GO:0004386);	0.712933
CAGL0A01408g	0.00207342	1.03194	up	Molecular Function: RNA polymerase II transcription cofactor activity (GO:0001104);	0.666358
CAGL0L09273g	1.18e-08	1.21489	up	Molecular Function: isocitrate lyase activity (GO:0004451);	0.0946509
CAGL0G09757g	0	1.8538	up	Molecular Function: DNA binding (GO:0003677);	0.864471
CAGL0K06985g	2.11e-15	1.65077	up	Molecular Function: DNA binding (GO:0003677);	0.864471
CAGL0A04565g	0	2.39133	up	Molecular Function: DNA binding (GO:0003677);	0.864471
CAGL0M04807g	8e-07	1.0923	up	Molecular Function: DNA binding (GO:0003677);	0.864471
CAGL0B03421g	7.13e-06	1.0258	up	Molecular Function: DNA binding (GO:0003677);	0.864471
CAGL0K07634g	0	1.88657	up	Molecular Function: sequence-specific DNA binding (GO:0043565);	0.232712
CAGL0L01353g	0	2.09493	up	Molecular Function: ribosome binding (GO:0043022);	0.220201
CAGL0H08712g	0	5.81908	up	Molecular Function: phosphatidylinositol binding (GO:0035091);	0.571496
CAGL0M14047g	1.14e-10	1.76136	up	Molecular Function: cofactor binding (GO:0048037);	0.0417639
CAGL0J00715g	2.63e-11	1.44374	up	Molecular Function: GTP binding (GO:0005525);	0.444686
CAGL0I08195g	2.36e-06	1.12531	up	Molecular Function: GTP binding (GO:0005525);	0.444686
CAGL0I08195g	2.36e-06	1.12531	up	Molecular Function: signal transducer activity (GO:0004871);	0.0138223
CAGL0K06985g	2.11e-15	1.65077	up	Molecular Function: signal transducer activity (GO:0004871);	0.0138223
CAGL0J04554g	1.91e-10	1.32699	up	Molecular Function: L-aspartate:2-oxoglutarate aminotransferase activity (GO:0004069);	0.138585
CAGL0J09944g	4.95e-08	1.5173	up	Molecular Function: drug:hydrogen antiporter activity (GO:0015307);	0.0484932
