# Supplementary material for: Transcription factors Asg1p and Hal9p regulate pH homeostasis in Candida glabrata
Source: Front Microbiol. 2015 Aug 18;6:843. doi: 10.3389/fmicb.2015.00843 (PMC4539521; doi:10.3389/fmicb.2015.00843)
Supplement: Supplementary file 2 [file DataSheet2.XLSX]

## Sheet: Brief description
Strains
T1	wild-type strain incubated in YNB-pH 5.2 medium for 2 h
T3	Cgasg1△ mutant strain incubated in YNB-pH 5.2 medium for 2 h
T5	Cghal9△ mutant strain incubated in YNB-pH 5.2 medium for 2 h
Files
B1	Compared the mRNA level of T3 with that of T1, the downregulated genes were listed in file B1.
B2	Compared the mRNA level of T3 with that of T1, and the mRNA level of T5 with that of T1, the common downregulated genes were listed in file B2.
B3	Compared the mRNA level of T5 with that of T1, the downregulated genes were listed in file B3.

## Sheet: B1
#Gene_ID	FDR	log2FC	regulated	Go_term	p-value
CAGL0J04202g	1.63e-13	-1.51424	down	Biological Process: cellular amino acid metabolic process (GO:0006520);	0.0290506
CAGL0L09581g	0.000802099	-1.05686	down	Biological Process: dITP catabolic process (GO:0035863);	0.0583279
CAGL0K12848g	1.35e-07	-1.16984	down	Biological Process: tricarboxylic acid cycle (GO:0006099);	0.00201685
CAGL0J09086g	3.32e-06	-1.05973	down	Biological Process: translation (GO:0006412);	0.544416
CAGL0K02717g	1.96e-09	-4.3099	down	Biological Process: translation (GO:0006412);	0.544416
CAGL0K12870g	1.5e-06	-1.32207	down	Biological Process: translation (GO:0006412);	0.544416
CAGL0A03080g	4.97e-05	-1.06295	down	Biological Process: mitochondrial respiratory chain complex II assembly (GO:0034553);	0.0583279
CAGL0M13277g	0	-7.31731	down	Biological Process: CTP biosynthetic process (GO:0006241);	0.0583279
CAGL0H02959g	2.77e-08	-1.25943	down	Biological Process: regulation of transcription, DNA-templated (GO:0006355);	0.604495
CAGL0G03883g	2.98e-11	-1.37977	down	Biological Process: regulation of transcription, DNA-templated (GO:0006355);	0.604495
CAGL0G03883g	2.98e-11	-1.37977	down	Biological Process: response to stress (GO:0006950);	0.00464508
CAGL0J04202g	1.63e-13	-1.51424	down	Biological Process: response to stress (GO:0006950);	0.00464508
CAGL0C03784g	3.04e-10	-1.46174	down	Biological Process: cellular response to oxidative stress (GO:0034599);	0.484278
CAGL0H09328g	5.31e-05	-1.09962	down	Biological Process: aerobic respiration (GO:0009060);	0.418188
CAGL0C03784g	3.04e-10	-1.46174	down	Biological Process: protein urmylation (GO:0032447);	0.113272
CAGL0L09581g	0.000802099	-1.05686	down	Biological Process: dUMP biosynthetic process (GO:0006226);	0.0583279
CAGL0L04378g	7.79e-07	-1.09485	down	Biological Process: transport (GO:0006810);	0.667551
CAGL0H04345g	4.51e-05	-1.16791	down	Biological Process: ER to Golgi vesicle-mediated transport (GO:0006888);	0.594886
CAGL0H09328g	5.31e-05	-1.09962	down	Biological Process: iron-sulfur cluster assembly (GO:0016226);	0.0929512
CAGL0C03784g	3.04e-10	-1.46174	down	Biological Process: tRNA thio-modification (GO:0034227);	0.165026
CAGL0K01001g	5.89e-06	-1.10501	down	Biological Process: endocytosis (GO:0006897);	0.38205
CAGL0H09328g	5.31e-05	-1.09962	down	Biological Process: mitochondrial electron transport, ubiquinol to cytochrome c (GO:0006122);	0.302945
CAGL0K01375g	5.3e-06	-1.23354	down	Biological Process: mitochondrial respiratory chain complex assembly (GO:0033108);	0.165026
CAGL0M13277g	0	-7.31731	down	Biological Process: nucleoside diphosphate phosphorylation (GO:0006165);	0.0583279
CAGL0M13277g	0	-7.31731	down	Biological Process: GTP biosynthetic process (GO:0006183);	0.0583279
CAGL0D03388g	1.91e-05	-1.47004	down	Biological Process: vesicle-mediated transport (GO:0016192);	0.360277
CAGL0I01012g	9.51e-06	-1.05627	down	Biological Process: vesicle-mediated transport (GO:0016192);	0.360277
CAGL0K12848g	1.35e-07	-1.16984	down	Biological Process: mannose biosynthetic process (GO:0019307);	0.0583279
CAGL0M11638g	0.00327722	-1.09603	down	Biological Process: nucleic acid phosphodiester bond hydrolysis (GO:0090305);	0.453514
CAGL0A01804g	4.62e-08	-1.27889	down	Biological Process: transmembrane transport (GO:0055085);	0.0550063
CAGL0K12848g	1.35e-07	-1.16984	down	Biological Process: malate metabolic process (GO:0006108);	0.259694
CAGL0I07249g	6.66e-06	-1.02834	down	Biological Process: signal transduction (GO:0007165);	0.283036
CAGL0G08844g	0	-5.42906	down	Biological Process: regulation of transcription from RNA polymerase II promoter (GO:0006357);	0.0871019
CAGL0L04400g	1.79e-14	-1.77406	down	Biological Process: regulation of transcription from RNA polymerase II promoter (GO:0006357);	0.0871019
CAGL0I00682g	3.5e-05	-1.69131	down	Biological Process: protein processing involved in protein targeting to mitochondrion (GO:0006627);	0.165026
CaglfMp11	0.00476313	-2.0901	down	Biological Process: electron transport chain (GO:0022900);	0.418188
CAGL0B03855g	2.78e-06	-1.18586	down	Biological Process: signal peptide processing (GO:0006465);	0.213776
CAGL0L09581g	0.000802099	-1.05686	down	Biological Process: dUTP catabolic process (GO:0046081);	0.0583279
CAGL0C04917g	0	-1.95193	down	Biological Process: nitrogen compound metabolic process (GO:0006807);	0.213776
CAGL0I05588g	0.000303429	-1.17191	down	Biological Process: tRNA dihydrouridine synthesis (GO:0002943);	0.213776
CAGL0M13277g	0	-7.31731	down	Biological Process: UTP biosynthetic process (GO:0006228);	0.0583279
CAGL0F08085g	1.11e-16	-1.65738	down	Biological Process: mitochondrial pyruvate transport (GO:0006850);	0.165026
CAGL0B00836g	0.000687119	-1.03304	down	Biological Process: oxidation-reduction process (GO:0055114);	0.748856
CAGL0G02585g	1.54e-11	-1.5319	down	Biological Process: oxidation-reduction process (GO:0055114);	0.748856
CAGL0I05588g	0.000303429	-1.17191	down	Biological Process: oxidation-reduction process (GO:0055114);	0.748856
CAGL0I04708g	1.09e-08	-1.26206	down	Biological Process: oxidation-reduction process (GO:0055114);	0.748856
CAGL0J03124g	6.22e-15	-1.57398	down	Biological Process: oxidation-reduction process (GO:0055114);	0.748856
CAGL0M11704g	1.45e-07	-1.14498	down	Biological Process: oxidation-reduction process (GO:0055114);	0.748856
CAGL0J11814g	1.37e-06	-1.3419	down	Biological Process: single-organism cellular process (GO:0044763);	0.370497
CAGL0I09592g	2.11e-15	-1.59572	down	Biological Process: glutamine catabolic process (GO:0006543);	0.165026
CAGL0F04961g	1.08e-07	-1.25406	down	Biological Process: RNA splicing (GO:0008380);	0.547951
CaglfMp11	0.00476313	-2.0901	down	Biological Process: mitochondrial electron transport, cytochrome c to oxygen (GO:0006123);	0.38205
CAGL0C03784g	3.04e-10	-1.46174	down	Biological Process: cell budding (GO:0007114);	0.165026
CAGL0C03784g	3.04e-10	-1.46174	down	Biological Process: invasive growth in response to glucose limitation (GO:0001403);	0.165026
CAGL0A00847g	1.91e-05	-1.20618	down	Biological Process: metabolic process (GO:0008152);	0.809121
CAGL0L11088g	3.3e-05	-1.26217	down	Biological Process: metabolic process (GO:0008152);	0.809121
CAGL0K11968g	1.33e-05	-1.02672	down	Biological Process: metabolic process (GO:0008152);	0.809121
CAGL0K12848g	1.35e-07	-1.16984	down	Biological Process: cellular carbohydrate metabolic process (GO:0044262);	0.0585228
CAGL0H02409g	1.97e-05	-1.00197	down	Biological Process: translational initiation (GO:0006413);	0.681875
CAGL0I00682g	3.5e-05	-1.69131	down	Biological Process: proteolysis (GO:0006508);	0.830647
CAGL0E02937g	7.79e-05	-1.13178	down	Biological Process: rRNA processing (GO:0006364);	0.0144944
CAGL0M11638g	0.00327722	-1.09603	down	Biological Process: rRNA processing (GO:0006364);	0.0144944
CAGL0F01551g	0.00589177	-1.13261	down	Biological Process: rRNA processing (GO:0006364);	0.0144944
CAGL0C03784g	3.04e-10	-1.46174	down	Biological Process: tRNA wobble position uridine thiolation (GO:0002143);	0.113272
CAGL0A03971g	0.000690821	-1.18342	down	Biological Process: protein folding (GO:0006457);	0.240018
CAGL0K01177g	4.83e-08	-1.1785	down	Biological Process: protein folding (GO:0006457);	0.240018
CAGL0L02387g	0.00359857	-1.55682	down	Biological Process: protein folding (GO:0006457);	0.240018
CAGL0K05813g	5.91e-08	-1.17151	down	Biological Process: cell redox homeostasis (GO:0045454);	0.681875
CAGL0C04917g	0	-1.95193	down	Biological Process: glutamine metabolic process (GO:0006541);	0.213776
CAGL0D03388g	1.91e-05	-1.47004	down	Biological Process: intracellular protein transport (GO:0006886);	0.175681
CAGL0M13255g	1e-09	-1.30993	down	Biological Process: intracellular protein transport (GO:0006886);	0.175681
CAGL0I01012g	9.51e-06	-1.05627	down	Biological Process: intracellular protein transport (GO:0006886);	0.175681
CAGL0L03179g	9.21e-13	-1.52301	down	Biological Process: protein transport (GO:0015031);	0.450727
CAGL0I09592g	2.11e-15	-1.59572	down	Biological Process: arginine biosynthetic process (GO:0006526);	0.0434412
CAGL0J03124g	6.22e-15	-1.57398	down	Biological Process: arginine biosynthetic process (GO:0006526);	0.0434412
CAGL0L09581g	0.000802099	-1.05686	down	Biological Process: dUTP metabolic process (GO:0046080);	0.0583279
CAGL0I09592g	2.11e-15	-1.59572	down	Biological Process: carbamoyl phosphate biosynthetic process (GO:0070409);	0.165026
CAGL0G03883g	2.98e-11	-1.37977	down	Biological Process: protein metabolic process (GO:0019538);	0.0583279
CAGL0I04708g	1.09e-08	-1.26206	down	Biological Process: pyridoxine biosynthetic process (GO:0008615);	0.0583279
CAGL0I04708g	1.09e-08	-1.26206	down	Biological Process: pyridoxal phosphate biosynthetic process (GO:0042823);	0.165026
CAGL0H09548g	4.76e-06	-1.0493	down	Biological Process: proteolysis involved in cellular protein catabolic process (GO:0051603);	0.343682
CAGL0D03388g	1.91e-05	-1.47004	down	Biological Process: Golgi to vacuole transport (GO:0006896);	0.165026
CAGL0K06215g	0.000392615	-1.27627	down	Biological Process: RNA processing (GO:0006396);	0.327136
CAGL0K01177g	4.83e-08	-1.1785	down	Cellular Component: prefoldin complex (GO:0016272);	0.00752341
CAGL0L02387g	0.00359857	-1.55682	down	Cellular Component: prefoldin complex (GO:0016272);	0.00752341
CAGL0A03971g	0.000690821	-1.18342	down	Cellular Component: prefoldin complex (GO:0016272);	0.00752341
CAGL0F04961g	1.08e-07	-1.25406	down	Cellular Component: small nuclear ribonucleoprotein complex (GO:0030532);	0.124459
CAGL0F08085g	1.11e-16	-1.65738	down	Cellular Component: mitochondrial inner membrane (GO:0005743);	0.721389
CaglfMp11	0.00476313	-2.0901	down	Cellular Component: mitochondrial inner membrane (GO:0005743);	0.721389
CAGL0I07249g	6.66e-06	-1.02834	down	Cellular Component: intracellular (GO:0005622);	0.341673
CAGL0K06215g	0.000392615	-1.27627	down	Cellular Component: intracellular (GO:0005622);	0.341673
CAGL0I01826g	3.37e-05	-1.18808	down	Cellular Component: intracellular (GO:0005622);	0.341673
CaglfMp11	0.00476313	-2.0901	down	Cellular Component: mitochondrial respiratory chain complex IV (GO:0005751);	0.486106
CaglfMp11	0.00476313	-2.0901	down	Cellular Component: respiratory chain (GO:0070469);	0.37231
CAGL0L09581g	0.000802099	-1.05686	down	Cellular Component: nucleus (GO:0005634);	0.93813
CAGL0M11638g	0.00327722	-1.09603	down	Cellular Component: nucleus (GO:0005634);	0.93813
CAGL0H02959g	2.77e-08	-1.25943	down	Cellular Component: nucleus (GO:0005634);	0.93813
CAGL0G08844g	0	-5.42906	down	Cellular Component: nucleus (GO:0005634);	0.93813
CAGL0H09548g	4.76e-06	-1.0493	down	Cellular Component: nucleus (GO:0005634);	0.93813
CAGL0L04400g	1.79e-14	-1.77406	down	Cellular Component: nucleus (GO:0005634);	0.93813
CAGL0K01001g	5.89e-06	-1.10501	down	Cellular Component: plasma membrane (GO:0005886);	0.0037474
CAGL0L04378g	7.79e-07	-1.09485	down	Cellular Component: plasma membrane (GO:0005886);	0.0037474
CAGL0K01375g	5.3e-06	-1.23354	down	Cellular Component: mitochondrial small ribosomal subunit (GO:0005763);	0.41278
CAGL0H04345g	4.51e-05	-1.16791	down	Cellular Component: TRAPP complex (GO:0030008);	0.0642827
CAGL0K12870g	1.5e-06	-1.32207	down	Cellular Component: ribosome (GO:0005840);	0.97089
CAGL0J09086g	3.32e-06	-1.05973	down	Cellular Component: ribosome (GO:0005840);	0.97089
CAGL0E02937g	7.79e-05	-1.13178	down	Cellular Component: nucleolus (GO:0005730);	0.20362
CAGL0F01551g	0.00589177	-1.13261	down	Cellular Component: nucleolus (GO:0005730);	0.20362
CAGL0H09548g	4.76e-06	-1.0493	down	Cellular Component: proteasome core complex (GO:0005839);	0.37231
CAGL0I00682g	3.5e-05	-1.69131	down	Cellular Component: mitochondrial inner membrane peptidase complex (GO:0042720);	0.124459
CAGL0H05819g	0.000935364	-1.18745	down	Cellular Component: mitochondrial membrane (GO:0031966);	0.450657
CAGL0M13277g	0	-7.31731	down	Cellular Component: mitochondrial intermembrane space (GO:0005758);	0.519282
CAGL0M13255g	1e-09	-1.30993	down	Cellular Component: endoplasmic reticulum (GO:0005783);	0.84611
CAGL0K02717g	1.96e-09	-4.3099	down	Cellular Component: small ribosomal subunit (GO:0015935);	0.177762
CAGL0K12870g	1.5e-06	-1.32207	down	Cellular Component: mitochondrion (GO:0005739);	0.238996
CAGL0J03124g	6.22e-15	-1.57398	down	Cellular Component: mitochondrion (GO:0005739);	0.238996
CAGL0G02585g	1.54e-11	-1.5319	down	Cellular Component: mitochondrion (GO:0005739);	0.238996
CAGL0K07315g	1.57e-06	-1.18494	down	Cellular Component: mitochondrion (GO:0005739);	0.238996
CAGL0J04202g	1.63e-13	-1.51424	down	Cellular Component: cytosol (GO:0005829);	0.0100781
CAGL0M13277g	0	-7.31731	down	Cellular Component: cytosol (GO:0005829);	0.0100781
CAGL0M11704g	1.45e-07	-1.14498	down	Cellular Component: cytosol (GO:0005829);	0.0100781
CAGL0G03883g	2.98e-11	-1.37977	down	Cellular Component: cytosol (GO:0005829);	0.0100781
CAGL0H09328g	5.31e-05	-1.09962	down	Cellular Component: mitochondrial respiratory chain complex III (GO:0005750);	0.37231
CAGL0D03388g	1.91e-05	-1.47004	down	Cellular Component: cytoplasmic vesicle membrane (GO:0030659);	0.282873
CAGL0H04345g	4.51e-05	-1.16791	down	Cellular Component: cis-Golgi network (GO:0005801);	0.233517
CAGL0B03855g	2.78e-06	-1.18586	down	Cellular Component: signal peptidase complex (GO:0005787);	0.180789
CAGL0D03388g	1.91e-05	-1.47004	down	Cellular Component: AP-3 adaptor complex (GO:0030123);	0.00410664
CAGL0H09328g	5.31e-05	-1.09962	down	Cellular Component: integral component of membrane (GO:0016021);	0.132855
CAGL0B03855g	2.78e-06	-1.18586	down	Cellular Component: integral component of membrane (GO:0016021);	0.132855
CAGL0L04378g	7.79e-07	-1.09485	down	Cellular Component: integral component of membrane (GO:0016021);	0.132855
CaglfMp11	0.00476313	-2.0901	down	Cellular Component: integral component of membrane (GO:0016021);	0.132855
CAGL0K00627g	4.72e-05	-1.13808	down	Cellular Component: integral component of membrane (GO:0016021);	0.132855
CAGL0M13255g	1e-09	-1.30993	down	Cellular Component: integral component of membrane (GO:0016021);	0.132855
CAGL0I00682g	3.5e-05	-1.69131	down	Cellular Component: integral component of membrane (GO:0016021);	0.132855
CAGL0H05819g	0.000935364	-1.18745	down	Cellular Component: integral component of membrane (GO:0016021);	0.132855
CAGL0A01804g	4.62e-08	-1.27889	down	Cellular Component: integral component of membrane (GO:0016021);	0.132855
CAGL0H02519g	8.44e-15	-1.5877	down	Cellular Component: membrane (GO:0016020);	0.282965
CAGL0I01012g	9.51e-06	-1.05627	down	Cellular Component: membrane (GO:0016020);	0.282965
CAGL0L09581g	0.000802099	-1.05686	down	Cellular Component: cytoplasm (GO:0005737);	0.998825
CAGL0C03784g	3.04e-10	-1.46174	down	Cellular Component: cytoplasm (GO:0005737);	0.998825
CAGL0I09592g	2.11e-15	-1.59572	down	Cellular Component: cytoplasm (GO:0005737);	0.998825
CAGL0M11638g	0.00327722	-1.09603	down	Cellular Component: cytoplasm (GO:0005737);	0.998825
CAGL0K12848g	1.35e-07	-1.16984	down	Cellular Component: cytoplasm (GO:0005737);	0.998825
CAGL0H09548g	4.76e-06	-1.0493	down	Cellular Component: cytoplasm (GO:0005737);	0.998825
CAGL0E02937g	7.79e-05	-1.13178	down	Cellular Component: preribosome, large subunit precursor (GO:0030687);	0.519282
CAGL0D03388g	1.91e-05	-1.47004	down	Cellular Component: Golgi apparatus (GO:0005794);	0.606572
CAGL0I04972g	0.000121733	-1.1061	down	Cellular Component: Ino80 complex (GO:0031011);	0.32907
CAGL0K07315g	1.57e-06	-1.18494	down	Molecular Function: cytochrome-c oxidase activity (GO:0004129);	0.128463
CaglfMp11	0.00476313	-2.0901	down	Molecular Function: cytochrome-c oxidase activity (GO:0004129);	0.128463
CAGL0L02387g	0.00359857	-1.55682	down	Molecular Function: tubulin binding (GO:0015631);	0.0946509
CAGL0I09592g	2.11e-15	-1.59572	down	Molecular Function: carbamoyl-phosphate synthase (glutamine-hydrolyzing) activity (GO:0004088);	0.0484932
CAGL0I04708g	1.09e-08	-1.26206	down	Molecular Function: pyridoxamine-phosphate oxidase activity (GO:0004733);	0.138585
CAGL0A00847g	1.91e-05	-1.20618	down	Molecular Function: hydrolase activity (GO:0016787);	0.586268
CAGL0B03855g	2.78e-06	-1.18586	down	Molecular Function: peptidase activity (GO:0008233);	0.392183
CAGL0A00847g	1.91e-05	-1.20618	down	Molecular Function: zinc ion binding (GO:0008270);	0.378284
CAGL0G08844g	0	-5.42906	down	Molecular Function: zinc ion binding (GO:0008270);	0.378284
CAGL0L04400g	1.79e-14	-1.77406	down	Molecular Function: zinc ion binding (GO:0008270);	0.378284
CAGL0A01804g	4.62e-08	-1.27889	down	Molecular Function: substrate-specific transmembrane transporter activity (GO:0022891);	0.198065
CAGL0H04851g	3.28e-09	-1.29848	down	Molecular Function: magnesium-dependent protein serine/threonine phosphatase activity (GO:0004724);	0.138585
CAGL0G08844g	0	-5.42906	down	Molecular Function: sequence-specific DNA binding RNA polymerase II transcription factor activity (GO:0000981);	0.0144682
CAGL0L04400g	1.79e-14	-1.77406	down	Molecular Function: sequence-specific DNA binding RNA polymerase II transcription factor activity (GO:0000981);	0.0144682
CAGL0M11638g	0.00327722	-1.09603	down	Molecular Function: nucleic acid binding (GO:0003676);	0.407384
CAGL0F04961g	1.08e-07	-1.25406	down	Molecular Function: nucleic acid binding (GO:0003676);	0.407384
CAGL0I05588g	0.000303429	-1.17191	down	Molecular Function: tRNA dihydrouridine synthase activity (GO:0017150);	0.180401
CAGL0K12870g	1.5e-06	-1.32207	down	Molecular Function: nucleotide binding (GO:0000166);	0.473632
CAGL0H02409g	1.97e-05	-1.00197	down	Molecular Function: translation initiation factor activity (GO:0003743);	0.682661
CAGL0J03124g	6.22e-15	-1.57398	down	Molecular Function: protein dimerization activity (GO:0046983);	0.649223
CAGL0I05588g	0.000303429	-1.17191	down	Molecular Function: flavin adenine dinucleotide binding (GO:0050660);	0.682661
CAGL0M11638g	0.00327722	-1.09603	down	Molecular Function: exonuclease activity (GO:0004527);	0.0212003
CAGL0I00682g	3.5e-05	-1.69131	down	Molecular Function: serine-type peptidase activity (GO:0008236);	0.180401
CAGL0G02585g	1.54e-11	-1.5319	down	Molecular Function: oxidoreductase activity, acting on the CH-OH group of donors, NAD or NADP as acceptor (GO:0016616);	0.0539443
CAGL0G02585g	1.54e-11	-1.5319	down	Molecular Function: magnesium ion binding (GO:0000287);	0.20152
CAGL0L09581g	0.000802099	-1.05686	down	Molecular Function: dUTP diphosphatase activity (GO:0004170);	0.0484932
CAGL0J03124g	6.22e-15	-1.57398	down	Molecular Function: acetylglutamate kinase activity (GO:0003991);	0.0484932
CAGL0B00836g	0.000687119	-1.03304	down	Molecular Function: peptide-methionine (R)-S-oxide reductase activity (GO:0033743);	0.0484932
CAGL0K05813g	5.91e-08	-1.17151	down	Molecular Function: protein disulfide oxidoreductase activity (GO:0015035);	0.449908
CAGL0C04917g	0	-1.95193	down	Molecular Function: catalytic activity (GO:0003824);	0.236397
CAGL0L11088g	3.3e-05	-1.26217	down	Molecular Function: catalytic activity (GO:0003824);	0.236397
CAGL0K11968g	1.33e-05	-1.02672	down	Molecular Function: catalytic activity (GO:0003824);	0.236397
CAGL0A03971g	0.000690821	-1.18342	down	Molecular Function: unfolded protein binding (GO:0051082);	0.163546
CAGL0K01177g	4.83e-08	-1.1785	down	Molecular Function: unfolded protein binding (GO:0051082);	0.163546
CAGL0L02387g	0.00359857	-1.55682	down	Molecular Function: unfolded protein binding (GO:0051082);	0.163546
CaglfMp11	0.00476313	-2.0901	down	Molecular Function: copper ion binding (GO:0005507);	0.0460679
CAGL0G03883g	2.98e-11	-1.37977	down	Molecular Function: nucleoside-triphosphatase activity (GO:0017111);	0.496949
CAGL0L09581g	0.000802099	-1.05686	down	Molecular Function: dITP diphosphatase activity (GO:0035870);	0.0484932
CAGL0E00517g	0.00214523	-1.26473	down	Molecular Function: metal ion binding (GO:0046872);	0.795444
CAGL0L09581g	0.000802099	-1.05686	down	Molecular Function: metal ion binding (GO:0046872);	0.795444
CAGL0C04917g	0	-1.95193	down	Molecular Function: metal ion binding (GO:0046872);	0.795444
CAGL0M13277g	0	-7.31731	down	Molecular Function: metal ion binding (GO:0046872);	0.795444
CAGL0I04708g	1.09e-08	-1.26206	down	Molecular Function: FMN binding (GO:0010181);	0.271047
CAGL0C04917g	0	-1.95193	down	Molecular Function: ATP binding (GO:0005524);	0.992702
CAGL0M13277g	0	-7.31731	down	Molecular Function: ATP binding (GO:0005524);	0.992702
CAGL0G03883g	2.98e-11	-1.37977	down	Molecular Function: ATP binding (GO:0005524);	0.992702
CAGL0I09592g	2.11e-15	-1.59572	down	Molecular Function: ATP binding (GO:0005524);	0.992702
CAGL0G03883g	2.98e-11	-1.37977	down	Molecular Function: transcription factor binding (GO:0008134);	0.138585
CAGL0K12848g	1.35e-07	-1.16984	down	Molecular Function: L-malate dehydrogenase activity (GO:0030060);	0.180401
CAGL0K12848g	1.35e-07	-1.16984	down	Molecular Function: phosphomannomutase activity (GO:0004615);	0.0484932
CAGL0G02585g	1.54e-11	-1.5319	down	Molecular Function: homoisocitrate dehydrogenase activity (GO:0047046);	0.0484932
CAGL0M11704g	1.45e-07	-1.14498	down	Molecular Function: oxidoreductase activity (GO:0016491);	0.579181
CAGL0M13277g	0	-7.31731	down	Molecular Function: nucleoside diphosphate kinase activity (GO:0004550);	0.0484932
CAGL0J04202g	1.63e-13	-1.51424	down	Molecular Function: carboxyl- or carbamoyltransferase activity (GO:0016743);	0.0946509
CAGL0J04202g	1.63e-13	-1.51424	down	Molecular Function: amino acid binding (GO:0016597);	0.294135
CAGL0I01826g	3.37e-05	-1.18808	down	Molecular Function: rRNA binding (GO:0019843);	0.549529
CAGL0J09086g	3.32e-06	-1.05973	down	Molecular Function: structural constituent of ribosome (GO:0003735);	0.330508
CAGL0K02717g	1.96e-09	-4.3099	down	Molecular Function: structural constituent of ribosome (GO:0003735);	0.330508
CAGL0K01375g	5.3e-06	-1.23354	down	Molecular Function: structural constituent of ribosome (GO:0003735);	0.330508
CAGL0K12870g	1.5e-06	-1.32207	down	Molecular Function: structural constituent of ribosome (GO:0003735);	0.330508
CAGL0H04345g	4.51e-05	-1.16791	down	Molecular Function: Rab guanyl-nucleotide exchange factor activity (GO:0017112);	0.0484932
CAGL0C03784g	3.04e-10	-1.46174	down	Molecular Function: protein tag (GO:0031386);	0.0484932
CAGL0H02959g	2.77e-08	-1.25943	down	Molecular Function: sequence-specific DNA binding transcription factor activity (GO:0003700);	0.286978
CAGL0C04917g	0	-1.95193	down	Molecular Function: transferase activity (GO:0016740);	0.397142
CAGL0G08844g	0	-5.42906	down	Molecular Function: DNA binding (GO:0003677);	0.864471
CAGL0K05813g	5.91e-08	-1.17151	down	Molecular Function: electron carrier activity (GO:0009055);	0.379611
CAGL0K00847g	2.46e-07	-1.12931	down	Molecular Function: electron carrier activity (GO:0009055);	0.379611
CAGL0H02959g	2.77e-08	-1.25943	down	Molecular Function: sequence-specific DNA binding (GO:0043565);	0.232712
CAGL0J03124g	6.22e-15	-1.57398	down	Molecular Function: N-acetyl-gamma-glutamyl-phosphate reductase activity (GO:0003942);	0.0946509
CAGL0H09548g	4.76e-06	-1.0493	down	Molecular Function: threonine-type endopeptidase activity (GO:0004298);	0.502187
CAGL0I01012g	9.51e-06	-1.05627	down	Molecular Function: SNAP receptor activity (GO:0005484);	0.0539443
CAGL0D03388g	1.91e-05	-1.47004	down	Molecular Function: protein transporter activity (GO:0008565);	0.526445
CAGL0H04851g	3.28e-09	-1.29848	down	Molecular Function: cofactor binding (GO:0048037);	0.0417639
CAGL0J03124g	6.22e-15	-1.57398	down	Molecular Function: NAD binding (GO:0051287);	0.00167272
CAGL0G02585g	1.54e-11	-1.5319	down	Molecular Function: NAD binding (GO:0051287);	0.00167272
CAGL0K01331g	1.37e-10	-1.34245	down	Molecular Function: phosphoprotein phosphatase activity (GO:0004721);	0.361104

## Sheet: B2
T1_vs_T3							T1_vs_T5
#Gene_ID	FDR	log2FC	regulated	Go_term	p-value	#Gene_ID	FDR	log2FC	regulated	Go_term	p-value
CAGL0A04675g	3.91e-05	-1.01194	down	Biological Process: CVT pathway (GO:0032258);	0.165026	CAGL0A04675g	0.000129447	-1.22146	down	Cellular Component: autophagic vacuole membrane (GO:0000421);	0.210675
CAGL0K06501g	4.26e-08	-1.34368	down	Biological Process: Golgi vesicle transport (GO:0048193);	0.00338434	CAGL0K06501g	3.55e-06	-1.46671	down	Molecular Function: SNAP receptor activity (GO:0005484);	0.562382
CAGL0H02673g	3.92e-09	-1.45275	down	Biological Process: translation (GO:0006412);	0.544416	CAGL0H02673g	0.00363495	-1.0701	down	Molecular Function: structural constituent of ribosome (GO:0003735);	0.000180929
CAGL0L04224g	2.84e-08	-4.1745	down	Biological Process: translation (GO:0006412);	0.544416	CAGL0L04224g	2.89e-07	-4.04887	down	Molecular Function: structural constituent of ribosome (GO:0003735);	0.000180929
CAGL0F08943g	0.0023741	-1.13904	down	Biological Process: translation (GO:0006412);	0.544416	CAGL0F08943g	0	-5.40468	down	Cellular Component: mitochondrion (GO:0005739);	0.257643
CAGL0J05478g	6.28e-05	-1.32025	down	Biological Process: translation (GO:0006412);	0.544416	CAGL0J05478g	5.66e-06	-1.72044	down	Molecular Function: structural constituent of ribosome (GO:0003735);	0.000180929
CAGL0J02618g	4.02e-06	-1.27045	down	Biological Process: anaphase-promoting complex-dependent proteasomal ubiquitin-dependent protein catabolic process (GO:0031145);	0.165026	CAGL0J02618g	0.00127798	-1.19178	down	Cellular Component: anaphase-promoting complex (GO:0005680);	0.446695
CAGL0K10098g	5.1e-11	-4.48036	down	Biological Process: regulation of transcription, DNA-templated (GO:0006355);	0.604495	CAGL0K10098g	1.56e-09	-4.35326	down	Cellular Component: core TFIIH complex (GO:0000439);	0.446695
CAGL0K00715g	4.85e-07	-1.15967	down	Biological Process: response to stress (GO:0006950);	0.00464508	CAGL0K00715g	4.72e-07	-1.48902	down	Cellular Component: integral component of membrane (GO:0016021);	0.563105
CAGL0K04983g	0.00030804	-1.45979	down	Biological Process: regulation of metabolic process (GO:0019222);	0.113272	CAGL0K04983g	0.000614554	-1.58779	down	Molecular Function: ATP binding (GO:0005524);	0.840423
CAGL0K00429g	6.44e-06	-1.23475	down	Biological Process: GTP catabolic process (GO:0006184);	0.478362	CAGL0K00429g	0	-4.93	down	Molecular Function: GTPase activity (GO:0003924);	0.133456
CAGL0D00154g	0	-1.88047	down	Biological Process: transport (GO:0006810);	0.667551	CAGL0D00154g	0.00085461	-1.1121	down	Molecular Function: transporter activity (GO:0005215);	0.569146
CAGL0D01606g	7.9e-07	-1.19464	down	Biological Process: transport (GO:0006810);	0.667551	CAGL0D01606g	9.66e-06	-1.38413	down	Cellular Component: integral component of membrane (GO:0016021);	0.563105
CAGL0K10098g	5.1e-11	-4.48036	down	Biological Process: nucleotide-excision repair (GO:0006289);	0.569672	CAGL0K10098g	1.56e-09	-4.35326	down	Cellular Component: core TFIIH complex (GO:0000439);	0.446695
CAGL0K00429g	6.44e-06	-1.23475	down	Biological Process: mitotic sister chromatid cohesion (GO:0007064);	0.0583279	CAGL0K00429g	0	-4.93	down	Molecular Function: GTPase activity (GO:0003924);	0.133456
CAGL0L09449g	0.000387356	-3.58689	down	Biological Process: mRNA splicing, via spliceosome (GO:0000398);	0.484278	CAGL0L09449g	0.000953158	-3.46513	down	Molecular Function: nucleotide binding (GO:0000166);	0.906749
CAGL0H06897g	1.66e-07	-1.245	down	Biological Process: transcription from RNA polymerase II promoter (GO:0006366);	0.213776	CAGL0H06897g	1.91e-06	-1.46145	down	Molecular Function: protein heterodimerization activity (GO:0046982);	0.3384
CAGL0K07029g	1.29e-06	-1.71352	down	Biological Process: mRNA processing (GO:0006397);	0.945393	CAGL0K07029g	1.15e-11	-2.88302	down	Molecular Function: ATP binding (GO:0005524);	0.840423
CAGL0K01353g	3.85e-12	-1.42703	down	Biological Process: lipid transport (GO:0006869);	0.213776	CAGL0K01353g	5.64e-08	-1.55064	down	Cellular Component: fungal-type vacuole lumen (GO:0000328);	0.111537
CAGL0F08393g	6.38e-07	-1.70196	down	Biological Process: vesicle-mediated transport (GO:0016192);	0.360277	CAGL0F08393g	0	-5.70569	down	Cellular Component: AP-3 adaptor complex (GO:0030123);	0.210675
CAGL0I07931g	3.24e-06	-1.31168	down	Biological Process: nucleic acid phosphodiester bond hydrolysis (GO:0090305);	0.453514	CAGL0I07931g	0.00251518	-1.16309	down	Molecular Function: nucleic acid binding (GO:0003676);	0.97073
CAGL0K00363g	3.71e-08	-1.27133	down	Biological Process: transmembrane transport (GO:0055085);	0.0550063	CAGL0K00363g	4.09e-05	-1.28745	down	Molecular Function: ATP binding (GO:0005524);	0.840423
CAGL0K04983g	0.00030804	-1.45979	down	Biological Process: DNA repair (GO:0006281);	0.809344	CAGL0K04983g	0.000614554	-1.58779	down	Molecular Function: ATP binding (GO:0005524);	0.840423
CAGL0J02618g	4.02e-06	-1.27045	down	Biological Process: regulation of mitotic metaphase/anaphase transition (GO:0030071);	0.213776	CAGL0J02618g	0.00127798	-1.19178	down	Cellular Component: anaphase-promoting complex (GO:0005680);	0.446695
CAGL0K00429g	6.44e-06	-1.23475	down	Biological Process: nucleocytoplasmic transport (GO:0006913);	0.213776	CAGL0K00429g	0	-4.93	down	Molecular Function: GTPase activity (GO:0003924);	0.133456
CAGL0K00429g	6.44e-06	-1.23475	down	Biological Process: cellular protein complex localization (GO:0034629);	0.0583279	CAGL0K00429g	0	-4.93	down	Molecular Function: GTPase activity (GO:0003924);	0.133456
CAGL0A04147g	0	-5.07437	down	Biological Process: protein import into peroxisome matrix, docking (GO:0016560);	0.213776	CAGL0A04147g	6.77e-15	-4.94517	down	Cellular Component: integral component of membrane (GO:0016021);	0.563105
CAGL0J08008g	1.71e-05	-1.06374	down	Biological Process: DNA replication (GO:0006260);	0.905469	CAGL0J08008g	0.00515449	-1.01435	down	Cellular Component: origin recognition complex (GO:0000808);	0.3771
CAGL0L01831g	1.28e-07	-1.25633	down	Biological Process: cellular response to silver ion (GO:0071292);	0.213776	CAGL0L01831g	8.18e-06	-1.38924	down	Molecular Function: copper ion binding (GO:0005507);	0.228682
CAGL0L01831g	1.28e-07	-1.25633	down	Biological Process: cellular response to copper ion (GO:0071280);	0.213776	CAGL0L01831g	8.18e-06	-1.38924	down	Molecular Function: copper ion binding (GO:0005507);	0.228682
CAGL0M01056g	0.000322398	-1.07016	down	Biological Process: endonucleolytic cleavage to generate mature 5'-end of SSU-rRNA from (SSU-rRNA, 5.8S rRNA, LSU-rRNA) (GO:0000472);	0.165026	CAGL0M01056g	0.00447534	-1.1112	down	Cellular Component: small-subunit processome (GO:0032040);	0.655716
CAGL0J04994g	1.19e-09	-1.75195	down	Biological Process: vacuolar transport (GO:0007034);	0.213776	CAGL0J04994g	0	-6.35177	down	Cellular Component: retromer complex (GO:0030904);	0.111537
CAGL0K04961g	4.96e-06	-1.21911	down	Biological Process: phosphorelay signal transduction system (GO:0000160);	0.259694	CAGL0K04961g	1.74e-09	-1.91879	down	Molecular Function: signal transducer activity (GO:0004871);	0.0850321
CAGL0L05434g	0	-1.6677	down	Biological Process: single-organism cellular process (GO:0044763);	0.370497	CAGL0L05434g	0.000543194	-1.14843	down	Cellular Component: cell part (GO:0044464);	0.0910116
CAGL0J05478g	6.28e-05	-1.32025	down	Biological Process: ribosome biogenesis (GO:0042254);	0.25345	CAGL0J05478g	5.66e-06	-1.72044	down	Molecular Function: structural constituent of ribosome (GO:0003735);	0.000180929
CAGL0K07029g	1.29e-06	-1.71352	down	Biological Process: RNA splicing (GO:0008380);	0.547951	CAGL0K07029g	1.15e-11	-2.88302	down	Molecular Function: ATP binding (GO:0005524);	0.840423
CAGL0K12518g	0	-7.38635	down	Biological Process: metabolic process (GO:0008152);	0.809121	CAGL0K12518g	0	-7.25385	down	Molecular Function: pyridoxal phosphate binding (GO:0030170);	0.476044
CAGL0M08030g	8.31e-05	-2.34927	down	Biological Process: protein peptidyl-prolyl isomerization (GO:0000413);	0.484278	CAGL0M08030g	3.63e-09	-4.30678	down	Molecular Function: peptidyl-prolyl cis-trans isomerase activity (GO:0003755);	0.739237
CAGL0K09306g	9.82e-05	-1.04499	down	Biological Process: threonine biosynthetic process (GO:0009088);	0.213776	CAGL0K09306g	0.000204228	-1.25197	down	Cellular Component: cytoplasm (GO:0005737);	0.909107
CAGL0A04807g	0	-5.09896	down	Biological Process: proteolysis (GO:0006508);	0.830647	CAGL0A04807g	0	-8.61251	down	Cellular Component: proteasome regulatory particle (GO:0005838);	0.111537
CAGL0E01749g	2.13e-06	-1.11974	down	Biological Process: proteolysis (GO:0006508);	0.830647	CAGL0E01749g	0.000342733	-1.16603	down	Molecular Function: aspartic-type endopeptidase activity (GO:0004190);	0.597753
CAGL0A04675g	3.91e-05	-1.01194	down	Biological Process: autophagy (GO:0006914);	0.804019	CAGL0A04675g	0.000129447	-1.22146	down	Cellular Component: autophagic vacuole membrane (GO:0000421);	0.210675
CAGL0L08668g	3.48e-05	-1.00232	down	Biological Process: protein deacetylation (GO:0006476);	0.113272	CAGL0L08668g	6.33e-09	-1.67512	down	Molecular Function: hydrolase activity, acting on carbon-nitrogen (but not peptide) bonds, in linear amides (GO:0016811);	0.266275
CAGL0J02222g	7.4e-10	-1.49829	down	Biological Process: rRNA processing (GO:0006364);	0.0144944	CAGL0J02222g	8.46e-09	-1.77427	down	Cellular Component: ribonucleoprotein complex (GO:0030529);	0.581112
CAGL0K01089g	1.89e-07	-1.19793	down	Biological Process: rRNA processing (GO:0006364);	0.0144944	CAGL0K01089g	1.59e-05	-1.32498	down	Cellular Component: nucleolus (GO:0005730);	0.93424
CAGL0I07931g	3.24e-06	-1.31168	down	Biological Process: rRNA processing (GO:0006364);	0.0144944	CAGL0I07931g	0.00251518	-1.16309	down	Molecular Function: nucleic acid binding (GO:0003676);	0.97073
CAGL0K06017g	1.71e-08	-1.27868	down	Biological Process: small GTPase mediated signal transduction (GO:0007264);	0.103115	CAGL0K06017g	0.000377765	-1.15753	down	Molecular Function: GTP binding (GO:0005525);	0.263378
CAGL0J08635g	3.26e-07	-1.1225	down	Biological Process: small GTPase mediated signal transduction (GO:0007264);	0.103115	CAGL0J08635g	0.00102568	-1.08908	down	Molecular Function: GTP binding (GO:0005525);	0.263378
CAGL0M01056g	0.000322398	-1.07016	down	Biological Process: endonucleolytic cleavage in ITS1 to separate SSU-rRNA from 5.8S rRNA and LSU-rRNA from tricistronic rRNA transcript (SSU-rRNA, 5.8S rRNA, LSU-rRNA) (GO:0000447);	0.302945	CAGL0M01056g	0.00447534	-1.1112	down	Cellular Component: small-subunit processome (GO:0032040);	0.655716
CAGL0K04983g	0.00030804	-1.45979	down	Biological Process: defense response (GO:0006952);	0.0583279	CAGL0K04983g	0.000614554	-1.58779	down	Molecular Function: ATP binding (GO:0005524);	0.840423
CAGL0M08030g	8.31e-05	-2.34927	down	Biological Process: protein folding (GO:0006457);	0.240018	CAGL0M08030g	3.63e-09	-4.30678	down	Molecular Function: peptidyl-prolyl cis-trans isomerase activity (GO:0003755);	0.739237
CAGL0A04147g	0	-5.07437	down	Biological Process: fatty acid metabolic process (GO:0006631);	0.452223	CAGL0A04147g	6.77e-15	-4.94517	down	Cellular Component: integral component of membrane (GO:0016021);	0.563105
CAGL0K06501g	4.26e-08	-1.34368	down	Biological Process: intracellular protein transport (GO:0006886);	0.175681	CAGL0K06501g	3.55e-06	-1.46671	down	Molecular Function: SNAP receptor activity (GO:0005484);	0.562382
CAGL0F08393g	6.38e-07	-1.70196	down	Biological Process: intracellular protein transport (GO:0006886);	0.175681	CAGL0F08393g	0	-5.70569	down	Cellular Component: AP-3 adaptor complex (GO:0030123);	0.210675
CAGL0K06017g	1.71e-08	-1.27868	down	Biological Process: protein transport (GO:0015031);	0.450727	CAGL0K06017g	0.000377765	-1.15753	down	Molecular Function: GTP binding (GO:0005525);	0.263378
CAGL0K00649g	0	-3.89962	down	Biological Process: protein transport (GO:0015031);	0.450727	CAGL0K00649g	0	-8.49823	down	Cellular Component: integral component of membrane (GO:0016021);	0.563105
CAGL0D04246g	0.00408461	-1.04758	down	Biological Process: protein transport (GO:0015031);	0.450727	CAGL0D04246g	9.9e-10	-2.26447	down	Biological Process: protein transport (GO:0015031);	0.869242
CAGL0M05929g	8.49e-08	-1.30498	down	Biological Process: protein transport (GO:0015031);	0.450727	CAGL0M05929g	7.7e-06	-1.4163	down	Cellular Component: integral component of membrane (GO:0016021);	0.563105
CAGL0J08635g	3.26e-07	-1.1225	down	Biological Process: protein transport (GO:0015031);	0.450727	CAGL0J08635g	0.00102568	-1.08908	down	Molecular Function: GTP binding (GO:0005525);	0.263378
CAGL0K04235g	0	-1.7727	down	Biological Process: pentose-phosphate shunt (GO:0006098);	0.452223	CAGL0K04235g	7.77e-16	-2.16406	down	Molecular Function: sedoheptulose-7-phosphate:D-glyceraldehyde-3-phosphate glyceronetransferase activity (GO:0004801);	0.186473
CAGL0K02299g	8.77e-07	-1.24141	down	Biological Process: protein phosphorylation (GO:0006468);	0.912512	CAGL0K02299g	0	-7.33425	down	Molecular Function: ATP binding (GO:0005524);	0.840423
CAGL0L03025g	2.3e-07	-1.35782	down	Biological Process: transcription, DNA-templated (GO:0006351);	0.899536	CAGL0L03025g	0.000107167	-1.3287	down	Molecular Function: DNA-directed RNA polymerase activity (GO:0003899);	0.551869
CAGL0M01056g	0.000322398	-1.07016	down	Biological Process: endonucleolytic cleavage in 5'-ETS of tricistronic rRNA transcript (SSU-rRNA, 5.8S rRNA, LSU-rRNA) (GO:0000480);	0.165026	CAGL0M01056g	0.00447534	-1.1112	down	Cellular Component: small-subunit processome (GO:0032040);	0.655716
CAGL0M03069g	9.7e-06	-1.29939	down	Biological Process: regulation of translation (GO:0006417);	0.484278	CAGL0M03069g	1.26e-07	-1.82665	down	Molecular Function: RNA binding (GO:0003723);	0.818295
CAGL0K00363g	3.71e-08	-1.27133	down	Biological Process: ATP catabolic process (GO:0006200);	0.780369	CAGL0K00363g	4.09e-05	-1.28745	down	Molecular Function: ATP binding (GO:0005524);	0.840423
CAGL0K00429g	6.44e-06	-1.23475	down	Biological Process: ATP catabolic process (GO:0006200);	0.780369	CAGL0K00429g	0	-4.93	down	Molecular Function: GTPase activity (GO:0003924);	0.133456
CAGL0G01298g	1.35e-05	-1.11972	down	Biological Process: intra-Golgi vesicle-mediated transport (GO:0006891);	0.165026	CAGL0G01298g	0.000164505	-1.25559	down	Cellular Component: Golgi transport complex (GO:0017119);	0.298789
CAGL0K07337g	0	-3.28134	down	Biological Process: ion transport (GO:0006811);	0.0301024	CAGL0K07337g	0	-3.37848	down	Molecular Function: ion channel activity (GO:0005216);	0.338273
CAGL0K10098g	5.1e-11	-4.48036	down	Cellular Component: core TFIIH complex (GO:0000439);	0.282873	CAGL0K10098g	1.56e-09	-4.35326	down	Cellular Component: core TFIIH complex (GO:0000439);	0.446695
CAGL0M05929g	8.49e-08	-1.30498	down	Cellular Component: mitochondrial inner membrane (GO:0005743);	0.721389	CAGL0M05929g	7.7e-06	-1.4163	down	Cellular Component: integral component of membrane (GO:0016021);	0.563105
CAGL0A04807g	0	-5.09896	down	Cellular Component: proteasome regulatory particle (GO:0005838);	0.0642827	CAGL0A04807g	0	-8.61251	down	Cellular Component: proteasome regulatory particle (GO:0005838);	0.111537
CAGL0I09922g	0.00702694	-1.33677	down	Cellular Component: vacuolar membrane (GO:0005774);	0.718444	CAGL0I09922g	5.55e-16	-5.04765	down	Molecular Function: transferase activity, transferring glycosyl groups (GO:0016757);	0.218247
CAGL0B03267g	0.00204246	-1.13178	down	Cellular Component: mitochondrial large ribosomal subunit (GO:0005762);	0.0890181	CAGL0B03267g	0.00606498	-1.21917	down	Molecular Function: structural constituent of ribosome (GO:0003735);	0.000180929
CAGL0L04224g	2.84e-08	-4.1745	down	Cellular Component: mitochondrial large ribosomal subunit (GO:0005762);	0.0890181	CAGL0L04224g	2.89e-07	-4.04887	down	Molecular Function: structural constituent of ribosome (GO:0003735);	0.000180929
CAGL0A04147g	0	-5.07437	down	Cellular Component: peroxisomal membrane (GO:0005778);	0.177762	CAGL0A04147g	6.77e-15	-4.94517	down	Cellular Component: integral component of membrane (GO:0016021);	0.563105
CAGL0K04851g	2.86e-06	-1.07649	down	Cellular Component: peroxisomal membrane (GO:0005778);	0.177762	CAGL0K04851g	0.000172359	-1.18606	down	Cellular Component: peroxisomal membrane (GO:0005778);	0.141528
CAGL0G01298g	1.35e-05	-1.11972	down	Cellular Component: Golgi transport complex (GO:0017119);	0.180789	CAGL0G01298g	0.000164505	-1.25559	down	Cellular Component: Golgi transport complex (GO:0017119);	0.298789
CAGL0A04675g	3.91e-05	-1.01194	down	Cellular Component: Cvt vesicle membrane (GO:0033110);	0.0642827	CAGL0A04675g	0.000129447	-1.22146	down	Cellular Component: autophagic vacuole membrane (GO:0000421);	0.210675
CAGL0K07029g	1.29e-06	-1.71352	down	Cellular Component: nucleus (GO:0005634);	0.93813	CAGL0K07029g	1.15e-11	-2.88302	down	Molecular Function: ATP binding (GO:0005524);	0.840423
CAGL0J08008g	1.71e-05	-1.06374	down	Cellular Component: nucleus (GO:0005634);	0.93813	CAGL0J08008g	0.00515449	-1.01435	down	Cellular Component: origin recognition complex (GO:0000808);	0.3771
CAGL0I03850g	2.39e-05	-1.19877	down	Cellular Component: nucleus (GO:0005634);	0.93813	CAGL0I03850g	0.00217296	-1.16232	down	Cellular Component: nucleus (GO:0005634);	0.966747
CAGL0L03025g	2.3e-07	-1.35782	down	Cellular Component: nucleus (GO:0005634);	0.93813	CAGL0L03025g	0.000107167	-1.3287	down	Molecular Function: DNA-directed RNA polymerase activity (GO:0003899);	0.551869
CAGL0I07931g	3.24e-06	-1.31168	down	Cellular Component: nucleus (GO:0005634);	0.93813	CAGL0I07931g	0.00251518	-1.16309	down	Molecular Function: nucleic acid binding (GO:0003676);	0.97073
CAGL0D00154g	0	-1.88047	down	Cellular Component: plasma membrane (GO:0005886);	0.0037474	CAGL0D00154g	0.00085461	-1.1121	down	Molecular Function: transporter activity (GO:0005215);	0.569146
CAGL0J05478g	6.28e-05	-1.32025	down	Cellular Component: ribosome (GO:0005840);	0.97089	CAGL0J05478g	5.66e-06	-1.72044	down	Molecular Function: structural constituent of ribosome (GO:0003735);	0.000180929
CAGL0J02222g	7.4e-10	-1.49829	down	Cellular Component: nucleolus (GO:0005730);	0.20362	CAGL0J02222g	8.46e-09	-1.77427	down	Cellular Component: ribonucleoprotein complex (GO:0030529);	0.581112
CAGL0K01089g	1.89e-07	-1.19793	down	Cellular Component: nucleolus (GO:0005730);	0.20362	CAGL0K01089g	1.59e-05	-1.32498	down	Cellular Component: nucleolus (GO:0005730);	0.93424
CAGL0M01056g	0.000322398	-1.07016	down	Cellular Component: nucleolus (GO:0005730);	0.20362	CAGL0M01056g	0.00447534	-1.1112	down	Cellular Component: small-subunit processome (GO:0032040);	0.655716
CAGL0I09922g	0.00702694	-1.33677	down	Cellular Component: Golgi membrane (GO:0000139);	0.890099	CAGL0I09922g	5.55e-16	-5.04765	down	Molecular Function: transferase activity, transferring glycosyl groups (GO:0016757);	0.218247
CAGL0J02222g	7.4e-10	-1.49829	down	Cellular Component: ribonucleoprotein complex (GO:0030529);	0.0912266	CAGL0J02222g	8.46e-09	-1.77427	down	Cellular Component: ribonucleoprotein complex (GO:0030529);	0.581112
CAGL0M01056g	0.000322398	-1.07016	down	Cellular Component: small-subunit processome (GO:0032040);	0.450657	CAGL0M01056g	0.00447534	-1.1112	down	Cellular Component: small-subunit processome (GO:0032040);	0.655716
CAGL0A04675g	3.91e-05	-1.01194	down	Cellular Component: autophagic vacuole membrane (GO:0000421);	0.124459	CAGL0A04675g	0.000129447	-1.22146	down	Cellular Component: autophagic vacuole membrane (GO:0000421);	0.210675
CAGL0H02673g	3.92e-09	-1.45275	down	Cellular Component: large ribosomal subunit (GO:0015934);	0.550329	CAGL0H02673g	0.00363495	-1.0701	down	Molecular Function: structural constituent of ribosome (GO:0003735);	0.000180929
CAGL0J05478g	6.28e-05	-1.32025	down	Cellular Component: small ribosomal subunit (GO:0015935);	0.177762	CAGL0J05478g	5.66e-06	-1.72044	down	Molecular Function: structural constituent of ribosome (GO:0003735);	0.000180929
CAGL0L05434g	0	-1.6677	down	Cellular Component: cell part (GO:0044464);	0.486106	CAGL0L05434g	0.000543194	-1.14843	down	Cellular Component: cell part (GO:0044464);	0.0910116
CAGL0K04235g	0	-1.7727	down	Cellular Component: cell surface (GO:0009986);	0.0696323	CAGL0K04235g	7.77e-16	-2.16406	down	Molecular Function: sedoheptulose-7-phosphate:D-glyceraldehyde-3-phosphate glyceronetransferase activity (GO:0004801);	0.186473
CAGL0K02299g	8.77e-07	-1.24141	down	Cellular Component: fungal-type vacuole (GO:0000324);	0.32907	CAGL0K02299g	0	-7.33425	down	Molecular Function: ATP binding (GO:0005524);	0.840423
CAGL0M03069g	9.7e-06	-1.29939	down	Cellular Component: mitochondrion (GO:0005739);	0.238996	CAGL0M03069g	1.26e-07	-1.82665	down	Molecular Function: RNA binding (GO:0003723);	0.818295
CAGL0F08943g	0.0023741	-1.13904	down	Cellular Component: mitochondrion (GO:0005739);	0.238996	CAGL0F08943g	0	-5.40468	down	Cellular Component: mitochondrion (GO:0005739);	0.257643
CAGL0M12947g	2.83e-09	-1.2655	down	Cellular Component: mitochondrion (GO:0005739);	0.238996	CAGL0M12947g	6.53e-11	-1.79872	down	Cellular Component: mitochondrion (GO:0005739);	0.257643
CAGL0J05478g	6.28e-05	-1.32025	down	Cellular Component: mitochondrion (GO:0005739);	0.238996	CAGL0J05478g	5.66e-06	-1.72044	down	Molecular Function: structural constituent of ribosome (GO:0003735);	0.000180929
CAGL0E05984g	0	-3.19347	down	Cellular Component: cytosol (GO:0005829);	0.0100781	CAGL0E05984g	0	-4.23581	down	Cellular Component: cytosol (GO:0005829);	0.000122766
CAGL0K04235g	0	-1.7727	down	Cellular Component: cytosol (GO:0005829);	0.0100781	CAGL0K04235g	7.77e-16	-2.16406	down	Molecular Function: sedoheptulose-7-phosphate:D-glyceraldehyde-3-phosphate glyceronetransferase activity (GO:0004801);	0.186473
CAGL0J05478g	6.28e-05	-1.32025	down	Cellular Component: cytosol (GO:0005829);	0.0100781	CAGL0J05478g	5.66e-06	-1.72044	down	Molecular Function: structural constituent of ribosome (GO:0003735);	0.000180929
CAGL0F08393g	6.38e-07	-1.70196	down	Cellular Component: AP-3 adaptor complex (GO:0030123);	0.00410664	CAGL0F08393g	0	-5.70569	down	Cellular Component: AP-3 adaptor complex (GO:0030123);	0.210675
CAGL0J02618g	4.02e-06	-1.27045	down	Cellular Component: anaphase-promoting complex (GO:0005680);	0.282873	CAGL0J02618g	0.00127798	-1.19178	down	Cellular Component: anaphase-promoting complex (GO:0005680);	0.446695
CAGL0K00363g	3.71e-08	-1.27133	down	Cellular Component: integral component of membrane (GO:0016021);	0.132855	CAGL0K00363g	4.09e-05	-1.28745	down	Molecular Function: ATP binding (GO:0005524);	0.840423
CAGL0I09922g	0.00702694	-1.33677	down	Cellular Component: integral component of membrane (GO:0016021);	0.132855	CAGL0I09922g	5.55e-16	-5.04765	down	Molecular Function: transferase activity, transferring glycosyl groups (GO:0016757);	0.218247
CAGL0A04147g	0	-5.07437	down	Cellular Component: integral component of membrane (GO:0016021);	0.132855	CAGL0A04147g	6.77e-15	-4.94517	down	Cellular Component: integral component of membrane (GO:0016021);	0.563105
CAGL0D00154g	0	-1.88047	down	Cellular Component: integral component of membrane (GO:0016021);	0.132855	CAGL0D00154g	0.00085461	-1.1121	down	Molecular Function: transporter activity (GO:0005215);	0.569146
CAGL0D01606g	7.9e-07	-1.19464	down	Cellular Component: integral component of membrane (GO:0016021);	0.132855	CAGL0D01606g	9.66e-06	-1.38413	down	Cellular Component: integral component of membrane (GO:0016021);	0.563105
CAGL0K00649g	0	-3.89962	down	Cellular Component: integral component of membrane (GO:0016021);	0.132855	CAGL0K00649g	0	-8.49823	down	Cellular Component: integral component of membrane (GO:0016021);	0.563105
CAGL0M05929g	8.49e-08	-1.30498	down	Cellular Component: integral component of membrane (GO:0016021);	0.132855	CAGL0M05929g	7.7e-06	-1.4163	down	Cellular Component: integral component of membrane (GO:0016021);	0.563105
CAGL0K00715g	4.85e-07	-1.15967	down	Cellular Component: integral component of membrane (GO:0016021);	0.132855	CAGL0K00715g	4.72e-07	-1.48902	down	Cellular Component: integral component of membrane (GO:0016021);	0.563105
CAGL0K07337g	0	-3.28134	down	Cellular Component: membrane (GO:0016020);	0.282965	CAGL0K07337g	0	-3.37848	down	Molecular Function: ion channel activity (GO:0005216);	0.338273
CAGL0K06501g	4.26e-08	-1.34368	down	Cellular Component: membrane (GO:0016020);	0.282965	CAGL0K06501g	3.55e-06	-1.46671	down	Molecular Function: SNAP receptor activity (GO:0005484);	0.562382
CAGL0J04994g	1.19e-09	-1.75195	down	Cellular Component: retromer complex (GO:0030904);	0.0642827	CAGL0J04994g	0	-6.35177	down	Cellular Component: retromer complex (GO:0030904);	0.111537
CAGL0K09306g	9.82e-05	-1.04499	down	Cellular Component: cytoplasm (GO:0005737);	0.998825	CAGL0K09306g	0.000204228	-1.25197	down	Cellular Component: cytoplasm (GO:0005737);	0.909107
CAGL0K00429g	6.44e-06	-1.23475	down	Cellular Component: cytoplasm (GO:0005737);	0.998825	CAGL0K00429g	0	-4.93	down	Molecular Function: GTPase activity (GO:0003924);	0.133456
CAGL0J08008g	1.71e-05	-1.06374	down	Cellular Component: origin recognition complex (GO:0000808);	0.233517	CAGL0J08008g	0.00515449	-1.01435	down	Cellular Component: origin recognition complex (GO:0000808);	0.3771
CAGL0K01353g	3.85e-12	-1.42703	down	Cellular Component: fungal-type vacuole lumen (GO:0000328);	0.0642827	CAGL0K01353g	5.64e-08	-1.55064	down	Cellular Component: fungal-type vacuole lumen (GO:0000328);	0.111537
CAGL0D00154g	0	-1.88047	down	Cellular Component: endoplasmic reticulum membrane (GO:0005789);	0.978872	CAGL0D00154g	0.00085461	-1.1121	down	Molecular Function: transporter activity (GO:0005215);	0.569146
CAGL0K00649g	0	-3.89962	down	Cellular Component: endoplasmic reticulum membrane (GO:0005789);	0.978872	CAGL0K00649g	0	-8.49823	down	Cellular Component: integral component of membrane (GO:0016021);	0.563105
CAGL0K12518g	0	-7.38635	down	Molecular Function: pyridoxal phosphate binding (GO:0030170);	0.252616	CAGL0K12518g	0	-7.25385	down	Molecular Function: pyridoxal phosphate binding (GO:0030170);	0.476044
CAGL0K07029g	1.29e-06	-1.71352	down	Molecular Function: hydrolase activity (GO:0016787);	0.586268	CAGL0K07029g	1.15e-11	-2.88302	down	Molecular Function: ATP binding (GO:0005524);	0.840423
CAGL0L08668g	3.48e-05	-1.00232	down	Molecular Function: zinc ion binding (GO:0008270);	0.378284	CAGL0L08668g	6.33e-09	-1.67512	down	Molecular Function: hydrolase activity, acting on carbon-nitrogen (but not peptide) bonds, in linear amides (GO:0016811);	0.266275
CAGL0L10186g	1.39e-08	-1.21234	down	Molecular Function: zinc ion binding (GO:0008270);	0.378284	CAGL0L10186g	0.000329858	-1.15551	down	Molecular Function: zinc ion binding (GO:0008270);	0.495416
CAGL0K00429g	6.44e-06	-1.23475	down	Molecular Function: GTPase activity (GO:0003924);	0.360493	CAGL0K00429g	0	-4.93	down	Molecular Function: GTPase activity (GO:0003924);	0.133456
CAGL0K07029g	1.29e-06	-1.71352	down	Molecular Function: nucleic acid binding (GO:0003676);	0.407384	CAGL0K07029g	1.15e-11	-2.88302	down	Molecular Function: ATP binding (GO:0005524);	0.840423
CAGL0I07931g	3.24e-06	-1.31168	down	Molecular Function: nucleic acid binding (GO:0003676);	0.407384	CAGL0I07931g	0.00251518	-1.16309	down	Molecular Function: nucleic acid binding (GO:0003676);	0.97073
CAGL0K09020g	0.000759603	-1.13944	down	Molecular Function: N-acetyltransferase activity (GO:0008080);	0.502187	CAGL0K09020g	2.58e-05	-1.58058	down	Molecular Function: N-acetyltransferase activity (GO:0008080);	0.405436
CAGL0K00429g	6.44e-06	-1.23475	down	Molecular Function: nucleotide binding (GO:0000166);	0.473632	CAGL0K00429g	0	-4.93	down	Molecular Function: GTPase activity (GO:0003924);	0.133456
CAGL0L09449g	0.000387356	-3.58689	down	Molecular Function: nucleotide binding (GO:0000166);	0.473632	CAGL0L09449g	0.000953158	-3.46513	down	Molecular Function: nucleotide binding (GO:0000166);	0.906749
CAGL0H02673g	3.92e-09	-1.45275	down	Molecular Function: RNA binding (GO:0003723);	0.91451	CAGL0H02673g	0.00363495	-1.0701	down	Molecular Function: structural constituent of ribosome (GO:0003735);	0.000180929
CAGL0M03069g	9.7e-06	-1.29939	down	Molecular Function: RNA binding (GO:0003723);	0.91451	CAGL0M03069g	1.26e-07	-1.82665	down	Molecular Function: RNA binding (GO:0003723);	0.818295
CAGL0J05478g	6.28e-05	-1.32025	down	Molecular Function: RNA binding (GO:0003723);	0.91451	CAGL0J05478g	5.66e-06	-1.72044	down	Molecular Function: structural constituent of ribosome (GO:0003735);	0.000180929
CAGL0L08668g	3.48e-05	-1.00232	down	Molecular Function: hydrolase activity, acting on carbon-nitrogen (but not peptide) bonds, in linear amides (GO:0016811);	0.138585	CAGL0L08668g	6.33e-09	-1.67512	down	Molecular Function: hydrolase activity, acting on carbon-nitrogen (but not peptide) bonds, in linear amides (GO:0016811);	0.266275
CAGL0K02299g	8.77e-07	-1.24141	down	Molecular Function: protein serine/threonine kinase activity (GO:0004674);	0.766391	CAGL0K02299g	0	-7.33425	down	Molecular Function: ATP binding (GO:0005524);	0.840423
CAGL0H06897g	1.66e-07	-1.245	down	Molecular Function: protein heterodimerization activity (GO:0046982);	0.431502	CAGL0H06897g	1.91e-06	-1.46145	down	Molecular Function: protein heterodimerization activity (GO:0046982);	0.3384
CAGL0D00154g	0	-1.88047	down	Molecular Function: transporter activity (GO:0005215);	0.23438	CAGL0D00154g	0.00085461	-1.1121	down	Molecular Function: transporter activity (GO:0005215);	0.569146
CAGL0L03025g	2.3e-07	-1.35782	down	Molecular Function: DNA-directed RNA polymerase activity (GO:0003899);	0.765139	CAGL0L03025g	0.000107167	-1.3287	down	Molecular Function: DNA-directed RNA polymerase activity (GO:0003899);	0.551869
CAGL0I07931g	3.24e-06	-1.31168	down	Molecular Function: exonuclease activity (GO:0004527);	0.0212003	CAGL0I07931g	0.00251518	-1.16309	down	Molecular Function: nucleic acid binding (GO:0003676);	0.97073
CAGL0K00363g	3.71e-08	-1.27133	down	Molecular Function: ATPase activity, coupled to transmembrane movement of substances (GO:0042626);	0.502187	CAGL0K00363g	4.09e-05	-1.28745	down	Molecular Function: ATP binding (GO:0005524);	0.840423
CAGL0K07029g	1.29e-06	-1.71352	down	Molecular Function: ATP-dependent helicase activity (GO:0008026);	0.864967	CAGL0K07029g	1.15e-11	-2.88302	down	Molecular Function: ATP binding (GO:0005524);	0.840423
CAGL0K12518g	0	-7.38635	down	Molecular Function: catalytic activity (GO:0003824);	0.236397	CAGL0K12518g	0	-7.25385	down	Molecular Function: pyridoxal phosphate binding (GO:0030170);	0.476044
CAGL0K07337g	0	-3.28134	down	Molecular Function: ion channel activity (GO:0005216);	0.180401	CAGL0K07337g	0	-3.37848	down	Molecular Function: ion channel activity (GO:0005216);	0.338273
CAGL0L01831g	1.28e-07	-1.25633	down	Molecular Function: copper ion binding (GO:0005507);	0.0460679	CAGL0L01831g	8.18e-06	-1.38924	down	Molecular Function: copper ion binding (GO:0005507);	0.228682
CAGL0K04983g	0.00030804	-1.45979	down	Molecular Function: nucleoside-triphosphatase activity (GO:0017111);	0.496949	CAGL0K04983g	0.000614554	-1.58779	down	Molecular Function: ATP binding (GO:0005524);	0.840423
CAGL0I09922g	0.00702694	-1.33677	down	Molecular Function: transferase activity, transferring glycosyl groups (GO:0016757);	0.361104	CAGL0I09922g	5.55e-16	-5.04765	down	Molecular Function: transferase activity, transferring glycosyl groups (GO:0016757);	0.218247
CAGL0L09449g	0.000387356	-3.58689	down	Molecular Function: snRNA binding (GO:0017069);	0.0946509	CAGL0L09449g	0.000953158	-3.46513	down	Molecular Function: nucleotide binding (GO:0000166);	0.906749
CAGL0M08030g	8.31e-05	-2.34927	down	Molecular Function: peptidyl-prolyl cis-trans isomerase activity (GO:0003755);	0.476695	CAGL0M08030g	3.63e-09	-4.30678	down	Molecular Function: peptidyl-prolyl cis-trans isomerase activity (GO:0003755);	0.739237
CAGL0K07029g	1.29e-06	-1.71352	down	Molecular Function: ATP binding (GO:0005524);	0.992702	CAGL0K07029g	1.15e-11	-2.88302	down	Molecular Function: ATP binding (GO:0005524);	0.840423
CAGL0K02299g	8.77e-07	-1.24141	down	Molecular Function: ATP binding (GO:0005524);	0.992702	CAGL0K02299g	0	-7.33425	down	Molecular Function: ATP binding (GO:0005524);	0.840423
CAGL0K04983g	0.00030804	-1.45979	down	Molecular Function: ATP binding (GO:0005524);	0.992702	CAGL0K04983g	0.000614554	-1.58779	down	Molecular Function: ATP binding (GO:0005524);	0.840423
CAGL0K00363g	3.71e-08	-1.27133	down	Molecular Function: ATP binding (GO:0005524);	0.992702	CAGL0K00363g	4.09e-05	-1.28745	down	Molecular Function: ATP binding (GO:0005524);	0.840423
CAGL0K00429g	6.44e-06	-1.23475	down	Molecular Function: ATPase activity (GO:0016887);	0.666358	CAGL0K00429g	0	-4.93	down	Molecular Function: GTPase activity (GO:0003924);	0.133456
CAGL0E01749g	2.13e-06	-1.11974	down	Molecular Function: aspartic-type endopeptidase activity (GO:0004190);	0.631214	CAGL0E01749g	0.000342733	-1.16603	down	Molecular Function: aspartic-type endopeptidase activity (GO:0004190);	0.597753
CAGL0D03630g	0.00126077	-1.08767	down	Molecular Function: polynucleotide 5'-phosphatase activity (GO:0004651);	0.0946509	CAGL0D03630g	0.00131318	-1.27803	down	Molecular Function: polynucleotide 5'-phosphatase activity (GO:0004651);	0.186473
CAGL0B03267g	0.00204246	-1.13178	down	Molecular Function: structural constituent of ribosome (GO:0003735);	0.330508	CAGL0B03267g	0.00606498	-1.21917	down	Molecular Function: structural constituent of ribosome (GO:0003735);	0.000180929
CAGL0H02673g	3.92e-09	-1.45275	down	Molecular Function: structural constituent of ribosome (GO:0003735);	0.330508	CAGL0H02673g	0.00363495	-1.0701	down	Molecular Function: structural constituent of ribosome (GO:0003735);	0.000180929
CAGL0L04224g	2.84e-08	-4.1745	down	Molecular Function: structural constituent of ribosome (GO:0003735);	0.330508	CAGL0L04224g	2.89e-07	-4.04887	down	Molecular Function: structural constituent of ribosome (GO:0003735);	0.000180929
CAGL0J05478g	6.28e-05	-1.32025	down	Molecular Function: structural constituent of ribosome (GO:0003735);	0.330508	CAGL0J05478g	5.66e-06	-1.72044	down	Molecular Function: structural constituent of ribosome (GO:0003735);	0.000180929
CAGL0K04235g	0	-1.7727	down	Molecular Function: sedoheptulose-7-phosphate:D-glyceraldehyde-3-phosphate glyceronetransferase activity (GO:0004801);	0.0946509	CAGL0K04235g	7.77e-16	-2.16406	down	Molecular Function: sedoheptulose-7-phosphate:D-glyceraldehyde-3-phosphate glyceronetransferase activity (GO:0004801);	0.186473
CAGL0D03630g	0.00126077	-1.08767	down	Molecular Function: transferase activity (GO:0016740);	0.397142	CAGL0D03630g	0.00131318	-1.27803	down	Molecular Function: polynucleotide 5'-phosphatase activity (GO:0004651);	0.186473
CAGL0K04983g	0.00030804	-1.45979	down	Molecular Function: DNA binding (GO:0003677);	0.864471	CAGL0K04983g	0.000614554	-1.58779	down	Molecular Function: ATP binding (GO:0005524);	0.840423
CAGL0K07029g	1.29e-06	-1.71352	down	Molecular Function: organic cyclic compound binding (GO:0097159);	0.526445	CAGL0K07029g	1.15e-11	-2.88302	down	Molecular Function: ATP binding (GO:0005524);	0.840423
CAGL0L08668g	3.48e-05	-1.00232	down	Molecular Function: NAD+ binding (GO:0070403);	0.220201	CAGL0L08668g	6.33e-09	-1.67512	down	Molecular Function: hydrolase activity, acting on carbon-nitrogen (but not peptide) bonds, in linear amides (GO:0016811);	0.266275
CAGL0K06501g	4.26e-08	-1.34368	down	Molecular Function: SNAP receptor activity (GO:0005484);	0.0539443	CAGL0K06501g	3.55e-06	-1.46671	down	Molecular Function: SNAP receptor activity (GO:0005484);	0.562382
CAGL0K06017g	1.71e-08	-1.27868	down	Molecular Function: GTP binding (GO:0005525);	0.444686	CAGL0K06017g	0.000377765	-1.15753	down	Molecular Function: GTP binding (GO:0005525);	0.263378
CAGL0J08635g	3.26e-07	-1.1225	down	Molecular Function: GTP binding (GO:0005525);	0.444686	CAGL0J08635g	0.00102568	-1.08908	down	Molecular Function: GTP binding (GO:0005525);	0.263378
CAGL0K04961g	4.96e-06	-1.21911	down	Molecular Function: signal transducer activity (GO:0004871);	0.0138223	CAGL0K04961g	1.74e-09	-1.91879	down	Molecular Function: signal transducer activity (GO:0004871);	0.0850321
CAGL0K07029g	1.29e-06	-1.71352	down	Molecular Function: heterocyclic compound binding (GO:1901363);	0.526445	CAGL0K07029g	1.15e-11	-2.88302	down	Molecular Function: ATP binding (GO:0005524);	0.840423

## Sheet: B3
#Gene_ID	FDR	log2FC	regulated	Go_term	p-value
CAGL0G02563g	0.00308526	-1.03479	down	Biological Process: ubiquitin-dependent protein catabolic process (GO:0006511);	0.980367
CAGL0H06039g	3.49e-09	-3.99082	down	Biological Process: drug transmembrane transport (GO:0006855);	0.0153127
CAGL0J09944g	8.88e-16	-5.03345	down	Biological Process: drug transmembrane transport (GO:0006855);	0.0153127
CAGL0H05005g	0.00144308	-1.0725	down	Biological Process: lipid metabolic process (GO:0006629);	0.667221
CAGL0G02233g	0.00153565	-1.12965	down	Biological Process: mitosis (GO:0007067);	0.738101
CAGL0K03619g	0.000199476	-1.18885	down	Biological Process: mitosis (GO:0007067);	0.738101
CAGL0J07980g	0.00398707	-1.11448	down	Biological Process: cellular iron ion homeostasis (GO:0006879);	0.360335
CAGL0L09042g	0.000982126	-1.13898	down	Biological Process: chromatin modification (GO:0016568);	0.580427
CAGL0K07139g	0	-5.26987	down	Biological Process: chromatin modification (GO:0016568);	0.580427
CAGL0M03289g	2.86e-09	-1.65457	down	Biological Process: chromatin modification (GO:0016568);	0.580427
CAGL0L01309g	9.33e-15	-2.23519	down	Biological Process: proteasome-mediated ubiquitin-dependent protein catabolic process (GO:0043161);	0.284698
CAGL0I04686g	0.000888949	-1.09805	down	Biological Process: ATP synthesis coupled proton transport (GO:0015986);	0.833195
CAGL0C00110g	2.6e-07	-1.47597	down	Biological Process: single-species biofilm formation on inanimate substrate (GO:0044011);	0.0100087
CAGL0M00132g	0	-6.47249	down	Biological Process: single-species biofilm formation on inanimate substrate (GO:0044011);	0.0100087
CAGL0M12903g	0	-8.07112	down	Biological Process: retrograde vesicle-mediated transport, Golgi to ER (GO:0006890);	0.200148
CAGL0J00451g	2.62e-07	-1.4756	down	Biological Process: glycolysis (GO:0006096);	0.00167816
CAGL0L09042g	0.000982126	-1.13898	down	Biological Process: cellular macromolecule metabolic process (GO:0044260);	0.360335
CAGL0L12826g	7.39e-07	-1.47332	down	Biological Process: protein localization to organelle (GO:0033365);	0.105638
CAGL0H10494g	9.22e-08	-1.56644	down	Biological Process: single-organism cellular process (GO:0044763);	0.692421
CAGL0M00352g	0	-4.27894	down	Biological Process: intracellular signal transduction (GO:0035556);	0.707768
CAGL0A00275g	0	-5.76706	down	Biological Process: negative regulation of protein serine/threonine kinase activity (GO:0071901);	0.200148
CAGL0K01221g	0.000163371	-1.18302	down	Biological Process: protein targeting to peroxisome (GO:0006625);	0.200148
CAGL0I04180g	0.000489167	-1.13726	down	Biological Process: cellular copper ion homeostasis (GO:0006878);	0.427996
CAGL0L12826g	7.39e-07	-1.47332	down	Biological Process: small GTPase mediated signal transduction (GO:0007264);	0.22428
CAGL0K12672g	1.79e-09	-1.67828	down	Biological Process: small GTPase mediated signal transduction (GO:0007264);	0.22428
CAGL0G07843g	5.55e-16	-5.04765	down	Biological Process: cell cycle (GO:0007049);	0.693427
CAGL0M09086g	4.48e-11	-1.85259	down	Biological Process: cell cycle (GO:0007049);	0.693427
CAGL0F08569g	0.001578	-1.08378	down	Biological Process: cell cycle (GO:0007049);	0.693427
CAGL0D04620g	8.34e-09	-1.68664	down	Biological Process: meiotic G2/MI transition (GO:0008315);	0.105638
CAGL0J08800g	0	-3.03018	down	Biological Process: nucleoside metabolic process (GO:0009116);	0.163696
CAGL0H10494g	9.22e-08	-1.56644	down	Biological Process: transport (GO:0006810);	0.876391
CAGL0F02277g	1.11e-16	-2.41874	down	Biological Process: transport (GO:0006810);	0.876391
CAGL0E06248g	0.000130641	-3.62521	down	Biological Process: cellular heat acclimation (GO:0070370);	0.089691
CAGL0G00242g	0	-7.12917	down	Biological Process: ATP catabolic process (GO:0006200);	0.7626
CAGL0I10472g	3.85e-05	-1.27962	down	Biological Process: ATP catabolic process (GO:0006200);	0.7626
CAGL0J07980g	0.00398707	-1.11448	down	Biological Process: metal ion transport (GO:0030001);	0.634389
CAGL0K00825g	5.74e-05	-1.24394	down	Biological Process: dephosphorylation (GO:0016311);	0.766455
CAGL0G07843g	5.55e-16	-5.04765	down	Biological Process: ribosomal large subunit biogenesis (GO:0042273);	0.488519
CAGL0J04686g	2.93e-08	-1.79555	down	Biological Process: autophagy (GO:0006914);	0.795712
CAGL0K12672g	1.79e-09	-1.67828	down	Biological Process: protein transport (GO:0015031);	0.869242
CAGL0F03113g	1.59e-05	-1.29547	down	Biological Process: cell communication (GO:0007154);	0.813385
CAGL0E05874g	7.97e-08	-1.8044	down	Biological Process: ribosome biogenesis (GO:0042254);	0.841844
CAGL0H03993g	0	-8.22744	down	Biological Process: tricarboxylic acid cycle (GO:0006099);	0.00229004
CAGL0H06259g	0.00331567	-1.02501	down	Biological Process: protein phosphorylation (GO:0006468);	0.790056
CAGL0J11638g	0	-4.88152	down	Biological Process: protein phosphorylation (GO:0006468);	0.790056
CAGL0H01199g	0	-7.81505	down	Biological Process: protein phosphorylation (GO:0006468);	0.790056
CAGL0K12672g	1.79e-09	-1.67828	down	Biological Process: protein phosphorylation (GO:0006468);	0.790056
CAGL0L12188g	0.0038163	-1.01364	down	Biological Process: sister chromatid cohesion (GO:0007062);	0.284698
CAGL0C05489g	2.25e-05	-1.28187	down	Biological Process: positive regulation of Rab GTPase activity (GO:0032851);	0.707768
CAGL0B02673g	0.00470572	-1.04556	down	Biological Process: centromere complex assembly (GO:0034508);	0.200148
CAGL0A01826g	6.03e-05	-1.23194	down	Biological Process: carbohydrate transport (GO:0008643);	0.163696
CAGL0E06248g	0.000130641	-3.62521	down	Biological Process: calcium ion homeostasis (GO:0055074);	0.125377
CAGL0D04312g	7.33e-15	-2.66232	down	Biological Process: nuclear-transcribed mRNA catabolic process, nonsense-mediated decay (GO:0000184);	0.360335
CAGL0J10516g	4.59e-05	-1.57331	down	Biological Process: cellular process (GO:0009987);	0.777876
CAGL0H05005g	0.00144308	-1.0725	down	Biological Process: cellular process (GO:0009987);	0.777876
CAGL0C01397g	0.00326075	-1.02165	down	Biological Process: fructose 2,6-bisphosphate metabolic process (GO:0006003);	0.427996
CAGL0G02189g	2.46e-11	-1.84463	down	Biological Process: one-carbon metabolic process (GO:0006730);	0.089691
CAGL0K02937g	2.48e-07	-1.83989	down	Biological Process: metabolic process (GO:0008152);	0.286077
CAGL0K00231g	4.07e-10	-1.72395	down	Biological Process: metabolic process (GO:0008152);	0.286077
CAGL0J10516g	4.59e-05	-1.57331	down	Biological Process: metabolic process (GO:0008152);	0.286077
CAGL0I04620g	0.000562353	-1.1211	down	Biological Process: metabolic process (GO:0008152);	0.286077
CAGL0J08294g	6.28e-05	-1.23942	down	Biological Process: dicarboxylic acid transport (GO:0006835);	0.105638
CAGL0J09944g	8.88e-16	-5.03345	down	Biological Process: cellular response to acetate (GO:0071311);	0.105638
CAGL0J07980g	0.00398707	-1.11448	down	Biological Process: cellular response to oxidative stress (GO:0034599);	0.707768
CAGL0A00275g	0	-5.76706	down	Biological Process: regulation of protein kinase activity (GO:0045859);	0.284698
CAGL0J03256g	2.2e-12	-1.99475	down	Biological Process: peptidyl-tyrosine dephosphorylation (GO:0035335);	0.150788
CAGL0L02783g	1.19e-05	-1.30934	down	Biological Process: GTP catabolic process (GO:0006184);	0.176444
CAGL0L12826g	7.39e-07	-1.47332	down	Biological Process: GTP catabolic process (GO:0006184);	0.176444
CAGL0E05874g	7.97e-08	-1.8044	down	Biological Process: GTP catabolic process (GO:0006184);	0.176444
CAGL0H07139g	3.24e-06	-1.45282	down	Biological Process: chromosome segregation (GO:0007059);	0.219798
CAGL0G02233g	0.00153565	-1.12965	down	Biological Process: chromosome segregation (GO:0007059);	0.219798
CAGL0B02673g	0.00470572	-1.04556	down	Biological Process: chromosome segregation (GO:0007059);	0.219798
CAGL0L01309g	9.33e-15	-2.23519	down	Biological Process: nucleotide-excision repair (GO:0006289);	0.177726
CAGL0L10692g	0.00366455	-1.13746	down	Biological Process: nucleotide-excision repair (GO:0006289);	0.177726
CAGL0F08173g	2.57e-13	-4.78486	down	Biological Process: RNA metabolic process (GO:0016070);	0.673125
CAGL0M01100g	0.00886788	-1.00866	down	Biological Process: translation (GO:0006412);	0.000719768
CAGL0F02695g	2.21e-09	-1.66175	down	Biological Process: translation (GO:0006412);	0.000719768
CAGL0B02167g	0	-6.22629	down	Biological Process: translation (GO:0006412);	0.000719768
CAGL0F08569g	0.001578	-1.08378	down	Biological Process: chromatin remodeling (GO:0006338);	0.707768
CAGL0A04499g	1.19e-11	-4.60448	down	Biological Process: tRNA wobble uridine modification (GO:0002098);	0.360335
CAGL0H01199g	0	-7.81505	down	Biological Process: regulation of translational initiation (GO:0006446);	0.673125
CAGL0L06204g	3.69e-10	-1.86996	down	Biological Process: aerobic respiration (GO:0009060);	0.634389
CAGL0J04224g	0	-6.71868	down	Biological Process: response to heat (GO:0009408);	0.360335
CAGL0G02189g	2.46e-11	-1.84463	down	Biological Process: folic acid-containing compound biosynthetic process (GO:0009396);	0.284698
CAGL0G07843g	5.55e-16	-5.04765	down	Biological Process: maturation of SSU-rRNA from tricistronic rRNA transcript (SSU-rRNA, 5.8S rRNA, LSU-rRNA) (GO:0000462);	0.203696
CAGL0I01628g	1.54e-12	-2.43082	down	Biological Process: chloride transport (GO:0006821);	0.105638
CAGL0M04279g	6.01e-05	-1.51686	down	Biological Process: protein ubiquitination (GO:0016567);	0.324996
CAGL0D02772g	0	-8.45892	down	Biological Process: protein ubiquitination (GO:0016567);	0.324996
CAGL0K06303g	1.2e-09	-1.70534	down	Biological Process: protein ubiquitination (GO:0016567);	0.324996
CAGL0D04620g	8.34e-09	-1.68664	down	Biological Process: mitotic spindle organization in nucleus (GO:0030472);	0.28577
CAGL0G02233g	0.00153565	-1.12965	down	Biological Process: mitotic spindle organization in nucleus (GO:0030472);	0.28577
CAGL0J10516g	4.59e-05	-1.57331	down	Biological Process: histone lysine methylation (GO:0034968);	0.200148
CAGL0I04400g	0.000562129	-1.12147	down	Biological Process: transcription, DNA-templated (GO:0006351);	0.581546
CAGL0H03993g	0	-8.22744	down	Biological Process: cellular carbohydrate metabolic process (GO:0044262);	0.163696
CAGL0A00275g	0	-5.76706	down	Biological Process: cellular response to DNA damage stimulus (GO:0006974);	0.488519
CAGL0J05764g	6.28e-05	-1.28778	down	Biological Process: mRNA metabolic process (GO:0016071);	0.105638
CAGL0B04961g	0.00149838	-1.06462	down	Biological Process: methylation (GO:0032259);	0.89819
CAGL0K07139g	0	-5.26987	down	Biological Process: regulation of transcription, DNA-templated (GO:0006355);	0.739725
CAGL0F08569g	0.001578	-1.08378	down	Biological Process: regulation of transcription, DNA-templated (GO:0006355);	0.739725
CAGL0J10516g	4.59e-05	-1.57331	down	Biological Process: regulation of transcription, DNA-templated (GO:0006355);	0.739725
CAGL0M06325g	0.000290612	-1.18288	down	Biological Process: regulation of transcription, DNA-templated (GO:0006355);	0.739725
CAGL0M03289g	2.86e-09	-1.65457	down	Biological Process: regulation of transcription, DNA-templated (GO:0006355);	0.739725
CAGL0I04180g	0.000489167	-1.13726	down	Biological Process: regulation of transcription, DNA-templated (GO:0006355);	0.739725
CAGL0J04224g	0	-6.71868	down	Biological Process: regulation of transcription, DNA-templated (GO:0006355);	0.739725
CAGL0J02068g	4.96e-06	-1.38635	down	Biological Process: cell redox homeostasis (GO:0045454);	0.880904
CAGL0C01397g	0.00326075	-1.02165	down	Biological Process: fructose metabolic process (GO:0006000);	0.427996
CAGL0K08404g	0	-7.19445	down	Biological Process: vesicle docking (GO:0048278);	0.200148
CAGL0D04620g	8.34e-09	-1.68664	down	Biological Process: G2/M transition of mitotic cell cycle (GO:0000086);	0.105638
CAGL0B00506g	0.00313319	-1.03468	down	Biological Process: GPI anchor biosynthetic process (GO:0006506);	0.516235
CAGL0L03432g	0.00380132	-1.0417	down	Biological Process: GPI anchor biosynthetic process (GO:0006506);	0.516235
CAGL0D04620g	8.34e-09	-1.68664	down	Biological Process: positive regulation of spindle pole body separation (GO:0010696);	0.105638
CAGL0L01309g	9.33e-15	-2.23519	down	Biological Process: single-organism transport (GO:0044765);	0.284698
CAGL0J04224g	0	-6.71868	down	Biological Process: transcription from RNA polymerase II promoter (GO:0006366);	0.0577871
CAGL0I04180g	0.000489167	-1.13726	down	Biological Process: transcription initiation from RNA polymerase II promoter (GO:0006367);	0.28577
CAGL0K05225g	0	-7.44569	down	Biological Process: vesicle-mediated transport (GO:0016192);	0.65643
CAGL0G06358g	1.05e-06	-1.42005	down	Biological Process: vesicle-mediated transport (GO:0016192);	0.65643
CAGL0K10076g	0	-7.07127	down	Biological Process: vesicle-mediated transport (GO:0016192);	0.65643
CAGL0L09042g	0.000982126	-1.13898	down	Biological Process: chromatin silencing at telomere (GO:0006348);	0.28577
CAGL0I02662g	4.85e-09	-1.86181	down	Biological Process: chromatin silencing at telomere (GO:0006348);	0.28577
CAGL0K10890g	0	-5.40837	down	Biological Process: oxidation-reduction process (GO:0055114);	0.558565
CAGL0K05687g	0.00282785	-1.0319	down	Biological Process: oxidation-reduction process (GO:0055114);	0.558565
CAGL0A00429g	0	-5.98935	down	Biological Process: oxidation-reduction process (GO:0055114);	0.558565
CAGL0G02189g	2.46e-11	-1.84463	down	Biological Process: oxidation-reduction process (GO:0055114);	0.558565
CAGL0F07777g	6.09e-05	-1.23769	down	Biological Process: oxidation-reduction process (GO:0055114);	0.558565
CAGL0J00451g	2.62e-07	-1.4756	down	Biological Process: oxidation-reduction process (GO:0055114);	0.558565
CAGL0I01100g	0.000506936	-1.13871	down	Biological Process: oxidation-reduction process (GO:0055114);	0.558565
CAGL0K05225g	0	-7.44569	down	Biological Process: intracellular protein transport (GO:0006886);	0.698374
CAGL0K10076g	0	-7.07127	down	Biological Process: intracellular protein transport (GO:0006886);	0.698374
CAGL0H03179g	7.61e-08	-1.66676	down	Biological Process: mitotic spindle assembly checkpoint (GO:0007094);	0.427996
CAGL0J04224g	0	-6.71868	down	Biological Process: protein folding (GO:0006457);	0.298919
CAGL0D00242g	0.00355278	-1.02923	down	Biological Process: protein folding (GO:0006457);	0.298919
CAGL0L00385g	0.00273215	-1.07291	down	Biological Process: protein folding (GO:0006457);	0.298919
CAGL0B03311g	8.79e-05	-1.21424	down	Biological Process: SCF-dependent proteasomal ubiquitin-dependent protein catabolic process (GO:0031146);	0.105638
CAGL0F02343g	1.52e-06	-1.42754	down	Biological Process: phosphorylation (GO:0016310);	0.643246
CAGL0A00275g	0	-5.76706	down	Biological Process: regulation of transcription from RNA polymerase I promoter (GO:0006356);	0.200148
CAGL0K13002g	0	-6.8702	down	Biological Process: adhesion to host (GO:0044406);	0.000677115
CAGL0C00110g	2.6e-07	-1.47597	down	Biological Process: adhesion to host (GO:0044406);	0.000677115
CAGL0M00132g	0	-6.47249	down	Biological Process: adhesion to host (GO:0044406);	0.000677115
CAGL0I04906g	0.00024348	-1.16267	down	Biological Process: proteolysis involved in cellular protein catabolic process (GO:0051603);	0.542656
CAGL0J05764g	6.28e-05	-1.28778	down	Biological Process: RNA processing (GO:0006396);	0.640383
CAGL0K08404g	0	-7.19445	down	Biological Process: exocytosis (GO:0006887);	0.488519
CAGL0J00451g	2.62e-07	-1.4756	down	Biological Process: glucose metabolic process (GO:0006006);	0.284698
CAGL0L12188g	0.0038163	-1.01364	down	Biological Process: DNA recombination (GO:0006310);	0.866745
CAGL0J07920g	0	-6.76669	down	Biological Process: tetrahydrofolate biosynthetic process (GO:0046654);	0.200148
CAGL0J09944g	8.88e-16	-5.03345	down	Biological Process: drug export (GO:0046618);	0.284698
CAGL0B04961g	0.00149838	-1.06462	down	Biological Process: peptidyl-diphthamide biosynthetic process from peptidyl-histidine (GO:0017183);	0.125377
CAGL0A04499g	1.19e-11	-4.60448	down	Biological Process: peptidyl-diphthamide biosynthetic process from peptidyl-histidine (GO:0017183);	0.125377
CAGL0H06523g	7.86e-07	-1.43303	down	Biological Process: pantothenate biosynthetic process (GO:0015940);	0.284698
CAGL0C05489g	2.25e-05	-1.28187	down	Biological Process: regulation of Rab GTPase activity (GO:0032313);	0.200148
CAGL0G07843g	5.55e-16	-5.04765	down	Biological Process: rRNA processing (GO:0006364);	0.85175
CAGL0I02662g	4.85e-09	-1.86181	down	Biological Process: telomere maintenance (GO:0000723);	0.634389
CAGL0L09042g	0.000982126	-1.13898	down	Biological Process: primary metabolic process (GO:0044238);	0.542656
CAGL0H06039g	3.49e-09	-3.99082	down	Biological Process: cellular response to drug (GO:0035690);	0.0892525
CAGL0E06248g	0.000130641	-3.62521	down	Biological Process: cellular response to drug (GO:0035690);	0.0892525
CAGL0F00803g	3.4e-14	-2.14823	down	Biological Process: cellular response to drug (GO:0035690);	0.0892525
CAGL0L12188g	0.0038163	-1.01364	down	Biological Process: DNA repair (GO:0006281);	0.898654
CAGL0M03289g	2.86e-09	-1.65457	down	Biological Process: DNA repair (GO:0006281);	0.898654
CAGL0L09042g	0.000982126	-1.13898	down	Biological Process: DNA repair (GO:0006281);	0.898654
CAGL0E06248g	0.000130641	-3.62521	down	Biological Process: calcium-mediated signaling (GO:0019722);	0.105638
CAGL0K00825g	5.74e-05	-1.24394	down	Biological Process: L-serine biosynthetic process (GO:0006564);	0.284698
CAGL0G05610g	2.33e-06	-1.43	down	Biological Process: D-amino acid catabolic process (GO:0019478);	0.105638
CAGL0H03993g	0	-8.22744	down	Biological Process: acetyl-CoA catabolic process (GO:0046356);	0.105638
CAGL0D06512g	0	-6.61929	down	Biological Process: regulation of small GTPase mediated signal transduction (GO:0051056);	0.591079
CAGL0K10846g	7.61e-06	-1.35465	down	Biological Process: nucleoside diphosphate metabolic process (GO:0009132);	0.105638
CAGL0F03883g	0.00462909	-1.00684	down	Biological Process: carbohydrate metabolic process (GO:0005975);	0.796864
CAGL0M08756g	2.49e-06	-1.37884	down	Biological Process: carbohydrate metabolic process (GO:0005975);	0.796864
CAGL0D04620g	8.34e-09	-1.68664	down	Biological Process: regulation of cyclin-dependent protein serine/threonine kinase activity (GO:0000079);	0.581678
CAGL0H03003g	0.000173815	-1.18719	down	Biological Process: vesicle docking involved in exocytosis (GO:0006904);	0.488519
CAGL0G02189g	2.46e-11	-1.84463	down	Biological Process: purine nucleobase biosynthetic process (GO:0009113);	0.284698
CAGL0G00242g	0	-7.12917	down	Biological Process: transmembrane transport (GO:0055085);	0.0981957
CAGL0A01826g	6.03e-05	-1.23194	down	Biological Process: transmembrane transport (GO:0055085);	0.0981957
CAGL0I01628g	1.54e-12	-2.43082	down	Biological Process: transmembrane transport (GO:0055085);	0.0981957
CAGL0M09020g	0.00261406	-1.03616	down	Biological Process: transmembrane transport (GO:0055085);	0.0981957
CAGL0F00209g	6.36e-07	-1.46648	down	Biological Process: transmembrane transport (GO:0055085);	0.0981957
CAGL0L12188g	0.0038163	-1.01364	down	Biological Process: chromosome condensation (GO:0030261);	0.284698
CAGL0L09042g	0.000982126	-1.13898	down	Biological Process: histone acetylation (GO:0016573);	0.427996
CAGL0L06204g	3.69e-10	-1.86996	down	Biological Process: regulation of catalytic activity (GO:0050790);	0.488519
CAGL0K03619g	0.000199476	-1.18885	down	Biological Process: cell division (GO:0051301);	0.298919
CAGL0D04620g	8.34e-09	-1.68664	down	Biological Process: cell division (GO:0051301);	0.298919
CAGL0H03179g	7.61e-08	-1.66676	down	Biological Process: cell division (GO:0051301);	0.298919
CAGL0H07139g	3.24e-06	-1.45282	down	Biological Process: cell division (GO:0051301);	0.298919
CAGL0G02233g	0.00153565	-1.12965	down	Biological Process: cell division (GO:0051301);	0.298919
CAGL0M09086g	4.48e-11	-1.85259	down	Biological Process: cell division (GO:0051301);	0.298919
CAGL0I02662g	4.85e-09	-1.86181	down	Biological Process: double-strand break repair via nonhomologous end joining (GO:0006303);	0.200148
CAGL0L12826g	7.39e-07	-1.47332	down	Biological Process: Golgi to plasma membrane protein transport (GO:0043001);	0.200148
CAGL0L03674g	0	-2.41807	down	Biological Process: signal transduction (GO:0007165);	0.294688
CAGL0H06259g	0.00331567	-1.02501	down	Biological Process: signal transduction (GO:0007165);	0.294688
CAGL0I07755g	0	-5.04933	down	Biological Process: regulation of transcription from RNA polymerase II promoter (GO:0006357);	0.257824
CAGL0L03674g	0	-2.41807	down	Biological Process: regulation of transcription from RNA polymerase II promoter (GO:0006357);	0.257824
CAGL0J07150g	0	-3.29593	down	Biological Process: regulation of transcription from RNA polymerase II promoter (GO:0006357);	0.257824
CAGL0M05247g	0.000212293	-1.19202	down	Biological Process: regulation of transcription from RNA polymerase II promoter (GO:0006357);	0.257824
CAGL0F00803g	3.4e-14	-2.14823	down	Biological Process: regulation of transcription from RNA polymerase II promoter (GO:0006357);	0.257824
CAGL0A00275g	0	-5.76706	down	Biological Process: regulation of transcription from RNA polymerase III promoter (GO:0006359);	0.200148
CAGL0D04620g	8.34e-09	-1.68664	down	Cellular Component: spindle pole body (GO:0005816);	0.0264591
CAGL0H03421g	0	-7.0608	down	Cellular Component: spindle pole body (GO:0005816);	0.0264591
CAGL0H01573g	0.00557483	-1.20843	down	Cellular Component: spindle pole body (GO:0005816);	0.0264591
CAGL0M05247g	0.000212293	-1.19202	down	Cellular Component: mediator complex (GO:0016592);	0.451609
CAGL0F00803g	3.4e-14	-2.14823	down	Cellular Component: mediator complex (GO:0016592);	0.451609
CAGL0K06237g	6.38e-06	-1.37796	down	Cellular Component: membrane (GO:0016020);	0.454106
CAGL0A00429g	0	-5.98935	down	Cellular Component: membrane (GO:0016020);	0.454106
CAGL0I07865g	0.00190537	-1.06708	down	Cellular Component: membrane (GO:0016020);	0.454106
CAGL0I10472g	3.85e-05	-1.27962	down	Cellular Component: membrane (GO:0016020);	0.454106
CAGL0H02255g	0	-5.83414	down	Cellular Component: membrane (GO:0016020);	0.454106
CAGL0K01221g	0.000163371	-1.18302	down	Cellular Component: extrinsic component of intraperoxisomal membrane (GO:0005780);	0.210675
CAGL0J05764g	6.28e-05	-1.28778	down	Cellular Component: nuclear part (GO:0044428);	0.446695
CAGL0G07843g	5.55e-16	-5.04765	down	Cellular Component: nucleolus (GO:0005730);	0.93424
CAGL0D04620g	8.34e-09	-1.68664	down	Cellular Component: cyclin-dependent protein kinase holoenzyme complex (GO:0000307);	0.111537
CAGL0G02233g	0.00153565	-1.12965	down	Cellular Component: mitotic spindle (GO:0072686);	0.563497
CAGL0L03432g	0.00380132	-1.0417	down	Cellular Component: endoplasmic reticulum membrane (GO:0005789);	0.990571
CAGL0B00506g	0.00313319	-1.03468	down	Cellular Component: endoplasmic reticulum membrane (GO:0005789);	0.990571
CAGL0G02233g	0.00153565	-1.12965	down	Cellular Component: protein complex (GO:0043234);	0.50854
CAGL0D02772g	0	-8.45892	down	Cellular Component: ubiquitin ligase complex (GO:0000151);	0.298789
CAGL0G02233g	0.00153565	-1.12965	down	Cellular Component: intracellular organelle part (GO:0044446);	0.563497
CAGL0G07843g	5.55e-16	-5.04765	down	Cellular Component: nucleoplasm (GO:0005654);	0.563497
CAGL0G07843g	5.55e-16	-5.04765	down	Cellular Component: preribosome, large subunit precursor (GO:0030687);	0.351797
CAGL0H05005g	0.00144308	-1.0725	down	Cellular Component: cytoplasmic part (GO:0044444);	0.434624
CAGL0G02233g	0.00153565	-1.12965	down	Cellular Component: intracellular non-membrane-bounded organelle (GO:0043232);	0.298789
CAGL0E04422g	0	-5.57452	down	Cellular Component: cell part (GO:0044464);	0.0910116
CAGL0A00275g	0	-5.76706	down	Cellular Component: protein kinase CK2 complex (GO:0005956);	0.210675
CAGL0L00385g	0.00273215	-1.07291	down	Cellular Component: prefoldin complex (GO:0016272);	0.563497
CAGL0L12826g	7.39e-07	-1.47332	down	Cellular Component: nuclear outer membrane-endoplasmic reticulum membrane network (GO:0042175);	0.210675
CAGL0K05225g	0	-7.44569	down	Cellular Component: Golgi apparatus (GO:0005794);	0.473879
CAGL0F08173g	2.57e-13	-4.78486	down	Cellular Component: Golgi apparatus (GO:0005794);	0.473879
CAGL0D00242g	0.00355278	-1.02923	down	Cellular Component: endoplasmic reticulum (GO:0005783);	0.619477
CAGL0H10494g	9.22e-08	-1.56644	down	Cellular Component: nuclear pore (GO:0005643);	0.671451
CAGL0F02277g	1.11e-16	-2.41874	down	Cellular Component: nuclear pore (GO:0005643);	0.671451
CAGL0I04686g	0.000888949	-1.09805	down	Cellular Component: proton-transporting ATP synthase complex, catalytic core F(1) (GO:0045261);	0.298789
CAGL0I07755g	0	-5.04933	down	Cellular Component: nucleus (GO:0005634);	0.966747
CAGL0K03619g	0.000199476	-1.18885	down	Cellular Component: nucleus (GO:0005634);	0.966747
CAGL0H07139g	3.24e-06	-1.45282	down	Cellular Component: nucleus (GO:0005634);	0.966747
CAGL0J10516g	4.59e-05	-1.57331	down	Cellular Component: nucleus (GO:0005634);	0.966747
CAGL0J04620g	0.000853826	-1.10467	down	Cellular Component: nucleus (GO:0005634);	0.966747
CAGL0L09042g	0.000982126	-1.13898	down	Cellular Component: nucleus (GO:0005634);	0.966747
CAGL0E05874g	7.97e-08	-1.8044	down	Cellular Component: nucleus (GO:0005634);	0.966747
CAGL0H03179g	7.61e-08	-1.66676	down	Cellular Component: nucleus (GO:0005634);	0.966747
CAGL0L10692g	0.00366455	-1.13746	down	Cellular Component: nucleus (GO:0005634);	0.966747
CAGL0G02651g	0.0030356	-1.02627	down	Cellular Component: nucleus (GO:0005634);	0.966747
CAGL0J07150g	0	-3.29593	down	Cellular Component: nucleus (GO:0005634);	0.966747
CAGL0K07139g	0	-5.26987	down	Cellular Component: nucleus (GO:0005634);	0.966747
CAGL0L01309g	9.33e-15	-2.23519	down	Cellular Component: nucleus (GO:0005634);	0.966747
CAGL0L03674g	0	-2.41807	down	Cellular Component: nucleus (GO:0005634);	0.966747
CAGL0M06325g	0.000290612	-1.18288	down	Cellular Component: nucleus (GO:0005634);	0.966747
CAGL0L12188g	0.0038163	-1.01364	down	Cellular Component: nucleus (GO:0005634);	0.966747
CAGL0A04499g	1.19e-11	-4.60448	down	Cellular Component: nucleus (GO:0005634);	0.966747
CAGL0M03289g	2.86e-09	-1.65457	down	Cellular Component: nucleus (GO:0005634);	0.966747
CAGL0I04180g	0.000489167	-1.13726	down	Cellular Component: nucleus (GO:0005634);	0.966747
CAGL0I04906g	0.00024348	-1.16267	down	Cellular Component: nucleus (GO:0005634);	0.966747
CAGL0D04620g	8.34e-09	-1.68664	down	Cellular Component: nucleus (GO:0005634);	0.966747
CAGL0D04620g	8.34e-09	-1.68664	down	Cellular Component: cellular bud neck (GO:0005935);	0.265229
CAGL0M09086g	4.48e-11	-1.85259	down	Cellular Component: cellular bud neck (GO:0005935);	0.265229
CAGL0L09042g	0.000982126	-1.13898	down	Cellular Component: histone acetyltransferase complex (GO:0000123);	0.111537
CAGL0B03311g	8.79e-05	-1.21424	down	Cellular Component: SCF ubiquitin ligase complex (GO:0019005);	0.111537
CAGL0G07403g	0.00118841	-1.08402	down	Cellular Component: integral component of nuclear inner membrane (GO:0005639);	0.0123983
CAGL0K06325g	0.000814003	-1.09853	down	Cellular Component: integral component of nuclear inner membrane (GO:0005639);	0.0123983
CAGL0C00110g	2.6e-07	-1.47597	down	Cellular Component: cell surface (GO:0009986);	0.000289317
CAGL0M00132g	0	-6.47249	down	Cellular Component: cell surface (GO:0009986);	0.000289317
CAGL0K06237g	6.38e-06	-1.37796	down	Cellular Component: vacuole (GO:0005773);	0.50854
CAGL0L06204g	3.69e-10	-1.86996	down	Cellular Component: mitochondrial respiratory chain complex IV (GO:0005751);	0.694264
CAGL0A00275g	0	-5.76706	down	Cellular Component: UTP-C complex (GO:0034456);	0.210675
CAGL0G02233g	0.00153565	-1.12965	down	Cellular Component: cytoplasm (GO:0005737);	0.909107
CAGL0J04620g	0.000853826	-1.10467	down	Cellular Component: cytoplasm (GO:0005737);	0.909107
CAGL0L09042g	0.000982126	-1.13898	down	Cellular Component: cytoplasm (GO:0005737);	0.909107
CAGL0H01573g	0.00557483	-1.20843	down	Cellular Component: cytoplasm (GO:0005737);	0.909107
CAGL0G05610g	2.33e-06	-1.43	down	Cellular Component: cytoplasm (GO:0005737);	0.909107
CAGL0G02651g	0.0030356	-1.02627	down	Cellular Component: cytoplasm (GO:0005737);	0.909107
CAGL0D04312g	7.33e-15	-2.66232	down	Cellular Component: cytoplasm (GO:0005737);	0.909107
CAGL0J07920g	0	-6.76669	down	Cellular Component: cytoplasm (GO:0005737);	0.909107
CAGL0K08404g	0	-7.19445	down	Cellular Component: cytoplasm (GO:0005737);	0.909107
CAGL0B04961g	0.00149838	-1.06462	down	Cellular Component: cytoplasm (GO:0005737);	0.909107
CAGL0H03421g	0	-7.0608	down	Cellular Component: cytoplasm (GO:0005737);	0.909107
CAGL0A04499g	1.19e-11	-4.60448	down	Cellular Component: cytoplasm (GO:0005737);	0.909107
CAGL0I04906g	0.00024348	-1.16267	down	Cellular Component: cytoplasm (GO:0005737);	0.909107
CAGL0D04620g	8.34e-09	-1.68664	down	Cellular Component: cytoplasm (GO:0005737);	0.909107
CAGL0I04686g	0.000888949	-1.09805	down	Cellular Component: mitochondrial inner membrane (GO:0005743);	0.454731
CAGL0I02662g	4.85e-09	-1.86181	down	Cellular Component: Ku70:Ku80 complex (GO:0043564);	0.210675
CAGL0J05764g	6.28e-05	-1.28778	down	Cellular Component: ribonucleoprotein complex (GO:0030529);	0.581112
CAGL0L12188g	0.0038163	-1.01364	down	Cellular Component: chromosome (GO:0005694);	0.434624
CAGL0H07139g	3.24e-06	-1.45282	down	Cellular Component: chromosome, centromeric region (GO:0000775);	0.655716
CAGL0F03883g	0.00462909	-1.00684	down	Cellular Component: fungal-type cell wall (GO:0009277);	0.0213673
CAGL0K13002g	0	-6.8702	down	Cellular Component: fungal-type cell wall (GO:0009277);	0.0213673
CAGL0C00110g	2.6e-07	-1.47597	down	Cellular Component: fungal-type cell wall (GO:0009277);	0.0213673
CAGL0M00132g	0	-6.47249	down	Cellular Component: fungal-type cell wall (GO:0009277);	0.0213673
CAGL0F08569g	0.001578	-1.08378	down	Cellular Component: nuclear chromosome (GO:0000228);	0.446695
CAGL0I01628g	1.54e-12	-2.43082	down	Cellular Component: integral component of membrane (GO:0016021);	0.563105
CAGL0H06039g	3.49e-09	-3.99082	down	Cellular Component: integral component of membrane (GO:0016021);	0.563105
CAGL0B01683g	0	-7.04319	down	Cellular Component: integral component of membrane (GO:0016021);	0.563105
CAGL0G00242g	0	-7.12917	down	Cellular Component: integral component of membrane (GO:0016021);	0.563105
CAGL0K06237g	6.38e-06	-1.37796	down	Cellular Component: integral component of membrane (GO:0016021);	0.563105
CAGL0B00506g	0.00313319	-1.03468	down	Cellular Component: integral component of membrane (GO:0016021);	0.563105
CAGL0J09944g	8.88e-16	-5.03345	down	Cellular Component: integral component of membrane (GO:0016021);	0.563105
CAGL0E04290g	8.01e-12	-4.62357	down	Cellular Component: integral component of membrane (GO:0016021);	0.563105
CAGL0A01826g	6.03e-05	-1.23194	down	Cellular Component: integral component of membrane (GO:0016021);	0.563105
CAGL0H03421g	0	-7.0608	down	Cellular Component: integral component of membrane (GO:0016021);	0.563105
CAGL0L03432g	0.00380132	-1.0417	down	Cellular Component: integral component of membrane (GO:0016021);	0.563105
CAGL0G06358g	1.05e-06	-1.42005	down	Cellular Component: integral component of membrane (GO:0016021);	0.563105
CAGL0M09020g	0.00261406	-1.03616	down	Cellular Component: integral component of membrane (GO:0016021);	0.563105
CAGL0J08294g	6.28e-05	-1.23942	down	Cellular Component: integral component of membrane (GO:0016021);	0.563105
CAGL0F00209g	6.36e-07	-1.46648	down	Cellular Component: integral component of membrane (GO:0016021);	0.563105
CAGL0K06237g	6.38e-06	-1.37796	down	Cellular Component: vacuolar membrane (GO:0005774);	0.35722
CAGL0M00352g	0	-4.27894	down	Cellular Component: vacuolar membrane (GO:0005774);	0.35722
CAGL0G02233g	0.00153565	-1.12965	down	Cellular Component: microtubule (GO:0005874);	0.926773
CAGL0G07843g	5.55e-16	-5.04765	down	Cellular Component: PeBoW complex (GO:0070545);	0.111537
CAGL0J00451g	2.62e-07	-1.4756	down	Cellular Component: cytosol (GO:0005829);	0.000122766
CAGL0C00275g	0.000169638	-1.2177	down	Cellular Component: cytosol (GO:0005829);	0.000122766
CAGL0G03289g	9.48e-07	-1.45504	down	Cellular Component: cytosol (GO:0005829);	0.000122766
CAGL0G02189g	2.46e-11	-1.84463	down	Cellular Component: cytosol (GO:0005829);	0.000122766
CAGL0J07980g	0.00398707	-1.11448	down	Cellular Component: cytosol (GO:0005829);	0.000122766
CAGL0J09944g	8.88e-16	-5.03345	down	Cellular Component: cytoplasmic vesicle (GO:0031410);	0.111537
CAGL0H03421g	0	-7.0608	down	Cellular Component: nuclear membrane (GO:0031965);	0.308783
CAGL0H01573g	0.00557483	-1.20843	down	Cellular Component: nuclear membrane (GO:0031965);	0.308783
CAGL0H01573g	0.00557483	-1.20843	down	Cellular Component: condensed chromosome kinetochore (GO:0000777);	0.221675
CAGL0K03619g	0.000199476	-1.18885	down	Cellular Component: condensed chromosome kinetochore (GO:0000777);	0.221675
CAGL0K05225g	0	-7.44569	down	Cellular Component: clathrin adaptor complex (GO:0030131);	0.612328
CAGL0H03993g	0	-8.22744	down	Cellular Component: peroxisome (GO:0005777);	0.78596
CAGL0M01100g	0.00886788	-1.00866	down	Cellular Component: ribosome (GO:0005840);	0.0100465
CAGL0F02695g	2.21e-09	-1.66175	down	Cellular Component: ribosome (GO:0005840);	0.0100465
CAGL0B02167g	0	-6.22629	down	Cellular Component: ribosome (GO:0005840);	0.0100465
CAGL0I04906g	0.00024348	-1.16267	down	Cellular Component: proteasome core complex (GO:0005839);	0.563497
CAGL0H03993g	0	-8.22744	down	Cellular Component: mitochondrion (GO:0005739);	0.257643
CAGL0G05357g	0.00208123	-1.05651	down	Cellular Component: mitochondrion (GO:0005739);	0.257643
CAGL0L02717g	0.000131255	-1.19499	down	Cellular Component: mitochondrion (GO:0005739);	0.257643
CAGL0J09944g	8.88e-16	-5.03345	down	Cellular Component: plasma membrane (GO:0005886);	0.304028
CAGL0G02233g	0.00153565	-1.12965	down	Cellular Component: DASH complex (GO:0042729);	0.655716
CAGL0D06512g	0	-6.61929	down	Cellular Component: intracellular (GO:0005622);	0.81686
CAGL0L12826g	7.39e-07	-1.47332	down	Cellular Component: intracellular (GO:0005622);	0.81686
CAGL0J04686g	2.93e-08	-1.79555	down	Cellular Component: pre-autophagosomal structure membrane (GO:0034045);	0.758934
CAGL0L02717g	0.000131255	-1.19499	down	Molecular Function: carbon-nitrogen ligase activity, with glutamine as amido-N-donor (GO:0016884);	0.266275
CAGL0J08800g	0	-3.03018	down	Molecular Function: purine-nucleoside phosphorylase activity (GO:0004731);	0.0980256
CAGL0M05247g	0.000212293	-1.19202	down	Molecular Function: RNA polymerase II transcription cofactor activity (GO:0001104);	0.367688
CAGL0F00803g	3.4e-14	-2.14823	down	Molecular Function: RNA polymerase II transcription cofactor activity (GO:0001104);	0.367688
CAGL0J07920g	0	-6.76669	down	Molecular Function: 2-amino-4-hydroxy-6-hydroxymethyldihydropteridine diphosphokinase activity (GO:0003848);	0.0980256
CAGL0J00451g	2.62e-07	-1.4756	down	Molecular Function: glyceraldehyde-3-phosphate dehydrogenase (NAD+) (phosphorylating) activity (GO:0004365);	0.186473
CAGL0L06204g	3.69e-10	-1.86996	down	Molecular Function: enzyme regulator activity (GO:0030234);	0.338273
CAGL0H03993g	0	-8.22744	down	Molecular Function: citrate (Si)-synthase activity (GO:0004108);	0.0980256
CAGL0H07601g	0	-5.69671	down	Molecular Function: ATP-dependent helicase activity (GO:0008026);	0.767067
CAGL0J08294g	6.28e-05	-1.23942	down	Molecular Function: sodium:dicarboxylate symporter activity (GO:0017153);	0.0980256
CAGL0K00825g	5.74e-05	-1.24394	down	Molecular Function: phosphoserine phosphatase activity (GO:0004647);	0.0980256
CAGL0E04510g	2.94e-06	-1.41421	down	Molecular Function: metal ion binding (GO:0046872);	0.650965
CAGL0G10021g	0.00205492	-1.51766	down	Molecular Function: metal ion binding (GO:0046872);	0.650965
CAGL0B02651g	0	-5.37497	down	Molecular Function: metal ion binding (GO:0046872);	0.650965
CAGL0J04224g	0	-6.71868	down	Molecular Function: metal ion binding (GO:0046872);	0.650965
CAGL0G05357g	0.00208123	-1.05651	down	Molecular Function: metal ion binding (GO:0046872);	0.650965
CAGL0M12100g	6.06e-08	-1.75674	down	Molecular Function: protein dimerization activity (GO:0046983);	0.339727
CAGL0M06325g	0.000290612	-1.18288	down	Molecular Function: protein dimerization activity (GO:0046983);	0.339727
CAGL0H06259g	0.00331567	-1.02501	down	Molecular Function: protein serine/threonine kinase activity (GO:0004674);	0.601603
CAGL0J11638g	0	-4.88152	down	Molecular Function: protein serine/threonine kinase activity (GO:0004674);	0.601603
CAGL0H01199g	0	-7.81505	down	Molecular Function: protein serine/threonine kinase activity (GO:0004674);	0.601603
CAGL0K12672g	1.79e-09	-1.67828	down	Molecular Function: protein serine/threonine kinase activity (GO:0004674);	0.601603
CAGL0K05225g	0	-7.44569	down	Molecular Function: protein transporter activity (GO:0008565);	0.44072
CAGL0L05962g	0	-7.17841	down	Molecular Function: RNA binding (GO:0003723);	0.818295
CAGL0C00110g	2.6e-07	-1.47597	down	Molecular Function: cell adhesion molecule binding (GO:0050839);	0.00802333
CAGL0M00132g	0	-6.47249	down	Molecular Function: cell adhesion molecule binding (GO:0050839);	0.00802333
CAGL0A00429g	0	-5.98935	down	Molecular Function: oxidoreductase activity, acting on the CH-CH group of donors, NAD or NADP as acceptor (GO:0016628);	0.186473
CAGL0A00275g	0	-5.76706	down	Molecular Function: protein kinase regulator activity (GO:0019887);	0.186473
CAGL0G02563g	0.00308526	-1.03479	down	Molecular Function: cysteine-type peptidase activity (GO:0008234);	0.844767
CAGL0I07755g	0	-5.04933	down	Molecular Function: sequence-specific DNA binding RNA polymerase II transcription factor activity (GO:0000981);	0.224574
CAGL0L03674g	0	-2.41807	down	Molecular Function: sequence-specific DNA binding RNA polymerase II transcription factor activity (GO:0000981);	0.224574
CAGL0J07150g	0	-3.29593	down	Molecular Function: sequence-specific DNA binding RNA polymerase II transcription factor activity (GO:0000981);	0.224574
CAGL0G02827g	0.00434389	-1.00341	down	Molecular Function: phospholipid binding (GO:0005543);	0.67494
CAGL0M09086g	4.48e-11	-1.85259	down	Molecular Function: phospholipid binding (GO:0005543);	0.67494
CAGL0G05357g	0.00208123	-1.05651	down	Molecular Function: NADHX epimerase activity (GO:0052856);	0.0980256
CAGL0I04180g	0.000489167	-1.13726	down	Molecular Function: sequence-specific DNA binding transcription factor activity (GO:0003700);	0.655123
CAGL0J04224g	0	-6.71868	down	Molecular Function: unfolded protein binding (GO:0051082);	0.148208
CAGL0D00242g	0.00355278	-1.02923	down	Molecular Function: unfolded protein binding (GO:0051082);	0.148208
CAGL0L00385g	0.00273215	-1.07291	down	Molecular Function: unfolded protein binding (GO:0051082);	0.148208
CAGL0L01309g	9.33e-15	-2.23519	down	Molecular Function: damaged DNA binding (GO:0003684);	0.176085
CAGL0L10692g	0.00366455	-1.13746	down	Molecular Function: damaged DNA binding (GO:0003684);	0.176085
CAGL0I02662g	4.85e-09	-1.86181	down	Molecular Function: damaged DNA binding (GO:0003684);	0.176085
CAGL0K02937g	2.48e-07	-1.83989	down	Molecular Function: catalytic activity (GO:0003824);	0.130842
CAGL0F03883g	0.00462909	-1.00684	down	Molecular Function: catalytic activity (GO:0003824);	0.130842
CAGL0M12903g	0	-8.07112	down	Molecular Function: structural molecule activity (GO:0005198);	0.808954
CAGL0K03971g	0.000717849	-1.1976	down	Molecular Function: nucleoside-triphosphatase activity (GO:0017111);	0.860888
CAGL0F07777g	6.09e-05	-1.23769	down	Molecular Function: oxidoreductase activity, acting on the aldehyde or oxo group of donors, NAD or NADP as acceptor (GO:0016620);	0.144644
CAGL0K10824g	0.000242853	-1.16327	down	Molecular Function: transferase activity (GO:0016740);	0.527388
CAGL0I04620g	0.000562353	-1.1211	down	Molecular Function: transferase activity, transferring acyl groups (GO:0016746);	0.569146
CAGL0L03432g	0.00380132	-1.0417	down	Molecular Function: transferase activity, transferring acyl groups (GO:0016746);	0.569146
CAGL0H06039g	3.49e-09	-3.99082	down	Molecular Function: drug transmembrane transporter activity (GO:0015238);	0.0241888
CAGL0J04488g	1.76e-05	-1.37147	down	Molecular Function: phosphatidylinositol-3-phosphate binding (GO:0032266);	0.186473
CAGL0J07920g	0	-6.76669	down	Molecular Function: dihydroneopterin aldolase activity (GO:0004150);	0.0980256
CAGL0K03993g	0.00108605	-1.40534	down	Molecular Function: nucleic acid binding (GO:0003676);	0.97073
CAGL0E04576g	1.37e-06	-1.61422	down	Molecular Function: nucleic acid binding (GO:0003676);	0.97073
CAGL0G10021g	0.00205492	-1.51766	down	Molecular Function: nucleic acid binding (GO:0003676);	0.97073
CAGL0B02651g	0	-5.37497	down	Molecular Function: nucleic acid binding (GO:0003676);	0.97073
CAGL0H07601g	0	-5.69671	down	Molecular Function: nucleic acid binding (GO:0003676);	0.97073
CAGL0L03674g	0	-2.41807	down	Molecular Function: signal transducer activity (GO:0004871);	0.0850321
CAGL0H06259g	0.00331567	-1.02501	down	Molecular Function: signal transducer activity (GO:0004871);	0.0850321
CAGL0I01100g	0.000506936	-1.13871	down	Molecular Function: oxidoreductase activity (GO:0016491);	0.292662
CAGL0K10890g	0	-5.40837	down	Molecular Function: oxidoreductase activity (GO:0016491);	0.292662
CAGL0K05687g	0.00282785	-1.0319	down	Molecular Function: oxidoreductase activity (GO:0016491);	0.292662
CAGL0D04620g	8.34e-09	-1.68664	down	Molecular Function: protein kinase binding (GO:0019901);	0.597753
CAGL0I04180g	0.000489167	-1.13726	down	Molecular Function: copper ion binding (GO:0005507);	0.228682
CAGL0G02189g	2.46e-11	-1.84463	down	Molecular Function: methylenetetrahydrofolate dehydrogenase (NAD+) activity (GO:0004487);	0.0980256
CAGL0K10846g	7.61e-06	-1.35465	down	Molecular Function: manganese ion binding (GO:0030145);	0.514694
CAGL0L06204g	3.69e-10	-1.86996	down	Molecular Function: cytochrome-c oxidase activity (GO:0004129);	0.739237
CAGL0K06237g	6.38e-06	-1.37796	down	Molecular Function: endopolyphosphatase activity (GO:0000298);	0.0980256
CAGL0G00242g	0	-7.12917	down	Molecular Function: ATPase activity, coupled to transmembrane movement of substances (GO:0042626);	0.405436
CAGL0H06523g	7.86e-07	-1.43303	down	Molecular Function: pantoate-beta-alanine ligase activity (GO:0004592);	0.0980256
CAGL0I01628g	1.54e-12	-2.43082	down	Molecular Function: adenyl nucleotide binding (GO:0030554);	0.180878
CAGL0I04686g	0.000888949	-1.09805	down	Molecular Function: proton-transporting ATP synthase activity, rotational mechanism (GO:0046933);	0.710767
CAGL0B04961g	0.00149838	-1.06462	down	Molecular Function: diphthine synthase activity (GO:0004164);	0.266275
CAGL0K05687g	0.00282785	-1.0319	down	Molecular Function: FMN binding (GO:0010181);	0.339727
CAGL0K10890g	0	-5.40837	down	Molecular Function: FMN binding (GO:0010181);	0.339727
CAGL0G02563g	0.00308526	-1.03479	down	Molecular Function: ubiquitin thiolesterase activity (GO:0004221);	0.860079
CAGL0I07755g	0	-5.04933	down	Molecular Function: zinc ion binding (GO:0008270);	0.495416
CAGL0J07150g	0	-3.29593	down	Molecular Function: zinc ion binding (GO:0008270);	0.495416
CAGL0E04576g	1.37e-06	-1.61422	down	Molecular Function: zinc ion binding (GO:0008270);	0.495416
CAGL0D04312g	7.33e-15	-2.66232	down	Molecular Function: zinc ion binding (GO:0008270);	0.495416
CAGL0L03674g	0	-2.41807	down	Molecular Function: zinc ion binding (GO:0008270);	0.495416
CAGL0J04488g	1.76e-05	-1.37147	down	Molecular Function: zinc ion binding (GO:0008270);	0.495416
CAGL0A04499g	1.19e-11	-4.60448	down	Molecular Function: zinc ion binding (GO:0008270);	0.495416
CAGL0I04180g	0.000489167	-1.13726	down	Molecular Function: zinc ion binding (GO:0008270);	0.495416
CAGL0I09988g	3.75e-07	-1.50168	down	Molecular Function: zinc ion binding (GO:0008270);	0.495416
CAGL0G05610g	2.33e-06	-1.43	down	Molecular Function: hydrolase activity, acting on ester bonds (GO:0016788);	0.256182
CAGL0E04422g	0	-5.57452	down	Molecular Function: hydrolase activity, acting on ester bonds (GO:0016788);	0.256182
CAGL0J09944g	8.88e-16	-5.03345	down	Molecular Function: drug:hydrogen antiporter activity (GO:0015307);	0.0980256
CAGL0J00451g	2.62e-07	-1.4756	down	Molecular Function: NADP binding (GO:0050661);	0.788071
CAGL0K10846g	7.61e-06	-1.35465	down	Molecular Function: hydrolase activity, acting on acid anhydrides, in phosphorus-containing anhydrides (GO:0016818);	0.186473
CAGL0M04279g	6.01e-05	-1.51686	down	Molecular Function: ubiquitin-protein ligase activity (GO:0004842);	0.283724
CAGL0D02772g	0	-8.45892	down	Molecular Function: ubiquitin-protein ligase activity (GO:0004842);	0.283724
CAGL0K06303g	1.2e-09	-1.70534	down	Molecular Function: ubiquitin-protein ligase activity (GO:0004842);	0.283724
CAGL0C01397g	0.00326075	-1.02165	down	Molecular Function: fructose-2,6-bisphosphate 2-phosphatase activity (GO:0004331);	0.338273
CAGL0K06237g	6.38e-06	-1.37796	down	Molecular Function: hydrolase activity (GO:0016787);	0.742043
CAGL0K00231g	4.07e-10	-1.72395	down	Molecular Function: hydrolase activity (GO:0016787);	0.742043
CAGL0I02662g	4.85e-09	-1.86181	down	Molecular Function: ATP-dependent DNA helicase activity (GO:0004003);	0.514694
CAGL0F02343g	1.52e-06	-1.42754	down	Molecular Function: kinase activity (GO:0016301);	0.886335
CAGL0L09042g	0.000982126	-1.13898	down	Molecular Function: histone binding (GO:0042393);	0.0980256
CAGL0G05610g	2.33e-06	-1.43	down	Molecular Function: D-tyrosyl-tRNA(Tyr) deacylase activity (GO:0051500);	0.0980256
CAGL0I04180g	0.000489167	-1.13726	down	Molecular Function: transcription regulatory region DNA binding (GO:0044212);	0.338273
CAGL0L09042g	0.000982126	-1.13898	down	Molecular Function: N-acetyltransferase activity (GO:0008080);	0.405436
CAGL0A04499g	1.19e-11	-4.60448	down	Molecular Function: electron carrier activity (GO:0009055);	0.75868
CAGL0I04400g	0.000562129	-1.12147	down	Molecular Function: DNA-directed RNA polymerase activity (GO:0003899);	0.551869
CAGL0G10065g	0	-3.74128	down	Molecular Function: calcium ion binding (GO:0005509);	0.719422
CAGL0D00242g	0.00355278	-1.02923	down	Molecular Function: calcium ion binding (GO:0005509);	0.719422
CAGL0I02662g	4.85e-09	-1.86181	down	Molecular Function: telomeric DNA binding (GO:0042162);	0.40323
CAGL0H01199g	0	-7.81505	down	Molecular Function: protein homodimerization activity (GO:0042803);	0.514694
CAGL0J02662g	4.06e-14	-4.86724	down	Molecular Function: helicase activity (GO:0004386);	0.449853
CAGL0D04312g	7.33e-15	-2.66232	down	Molecular Function: helicase activity (GO:0004386);	0.449853
CAGL0C01397g	0.00326075	-1.02165	down	Molecular Function: 6-phosphofructo-2-kinase activity (GO:0003873);	0.40323
CAGL0F08173g	2.57e-13	-4.78486	down	Molecular Function: 2',3'-cyclic-nucleotide 3'-phosphodiesterase activity (GO:0004113);	0.0980256
CAGL0J10516g	4.59e-05	-1.57331	down	Molecular Function: histone-lysine N-methyltransferase activity (GO:0018024);	0.186473
CAGL0I04906g	0.00024348	-1.16267	down	Molecular Function: threonine-type endopeptidase activity (GO:0004298);	0.764914
CAGL0L02783g	1.19e-05	-1.30934	down	Molecular Function: GTP binding (GO:0005525);	0.263378
CAGL0L12826g	7.39e-07	-1.47332	down	Molecular Function: GTP binding (GO:0005525);	0.263378
CAGL0K12672g	1.79e-09	-1.67828	down	Molecular Function: GTP binding (GO:0005525);	0.263378
CAGL0E05874g	7.97e-08	-1.8044	down	Molecular Function: GTP binding (GO:0005525);	0.263378
CAGL0M08756g	2.49e-06	-1.37884	down	Molecular Function: hydrolase activity, hydrolyzing O-glycosyl compounds (GO:0004553);	0.739237
CAGL0C05489g	2.25e-05	-1.28187	down	Molecular Function: Rab GTPase activator activity (GO:0005097);	0.6792
CAGL0J03256g	2.2e-12	-1.99475	down	Molecular Function: protein tyrosine phosphatase activity (GO:0004725);	0.10547
CAGL0J07920g	0	-6.76669	down	Molecular Function: dihydropteroate synthase activity (GO:0004156);	0.0980256
CAGL0G02189g	2.46e-11	-1.84463	down	Molecular Function: methylenetetrahydrofolate dehydrogenase (NADP+) activity (GO:0004488);	0.266275
CAGL0J00451g	2.62e-07	-1.4756	down	Molecular Function: NAD binding (GO:0051287);	0.108111
CAGL0A01826g	6.03e-05	-1.23194	down	Molecular Function: substrate-specific transmembrane transporter activity (GO:0022891);	0.228682
CAGL0K10846g	7.61e-06	-1.35465	down	Molecular Function: magnesium ion binding (GO:0000287);	0.185047
CAGL0I01628g	1.54e-12	-2.43082	down	Molecular Function: voltage-gated chloride channel activity (GO:0005247);	0.0980256
CAGL0I04686g	0.000888949	-1.09805	down	Molecular Function: proton-transporting ATPase activity, rotational mechanism (GO:0046961);	0.739237
CAGL0C00110g	2.6e-07	-1.47597	down	Molecular Function: carbohydrate binding (GO:0030246);	0.0316795
CAGL0M00132g	0	-6.47249	down	Molecular Function: carbohydrate binding (GO:0030246);	0.0316795
CAGL0L09042g	0.000982126	-1.13898	down	Molecular Function: histone acetyltransferase activity (GO:0004402);	0.266275
CAGL0I07755g	0	-5.04933	down	Molecular Function: DNA binding (GO:0003677);	0.939658
CAGL0D04312g	7.33e-15	-2.66232	down	Molecular Function: DNA binding (GO:0003677);	0.939658
CAGL0L03674g	0	-2.41807	down	Molecular Function: DNA binding (GO:0003677);	0.939658
CAGL0M06325g	0.000290612	-1.18288	down	Molecular Function: DNA binding (GO:0003677);	0.939658
CAGL0J02662g	4.06e-14	-4.86724	down	Molecular Function: DNA binding (GO:0003677);	0.939658
CAGL0K11770g	0	-7.73174	down	Molecular Function: DNA binding (GO:0003677);	0.939658
CAGL0I10472g	3.85e-05	-1.27962	down	Molecular Function: ATPase activity (GO:0016887);	0.650636
CAGL0D04620g	8.34e-09	-1.68664	down	Molecular Function: cyclin-dependent protein serine/threonine kinase regulator activity (GO:0016538);	0.266275
CAGL0J04224g	0	-6.71868	down	Molecular Function: heat shock protein binding (GO:0031072);	0.40323
CAGL0A00275g	0	-5.76706	down	Molecular Function: protein serine/threonine kinase inhibitor activity (GO:0030291);	0.186473
CAGL0K11770g	0	-7.73174	down	Molecular Function: chromatin binding (GO:0003682);	0.860079
CAGL0I04400g	0.000562129	-1.12147	down	Molecular Function: nucleotide binding (GO:0000166);	0.906749
CAGL0K01309g	0.000356932	-1.14848	down	Molecular Function: nucleotide binding (GO:0000166);	0.906749
CAGL0G05357g	0.00208123	-1.05651	down	Molecular Function: nucleotide binding (GO:0000166);	0.906749
CAGL0L10692g	0.00366455	-1.13746	down	Molecular Function: nucleotide binding (GO:0000166);	0.906749
CAGL0A04499g	1.19e-11	-4.60448	down	Molecular Function: iron ion binding (GO:0005506);	0.422863
CAGL0M01100g	0.00886788	-1.00866	down	Molecular Function: structural constituent of ribosome (GO:0003735);	0.000180929
CAGL0F02695g	2.21e-09	-1.66175	down	Molecular Function: structural constituent of ribosome (GO:0003735);	0.000180929
CAGL0B02167g	0	-6.22629	down	Molecular Function: structural constituent of ribosome (GO:0003735);	0.000180929
CAGL0L02783g	1.19e-05	-1.30934	down	Molecular Function: GTPase activity (GO:0003924);	0.133456
CAGL0L12826g	7.39e-07	-1.47332	down	Molecular Function: GTPase activity (GO:0003924);	0.133456
CAGL0E05874g	7.97e-08	-1.8044	down	Molecular Function: GTPase activity (GO:0003924);	0.133456
CAGL0J07980g	0.00398707	-1.11448	down	Molecular Function: copper chaperone activity (GO:0016531);	0.186473
CAGL0D06512g	0	-6.61929	down	Molecular Function: guanyl-nucleotide exchange factor activity (GO:0005085);	0.294215
CAGL0J08294g	6.28e-05	-1.23942	down	Molecular Function: inorganic anion exchanger activity (GO:0005452);	0.0980256
CAGL0J04488g	1.76e-05	-1.37147	down	Molecular Function: ubiquitin binding (GO:0043130);	0.266275
CAGL0K03971g	0.000717849	-1.1976	down	Molecular Function: ATP binding (GO:0005524);	0.840423
CAGL0I10472g	3.85e-05	-1.27962	down	Molecular Function: ATP binding (GO:0005524);	0.840423
CAGL0E05874g	7.97e-08	-1.8044	down	Molecular Function: ATP binding (GO:0005524);	0.840423
CAGL0H06259g	0.00331567	-1.02501	down	Molecular Function: ATP binding (GO:0005524);	0.840423
CAGL0K12672g	1.79e-09	-1.67828	down	Molecular Function: ATP binding (GO:0005524);	0.840423
CAGL0G00242g	0	-7.12917	down	Molecular Function: ATP binding (GO:0005524);	0.840423
CAGL0C01397g	0.00326075	-1.02165	down	Molecular Function: ATP binding (GO:0005524);	0.840423
CAGL0D04312g	7.33e-15	-2.66232	down	Molecular Function: ATP binding (GO:0005524);	0.840423
CAGL0H01199g	0	-7.81505	down	Molecular Function: ATP binding (GO:0005524);	0.840423
CAGL0G03289g	9.48e-07	-1.45504	down	Molecular Function: ATP binding (GO:0005524);	0.840423
CAGL0J11638g	0	-4.88152	down	Molecular Function: ATP binding (GO:0005524);	0.840423
CAGL0L12188g	0.0038163	-1.01364	down	Molecular Function: ATP binding (GO:0005524);	0.840423
CAGL0F02343g	1.52e-06	-1.42754	down	Molecular Function: ATP binding (GO:0005524);	0.840423
CAGL0J04224g	0	-6.71868	down	Molecular Function: ATP binding (GO:0005524);	0.840423
CAGL0H07601g	0	-5.69671	down	Molecular Function: ATP binding (GO:0005524);	0.840423
CAGL0J02662g	4.06e-14	-4.86724	down	Molecular Function: ATP binding (GO:0005524);	0.840423
CAGL0L00385g	0.00273215	-1.07291	down	Molecular Function: tubulin binding (GO:0015631);	0.186473
CAGL0F03113g	1.59e-05	-1.29547	down	Molecular Function: phosphatidylinositol binding (GO:0035091);	0.827786
