# Supplementary material for: Transcription factors Asg1p and Hal9p regulate pH homeostasis in Candida glabrata
Source: Front Microbiol. 2015 Aug 18;6:843. doi: 10.3389/fmicb.2015.00843 (PMC4539521; doi:10.3389/fmicb.2015.00843)
Supplement: Supplementary file 3 [file DataSheet3.XLSX]

## Sheet: Brief description
Strains
T2	wild-type strain incubated in YNB-pH 2.0 medium for 2 h
T4	Cgasg1△ mutant strain incubated in YNB-pH 2.0 medium for 2 h
T6	Cghal9△ strain incubated in YNB-pH 2.0 medium for 2 h
Files
C1	Compared the mRNA level of T4 with that of T2, the upregulated genes were listed in file C1.
C2	Compared the mRNA level of T4 with that of T2, and the mRNA level of T6 with that of T2, the common upregulated genes were listed in file C2.
C3	Compared the mRNA level of T6 with that of T2, the upregulated genes were listed in file C3.

## Sheet: C1
#Gene_ID	FDR	log2FC	regulated	Go_term	p-value
CAGL0F05907g	2.57e-05	1.27632	up	Biological Process: nucleosome organization (GO:0034728);	0.105638
CAGL0L09086g	3.65e-10	1.6947	up	Biological Process: propionate metabolic process (GO:0019541);	0.200148
CAGL0L01353g	0	2.63047	up	Biological Process: positive regulation of translational elongation (GO:0045901);	0.284698
CAGL0B00462g	0.000210437	1.54877	up	Biological Process: positive regulation of transcription from RNA polymerase II promoter by pheromones (GO:0007329);	0.284698
CAGL0B00462g	0.000210437	1.54877	up	Biological Process: methylation (GO:0032259);	0.89819
CAGL0K11880g	1.2e-05	1.28405	up	Biological Process: ion transport (GO:0006811);	0.000561272
CAGL0F06413g	1.22e-10	1.73798	up	Biological Process: ion transport (GO:0006811);	0.000561272
CAGL0L04532g	0	5.3426	up	Biological Process: glutaminyl-tRNA aminoacylation (GO:0006425);	0.105638
CAGL0L09273g	6.21e-10	1.67823	up	Biological Process: carboxylic acid metabolic process (GO:0019752);	0.284698
CAGL0L07502g	2.7e-05	1.30359	up	Biological Process: response to stress (GO:0006950);	0.0675782
CAGL0M03289g	8.86e-06	1.3483	up	Biological Process: chromatin modification (GO:0016568);	0.166759
CAGL0J09900g	0.00424215	1.06714	up	Biological Process: regulation of anion transport (GO:0044070);	0.105638
CAGL0L01353g	0	2.63047	up	Biological Process: positive regulation of translational termination (GO:0045905);	0.200148
CAGL0J03586g	8.78e-05	1.19144	up	Biological Process: protein ubiquitination (GO:0016567);	0.880904
CAGL0I09328g	0.000148456	1.16849	up	Biological Process: sphingolipid metabolic process (GO:0006665);	0.200148
CAGL0M11550g	5.52e-05	1.29623	up	Biological Process: DNA replication initiation (GO:0006270);	0.00112289
CAGL0J06424g	3.11e-05	1.25414	up	Biological Process: DNA replication initiation (GO:0006270);	0.00112289
CAGL0H09196g	0.0015505	1.04208	up	Biological Process: protein N-linked glycosylation (GO:0006487);	0.284698
CAGL0J08888g	0.000353981	1.20505	up	Biological Process: GTP catabolic process (GO:0006184);	0.318258
CAGL0G06754g	0.000726763	1.08322	up	Biological Process: GTP catabolic process (GO:0006184);	0.318258
CAGL0C00847g	0.000694337	1.08661	up	Biological Process: multi-organism process (GO:0051704);	0.0114134
CAGL0E06666g	4.8e-05	1.22643	up	Biological Process: multi-organism process (GO:0051704);	0.0114134
C.glabrata_newGene_89	5.4e-07	1.42686	up	Biological Process: multi-organism process (GO:0051704);	0.0114134
CAGL0C01133g	0.000191968	1.15924	up	Biological Process: multi-organism process (GO:0051704);	0.0114134
CAGL0H09196g	0.0015505	1.04208	up	Biological Process: nucleotide-sugar transport (GO:0015780);	0.105638
CAGL0I09064g	2.16e-06	1.36912	up	Biological Process: regulation of exit from mitosis (GO:0007096);	0.105638
CAGL0E05500g	0.00014885	1.17048	up	Biological Process: transcription, DNA-templated (GO:0006351);	0.781935
CAGL0A04147g	6.66e-07	1.53192	up	Biological Process: protein import into peroxisome matrix, docking (GO:0016560);	0.360335
CAGL0L13354g	0	7.91772	up	Biological Process: NAD transport (GO:0043132);	0.0577871
CAGL0J04224g	0.00179454	1.06311	up	Biological Process: transcription from RNA polymerase II promoter (GO:0006366);	0.360335
CAGL0M06369g	0	6.9137	up	Biological Process: histone acetylation (GO:0016573);	0.089691
CAGL0C00539g	0.00395294	1.01571	up	Biological Process: amino acid transmembrane transport (GO:0003333);	0.0521855
CAGL0A01199g	1.3e-05	1.29842	up	Biological Process: amino acid transmembrane transport (GO:0003333);	0.0521855
CAGL0J01774g	0.00031557	1.13052	up	Biological Process: adhesion to host (GO:0044406);	0.234885
CAGL0J08888g	0.000353981	1.20505	up	Biological Process: microtubule nucleation (GO:0007020);	0.00116918
CAGL0H07975g	3.77e-09	1.84338	up	Biological Process: RNA processing (GO:0006396);	0.153261
CAGL0J08888g	0.000353981	1.20505	up	Biological Process: cytoplasmic microtubule organization (GO:0031122);	0.105638
CAGL0E06666g	4.8e-05	1.22643	up	Biological Process: multi-organism cellular process (GO:0044764);	0.089691
CAGL0B00462g	0.000210437	1.54877	up	Biological Process: negative regulation of transcription from RNA polymerase II promoter by pheromones (GO:0046020);	0.105638
CAGL0C03047g	0.00145775	1.0456	up	Biological Process: DNA repair (GO:0006281);	0.00313949
CAGL0M03289g	8.86e-06	1.3483	up	Biological Process: DNA repair (GO:0006281);	0.00313949
CAGL0I05544g	4.85e-07	1.47297	up	Biological Process: DNA repair (GO:0006281);	0.00313949
CAGL0J03586g	8.78e-05	1.19144	up	Biological Process: DNA repair (GO:0006281);	0.00313949
CAGL0I07117g	0.00241295	1.15619	up	Biological Process: thiamine metabolic process (GO:0006772);	0.0111288
CAGL0I07733g	0.00188214	1.04232	up	Biological Process: mismatch repair (GO:0006298);	0.326697
CAGL0H09196g	0.0015505	1.04208	up	Biological Process: transmembrane transport (GO:0055085);	0.155009
CAGL0I06743g	0.00234848	1.06574	up	Biological Process: transmembrane transport (GO:0055085);	0.155009
CAGL0K11616g	1.02e-07	1.48444	up	Biological Process: transmembrane transport (GO:0055085);	0.155009
CAGL0D00352g	0.000111454	1.18234	up	Biological Process: transmembrane transport (GO:0055085);	0.155009
CAGL0J09900g	0.00424215	1.06714	up	Biological Process: transmembrane transport (GO:0055085);	0.155009
CAGL0F00209g	0.00275554	1.01211	up	Biological Process: transmembrane transport (GO:0055085);	0.155009
CAGL0K01815g	0.000258666	1.17297	up	Biological Process: nucleic acid metabolic process (GO:0090304);	0.488519
CAGL0J06424g	3.11e-05	1.25414	up	Biological Process: DNA duplex unwinding (GO:0032508);	0.00344084
CAGL0J03586g	8.78e-05	1.19144	up	Biological Process: protein import into peroxisome matrix (GO:0016558);	0.542656
CAGL0B03641g	6.79e-07	1.44018	up	Biological Process: minus-end directed microtubule sliding (GO:0031534);	0.284698
CAGL0A03828g	0.0012606	1.19737	up	Biological Process: termination of G-protein coupled receptor signaling pathway (GO:0038032);	0.284698
CAGL0H02717g	6.81e-05	1.30984	up	Biological Process: rRNA processing (GO:0006364);	0.163715
CAGL0J06996g	0.00303226	1.02607	up	Biological Process: positive regulation of GTPase activity (GO:0043547);	0.542656
CAGL0H02717g	6.81e-05	1.30984	up	Biological Process: pseudouridine synthesis (GO:0001522);	0.766455
CAGL0G06754g	0.000726763	1.08322	up	Biological Process: septin ring assembly (GO:0000921);	0.00116918
CAGL0B04543g	0	2.48522	up	Biological Process: transport (GO:0006810);	0.0792212
CAGL0A00627g	0.00376115	1.12279	up	Biological Process: transport (GO:0006810);	0.0792212
CAGL0H06765g	0.000499521	1.10788	up	Biological Process: actin nucleation (GO:0045010);	0.284698
CAGL0F08173g	8.88e-08	2.91379	up	Biological Process: RNA metabolic process (GO:0016070);	0.673125
CAGL0M09581g	4.89e-05	1.22608	up	Biological Process: ATP synthesis coupled proton transport (GO:0015986);	0.516235
CAGL0J04224g	0.00179454	1.06311	up	Biological Process: protein folding (GO:0006457);	0.848289
CAGL0J03850g	0.000200803	1.15035	up	Biological Process: protein folding (GO:0006457);	0.848289
CAGL0L12276g	0.000142151	1.17503	up	Biological Process: protein folding (GO:0006457);	0.848289
CAGL0E01419g	0.00188621	1.03351	up	Biological Process: fungal-type cell wall organization (GO:0031505);	0.611875
CAGL0D00528g	2.54e-08	1.58828	up	Biological Process: fatty acid biosynthetic process (GO:0006633);	0.444371
CAGL0J04224g	0.00179454	1.06311	up	Biological Process: response to heat (GO:0009408);	0.360335
CAGL0F05467g	0.000317279	1.32629	up	Biological Process: mitosis (GO:0007067);	0.00045442
CAGL0M11924g	0.000757393	1.19241	up	Biological Process: mitosis (GO:0007067);	0.00045442
CAGL0F06963g	1.43e-07	1.83589	up	Biological Process: mitosis (GO:0007067);	0.00045442
CAGL0B03641g	6.79e-07	1.44018	up	Biological Process: mitosis (GO:0007067);	0.00045442
CAGL0L03223g	0.000100831	1.34343	up	Biological Process: mitosis (GO:0007067);	0.00045442
CAGL0M06369g	0	6.9137	up	Biological Process: tRNA wobble uridine modification (GO:0002098);	0.0577871
CAGL0J10516g	0.000168881	1.30142	up	Biological Process: cellular process (GO:0009987);	0.528521
CAGL0C03047g	0.00145775	1.0456	up	Biological Process: cellular process (GO:0009987);	0.528521
CAGL0H09196g	0.0015505	1.04208	up	Biological Process: carbohydrate transport (GO:0008643);	0.542656
CAGL0F05467g	0.000317279	1.32629	up	Biological Process: chromosome segregation (GO:0007059);	0.0282976
CAGL0F06963g	1.43e-07	1.83589	up	Biological Process: chromosome segregation (GO:0007059);	0.0282976
CAGL0L03223g	0.000100831	1.34343	up	Biological Process: chromosome segregation (GO:0007059);	0.0282976
CAGL0L13354g	0	7.91772	up	Biological Process: phospholipid biosynthetic process (GO:0008654);	0.444371
CAGL0J10516g	0.000168881	1.30142	up	Biological Process: histone lysine methylation (GO:0034968);	0.200148
CAGL0K05225g	0.000208902	1.15974	up	Biological Process: intracellular protein transport (GO:0006886);	0.994237
CAGL0A01408g	0.00253854	1.13548	up	Biological Process: regulation of transcription from RNA polymerase II promoter (GO:0006357);	0.257824
CAGL0F07755g	0.0014048	1.3679	up	Biological Process: regulation of transcription from RNA polymerase II promoter (GO:0006357);	0.257824
CAGL0M06369g	0	6.9137	up	Biological Process: regulation of transcription from RNA polymerase II promoter (GO:0006357);	0.257824
CAGL0M02651g	0	5.12941	up	Biological Process: regulation of transcription from RNA polymerase II promoter (GO:0006357);	0.257824
CAGL0L00649g	4.12e-06	1.37171	up	Biological Process: acetyl-CoA biosynthetic process from acetate (GO:0019427);	0.0111288
CAGL0K10098g	5.87e-09	2.10629	up	Biological Process: nucleotide-excision repair (GO:0006289);	0.791231
CAGL0J08734g	0.000553158	1.11371	up	Biological Process: protein O-linked glycosylation (GO:0006493);	0.542656
CAGL0L10714g	0.000712515	1.08924	up	Biological Process: ergosterol biosynthetic process (GO:0006696);	0.766455
CAGL0B02607g	4.27e-06	1.33686	up	Biological Process: tetrapyrrole biosynthetic process (GO:0033014);	0.284698
CAGL0I09064g	2.16e-06	1.36912	up	Biological Process: peptidyl-tyrosine dephosphorylation (GO:0035335);	0.406279
CAGL0C03047g	0.00145775	1.0456	up	Biological Process: regulation of transcription, DNA-templated (GO:0006355);	0.436379
CAGL0I05764g	0.000548951	1.36562	up	Biological Process: regulation of transcription, DNA-templated (GO:0006355);	0.436379
CAGL0J10516g	0.000168881	1.30142	up	Biological Process: regulation of transcription, DNA-templated (GO:0006355);	0.436379
CAGL0B02541g	0.000979596	1.09851	up	Biological Process: regulation of transcription, DNA-templated (GO:0006355);	0.436379
CAGL0J04400g	0.00257545	1.18069	up	Biological Process: regulation of transcription, DNA-templated (GO:0006355);	0.436379
CAGL0K10098g	5.87e-09	2.10629	up	Biological Process: regulation of transcription, DNA-templated (GO:0006355);	0.436379
CAGL0M03289g	8.86e-06	1.3483	up	Biological Process: regulation of transcription, DNA-templated (GO:0006355);	0.436379
CAGL0J04224g	0.00179454	1.06311	up	Biological Process: regulation of transcription, DNA-templated (GO:0006355);	0.436379
CAGL0L12650g	6.9e-05	1.88642	up	Biological Process: regulation of transcription, DNA-templated (GO:0006355);	0.436379
CAGL0L01353g	0	2.63047	up	Biological Process: peptidyl-lysine modification to hypusine (GO:0008612);	0.0577871
CAGL0B02607g	4.27e-06	1.33686	up	Biological Process: protoporphyrinogen IX biosynthetic process (GO:0006782);	0.360335
CAGL0B00462g	0.000210437	1.54877	up	Biological Process: meiosis (GO:0007126);	0.0652346
CAGL0H03927g	0.000341519	1.14205	up	Biological Process: cellular protein modification process (GO:0006464);	0.634389
CAGL0A00825g	4.93e-07	1.47023	up	Biological Process: chromatin remodeling (GO:0006338);	0.326697
CAGL0H05577g	0.000905733	1.07555	up	Biological Process: COPII vesicle coating (GO:0048208);	0.105638
CAGL0F05467g	0.000317279	1.32629	up	Biological Process: mitotic spindle organization in nucleus (GO:0030472);	0.0799174
CAGL0F06963g	1.43e-07	1.83589	up	Biological Process: mitotic spindle organization in nucleus (GO:0030472);	0.0799174
CAGL0L03223g	0.000100831	1.34343	up	Biological Process: mitotic spindle organization in nucleus (GO:0030472);	0.0799174
CAGL0J06996g	0.00303226	1.02607	up	Biological Process: signal transduction (GO:0007165);	0.0343365
CAGL0M02651g	0	5.12941	up	Biological Process: signal transduction (GO:0007165);	0.0343365
CAGL0H09438g	1.24e-05	1.29977	up	Biological Process: microtubule cytoskeleton organization (GO:0000226);	0.089691
CAGL0K11418g	0.000797527	1.09765	up	Biological Process: nucleotide phosphorylation (GO:0046939);	0.284698
CAGL0C03047g	0.00145775	1.0456	up	Biological Process: DNA replication (GO:0006260);	0.000101763
CAGL0L12958g	4.14e-07	1.80895	up	Biological Process: DNA replication (GO:0006260);	0.000101763
CAGL0D01738g	0.000225343	1.14565	up	Biological Process: DNA replication (GO:0006260);	0.000101763
CAGL0I07117g	0.00241295	1.15619	up	Biological Process: thiamine diphosphate biosynthetic process (GO:0009229);	0.105638
CAGL0D00352g	0.000111454	1.18234	up	Biological Process: ATP catabolic process (GO:0006200);	0.583596
CAGL0M09581g	4.89e-05	1.22608	up	Biological Process: ATP catabolic process (GO:0006200);	0.583596
CAGL0F07029g	0.00325524	1.00339	up	Biological Process: methionine metabolic process (GO:0006555);	0.200148
CAGL0K01815g	0.000258666	1.17297	up	Biological Process: single-organism cellular process (GO:0044763);	0.415216
CAGL0E01419g	0.00188621	1.03351	up	Biological Process: proteolysis (GO:0006508);	0.990371
CAGL0F05951g	0.00447386	1.07642	up	Biological Process: proteolysis (GO:0006508);	0.990371
CAGL0I05940g	3.04e-06	1.51132	up	Biological Process: lipid transport (GO:0006869);	0.00430923
CAGL0A03740g	0.00145216	1.11596	up	Biological Process: fatty acid beta-oxidation using acyl-CoA oxidase (GO:0033540);	0.105638
CAGL0G05852g	0	4.9328	up	Biological Process: metabolic process (GO:0008152);	0.4072
CAGL0M06369g	0	6.9137	up	Biological Process: metabolic process (GO:0008152);	0.4072
CAGL0J10516g	0.000168881	1.30142	up	Biological Process: metabolic process (GO:0008152);	0.4072
CAGL0K11968g	1.13e-05	1.28693	up	Biological Process: metabolic process (GO:0008152);	0.4072
CAGL0H06787g	0.000473956	1.14126	up	Biological Process: metabolic process (GO:0008152);	0.4072
CAGL0M03729g	6.19e-05	1.24241	up	Biological Process: protein phosphorylation (GO:0006468);	0.68465
CAGL0K01815g	0.000258666	1.17297	up	Biological Process: protein phosphorylation (GO:0006468);	0.68465
CAGL0L12650g	6.9e-05	1.88642	up	Biological Process: protein phosphorylation (GO:0006468);	0.68465
CAGL0L13354g	0	7.91772	up	Biological Process: nucleobase transport (GO:0015851);	0.244599
CAGL0F06413g	1.22e-10	1.73798	up	Biological Process: iron ion homeostasis (GO:0055072);	0.200148
CAGL0L00759g	3e-06	1.36175	up	Biological Process: histidine biosynthetic process (GO:0000105);	0.542656
CAGL0G06754g	0.000726763	1.08322	up	Biological Process: exit from mitosis (GO:0010458);	0.105638
CAGL0M00770g	0.000381001	1.12069	up	Biological Process: chromatin silencing at telomere (GO:0006348);	0.0799174
CAGL0A03740g	0.00145216	1.11596	up	Biological Process: fatty acid beta-oxidation (GO:0006635);	0.284698
CAGL0L09086g	3.65e-10	1.6947	up	Biological Process: tricarboxylic acid cycle (GO:0006099);	0.243496
CAGL0L09086g	3.65e-10	1.6947	up	Biological Process: cellular carbohydrate metabolic process (GO:0044262);	0.0295808
CAGL0K05225g	0.000208902	1.15974	up	Biological Process: vesicle-mediated transport (GO:0016192);	0.815489
CAGL0L13200g	3.21e-05	1.29624	up	Biological Process: vesicle-mediated transport (GO:0016192);	0.815489
CAGL0B00462g	0.000210437	1.54877	up	Biological Process: karyogamy involved in conjugation with cellular fusion (GO:0000742);	0.360335
CAGL0F07029g	0.00325524	1.00339	up	Biological Process: tetrahydrofolate interconversion (GO:0035999);	0.360335
CAGL0F05951g	0.00447386	1.07642	up	Biological Process: protein processing involved in protein targeting to mitochondrion (GO:0006627);	0.284698
CAGL0G02761g	0	5.57966	up	Biological Process: peptidyl-diphthamide biosynthetic process from peptidyl-histidine (GO:0017183);	0.125377
CAGL0M09581g	4.89e-05	1.22608	up	Biological Process: ATP hydrolysis coupled proton transport (GO:0015991);	0.481067
CAGL0I04994g	2.39e-12	1.86493	up	Biological Process: methionine biosynthetic process (GO:0009086);	0.0436935
CAGL0H05577g	0.000905733	1.07555	up	Biological Process: protein transport (GO:0015031);	0.772153
CAGL0L13200g	3.21e-05	1.29624	up	Biological Process: protein transport (GO:0015031);	0.772153
CAGL0H03927g	0.000341519	1.14205	up	Biological Process: protein transport (GO:0015031);	0.772153
CAGL0C03245g	0.00128807	1.08814	up	Biological Process: protein transport (GO:0015031);	0.772153
CAGL0A04147g	6.66e-07	1.53192	up	Biological Process: fatty acid metabolic process (GO:0006631);	0.28577
CAGL0G06754g	0.000726763	1.08322	up	Biological Process: sporulation (GO:0043934);	0.105638
CAGL0F05467g	0.000317279	1.32629	up	Biological Process: cell division (GO:0051301);	0.000309196
CAGL0F06963g	1.43e-07	1.83589	up	Biological Process: cell division (GO:0051301);	0.000309196
CAGL0B03641g	6.79e-07	1.44018	up	Biological Process: cell division (GO:0051301);	0.000309196
CAGL0L03223g	0.000100831	1.34343	up	Biological Process: cell division (GO:0051301);	0.000309196
CAGL0G06754g	0.000726763	1.08322	up	Biological Process: cell division (GO:0051301);	0.000309196
CAGL0L01353g	0	2.63047	up	Biological Process: translational frameshifting (GO:0006452);	0.200148
CAGL0H05577g	0.000905733	1.07555	up	Biological Process: autophagy (GO:0006914);	0.554923
CAGL0C03245g	0.00128807	1.08814	up	Biological Process: autophagy (GO:0006914);	0.554923
CAGL0B02167g	0.000661347	1.19203	up	Biological Process: translation (GO:0006412);	0.999834
CAGL0I09328g	0.000148456	1.16849	up	Biological Process: oxidation-reduction process (GO:0055114);	0.21583
CAGL0F06413g	1.22e-10	1.73798	up	Biological Process: oxidation-reduction process (GO:0055114);	0.21583
CAGL0D00528g	2.54e-08	1.58828	up	Biological Process: oxidation-reduction process (GO:0055114);	0.21583
CAGL0J01441g	2.4e-06	1.37073	up	Biological Process: oxidation-reduction process (GO:0055114);	0.21583
CAGL0M12837g	0.00049691	1.12482	up	Biological Process: oxidation-reduction process (GO:0055114);	0.21583
CAGL0F07029g	0.00325524	1.00339	up	Biological Process: oxidation-reduction process (GO:0055114);	0.21583
CAGL0M13145g	0.000545343	1.37344	up	Biological Process: nucleosome assembly (GO:0006334);	8.6e-06
CAGL0J08888g	0.000353981	1.20505	up	Biological Process: protein polymerization (GO:0051258);	0.0310482
CAGL0F06963g	1.43e-07	1.83589	up	Cellular Component: microtubule (GO:0005874);	0.224578
CAGL0J08888g	0.000353981	1.20505	up	Cellular Component: microtubule (GO:0005874);	0.224578
CAGL0B03641g	6.79e-07	1.44018	up	Cellular Component: microtubule (GO:0005874);	0.224578
CAGL0C03245g	0.00128807	1.08814	up	Cellular Component: pre-autophagosomal structure membrane (GO:0034045);	0.758934
CAGL0I05764g	0.000548951	1.36562	up	Cellular Component: nucleus (GO:0005634);	0.00754018
CAGL0F07755g	0.0014048	1.3679	up	Cellular Component: nucleus (GO:0005634);	0.00754018
CAGL0M06369g	0	6.9137	up	Cellular Component: nucleus (GO:0005634);	0.00754018
CAGL0J10516g	0.000168881	1.30142	up	Cellular Component: nucleus (GO:0005634);	0.00754018
CAGL0M11924g	0.000757393	1.19241	up	Cellular Component: nucleus (GO:0005634);	0.00754018
CAGL0J06424g	3.11e-05	1.25414	up	Cellular Component: nucleus (GO:0005634);	0.00754018
CAGL0J03586g	8.78e-05	1.19144	up	Cellular Component: nucleus (GO:0005634);	0.00754018
CAGL0L12650g	6.9e-05	1.88642	up	Cellular Component: nucleus (GO:0005634);	0.00754018
CAGL0C03047g	0.00145775	1.0456	up	Cellular Component: nucleus (GO:0005634);	0.00754018
CAGL0J04400g	0.00257545	1.18069	up	Cellular Component: nucleus (GO:0005634);	0.00754018
CAGL0M02651g	0	5.12941	up	Cellular Component: nucleus (GO:0005634);	0.00754018
CAGL0E05500g	0.00014885	1.17048	up	Cellular Component: nucleus (GO:0005634);	0.00754018
CAGL0M13145g	0.000545343	1.37344	up	Cellular Component: nucleus (GO:0005634);	0.00754018
CAGL0M03289g	8.86e-06	1.3483	up	Cellular Component: nucleus (GO:0005634);	0.00754018
CAGL0J08734g	0.000553158	1.11371	up	Cellular Component: membrane (GO:0016020);	0.939403
CAGL0K11880g	1.2e-05	1.28405	up	Cellular Component: membrane (GO:0016020);	0.939403
CAGL0I06743g	0.00234848	1.06574	up	Cellular Component: membrane (GO:0016020);	0.939403
CAGL0L13354g	0	7.91772	up	Cellular Component: membrane (GO:0016020);	0.939403
CAGL0H02255g	5.03e-11	1.77646	up	Cellular Component: membrane (GO:0016020);	0.939403
CAGL0F06413g	1.22e-10	1.73798	up	Cellular Component: plasma membrane (GO:0005886);	0.687428
CAGL0K10098g	5.87e-09	2.10629	up	Cellular Component: core TFIIH complex (GO:0000439);	0.446695
CAGL0M09581g	4.89e-05	1.22608	up	Cellular Component: proton-transporting ATP synthase complex, catalytic core F(1) (GO:0045261);	0.298789
CAGL0G06754g	0.000726763	1.08322	up	Cellular Component: mating projection base (GO:0001400);	0.0638566
CAGL0I07733g	0.00188214	1.04232	up	Cellular Component: MutSalpha complex (GO:0032301);	0.0344478
CAGL0K11418g	0.000797527	1.09765	up	Cellular Component: mitochondrial intermembrane space (GO:0005758);	0.351797
CAGL0I09328g	0.000148456	1.16849	up	Cellular Component: integral component of membrane (GO:0016021);	0.30219
CAGL0H09196g	0.0015505	1.04208	up	Cellular Component: integral component of membrane (GO:0016021);	0.30219
CAGL0L13200g	3.21e-05	1.29624	up	Cellular Component: integral component of membrane (GO:0016021);	0.30219
CAGL0A04147g	6.66e-07	1.53192	up	Cellular Component: integral component of membrane (GO:0016021);	0.30219
CAGL0E04180g	0.000422141	1.26892	up	Cellular Component: integral component of membrane (GO:0016021);	0.30219
CAGL0D00352g	0.000111454	1.18234	up	Cellular Component: integral component of membrane (GO:0016021);	0.30219
CAGL0A00627g	0.00376115	1.12279	up	Cellular Component: integral component of membrane (GO:0016021);	0.30219
CAGL0C00539g	0.00395294	1.01571	up	Cellular Component: integral component of membrane (GO:0016021);	0.30219
CAGL0B04543g	0	2.48522	up	Cellular Component: integral component of membrane (GO:0016021);	0.30219
CAGL0F06413g	1.22e-10	1.73798	up	Cellular Component: integral component of membrane (GO:0016021);	0.30219
CAGL0K11616g	1.02e-07	1.48444	up	Cellular Component: integral component of membrane (GO:0016021);	0.30219
CAGL0A01199g	1.3e-05	1.29842	up	Cellular Component: integral component of membrane (GO:0016021);	0.30219
CAGL0F00209g	0.00275554	1.01211	up	Cellular Component: integral component of membrane (GO:0016021);	0.30219
CAGL0M13145g	0.000545343	1.37344	up	Cellular Component: condensed chromosome kinetochore (GO:0000777);	0.00735827
CAGL0D00528g	2.54e-08	1.58828	up	Cellular Component: fatty acid synthase complex (GO:0005835);	0.111537
CAGL0H07975g	3.77e-09	1.84338	up	Cellular Component: nuclear lumen (GO:0031981);	0.137467
CAGL0K11418g	0.000797527	1.09765	up	Cellular Component: cytosol (GO:0005829);	0.166567
CAGL0L00649g	4.12e-06	1.37171	up	Cellular Component: cytosol (GO:0005829);	0.166567
CAGL0J06424g	3.11e-05	1.25414	up	Cellular Component: MCM complex (GO:0042555);	0.0212283
CAGL0A00825g	4.93e-07	1.47023	up	Cellular Component: nuclear chromosome (GO:0000228);	0.0115604
CAGL0J08888g	0.000353981	1.20505	up	Cellular Component: gamma-tubulin complex (GO:0000930);	0.111537
CAGL0F07755g	0.0014048	1.3679	up	Cellular Component: chromosome, centromeric region (GO:0000775);	0.265229
CAGL0M11924g	0.000757393	1.19241	up	Cellular Component: chromosome, centromeric region (GO:0000775);	0.265229
CAGL0B03641g	6.79e-07	1.44018	up	Cellular Component: spindle (GO:0005819);	0.0987208
CAGL0H09438g	1.24e-05	1.29977	up	Cellular Component: spindle (GO:0005819);	0.0987208
CAGL0M09581g	4.89e-05	1.22608	up	Cellular Component: mitochondrial nucleoid (GO:0042645);	0.446695
CAGL0F06963g	1.43e-07	1.83589	up	Cellular Component: mitotic spindle (GO:0072686);	0.563497
CAGL0C00847g	0.000694337	1.08661	up	Cellular Component: cell part (GO:0044464);	0.0910116
CAGL0L10714g	0.000712515	1.08924	up	Cellular Component: endoplasmic reticulum (GO:0005783);	0.619477
CAGL0L00649g	4.12e-06	1.37171	up	Cellular Component: endoplasmic reticulum (GO:0005783);	0.619477
CAGL0J09900g	0.00424215	1.06714	up	Cellular Component: mitochondrial outer membrane (GO:0005741);	0.935018
CAGL0A01408g	0.00253854	1.13548	up	Cellular Component: mediator complex (GO:0016592);	0.926773
CAGL0B03641g	6.79e-07	1.44018	up	Cellular Component: kinesin complex (GO:0005871);	0.50854
CAGL0K05225g	0.000208902	1.15974	up	Cellular Component: Golgi apparatus (GO:0005794);	0.473879
CAGL0F08173g	8.88e-08	2.91379	up	Cellular Component: Golgi apparatus (GO:0005794);	0.473879
CAGL0A04147g	6.66e-07	1.53192	up	Cellular Component: peroxisomal membrane (GO:0005778);	0.141528
CAGL0J03586g	8.78e-05	1.19144	up	Cellular Component: peroxisomal membrane (GO:0005778);	0.141528
CAGL0M09581g	4.89e-05	1.22608	up	Cellular Component: mitochondrial proton-transporting ATP synthase, catalytic core (GO:0005754);	0.210675
CAGL0H02717g	6.81e-05	1.30984	up	Cellular Component: mitochondrion (GO:0005739);	0.967543
CAGL0M13145g	0.000545343	1.37344	up	Cellular Component: nucleosome (GO:0000786);	2.84e-06
CAGL0G06754g	0.000726763	1.08322	up	Cellular Component: cellular bud neck septin ring (GO:0000144);	0.005039
CAGL0H09196g	0.0015505	1.04208	up	Cellular Component: cytoplasmic vesicle membrane (GO:0030659);	0.446695
CAGL0F05467g	0.000317279	1.32629	up	Cellular Component: DASH complex (GO:0042729);	0.0692344
CAGL0F06963g	1.43e-07	1.83589	up	Cellular Component: DASH complex (GO:0042729);	0.0692344
CAGL0L03223g	0.000100831	1.34343	up	Cellular Component: DASH complex (GO:0042729);	0.0692344
CAGL0L12958g	4.14e-07	1.80895	up	Cellular Component: nuclear origin of replication recognition complex (GO:0005664);	0.298789
CAGL0M06369g	0	6.9137	up	Cellular Component: Elongator holoenzyme complex (GO:0033588);	0.210675
CAGL0I07733g	0.00188214	1.04232	up	Cellular Component: MutSbeta complex (GO:0032302);	0.210675
CAGL0J01774g	0.00031557	1.13052	up	Cellular Component: fungal-type cell wall (GO:0009277);	0.00898546
C.glabrata_newGene_89	5.4e-07	1.42686	up	Cellular Component: fungal-type cell wall (GO:0009277);	0.00898546
CAGL0E06666g	4.8e-05	1.22643	up	Cellular Component: fungal-type cell wall (GO:0009277);	0.00898546
CAGL0C01133g	0.000191968	1.15924	up	Cellular Component: fungal-type cell wall (GO:0009277);	0.00898546
CAGL0G06754g	0.000726763	1.08322	up	Cellular Component: mating projection tip (GO:0043332);	0.137467
CAGL0J01441g	2.4e-06	1.37073	up	Cellular Component: mitochondrial matrix (GO:0005759);	0.275683
CAGL0J03850g	0.000200803	1.15035	up	Cellular Component: mitochondrial matrix (GO:0005759);	0.275683
CAGL0B02607g	4.27e-06	1.33686	up	Cellular Component: mitochondrial matrix (GO:0005759);	0.275683
CAGL0M13145g	0.000545343	1.37344	up	Cellular Component: intracellular organelle (GO:0043229);	0.0638566
CAGL0G06754g	0.000726763	1.08322	up	Cellular Component: prospore membrane (GO:0005628);	0.0638566
CAGL0J06996g	0.00303226	1.02607	up	Cellular Component: intracellular (GO:0005622);	0.511079
CAGL0I09064g	2.16e-06	1.36912	up	Cellular Component: RENT complex (GO:0030869);	0.111537
CAGL0H06765g	0.000499521	1.10788	up	Cellular Component: actin filament (GO:0005884);	0.210675
CAGL0B02167g	0.000661347	1.19203	up	Cellular Component: ribosome (GO:0005840);	0.999671
CAGL0K05225g	0.000208902	1.15974	up	Cellular Component: clathrin adaptor complex (GO:0030131);	0.612328
CAGL0F05951g	0.00447386	1.07642	up	Cellular Component: mitochondrial inner membrane peptidase complex (GO:0042720);	0.210675
CAGL0I09328g	0.000148456	1.16849	up	Cellular Component: endoplasmic reticulum membrane (GO:0005789);	0.761129
CAGL0H05577g	0.000905733	1.07555	up	Cellular Component: endoplasmic reticulum membrane (GO:0005789);	0.761129
CAGL0H09196g	0.0015505	1.04208	up	Cellular Component: endoplasmic reticulum membrane (GO:0005789);	0.761129
CAGL0E04180g	0.000422141	1.26892	up	Cellular Component: endoplasmic reticulum membrane (GO:0005789);	0.761129
CAGL0I05940g	3.04e-06	1.51132	up	Cellular Component: endoplasmic reticulum membrane (GO:0005789);	0.761129
CAGL0L13200g	3.21e-05	1.29624	up	Cellular Component: endoplasmic reticulum membrane (GO:0005789);	0.761129
CAGL0A03740g	0.00145216	1.11596	up	Cellular Component: peroxisome (GO:0005777);	0.1696
CAGL0J08888g	0.000353981	1.20505	up	Cellular Component: spindle pole body (GO:0005816);	4.42e-05
CAGL0H00594g	0.000264147	1.30526	up	Cellular Component: spindle pole body (GO:0005816);	4.42e-05
CAGL0I09064g	2.16e-06	1.36912	up	Cellular Component: spindle pole body (GO:0005816);	4.42e-05
CAGL0C03047g	0.00145775	1.0456	up	Cellular Component: chromosome (GO:0005694);	0.1696
CAGL0G06754g	0.000726763	1.08322	up	Cellular Component: septin complex (GO:0031105);	0.00735827
CAGL0G06754g	0.000726763	1.08322	up	Cellular Component: meiotic spindle (GO:0072687);	0.210675
CAGL0F05467g	0.000317279	1.32629	up	Cellular Component: spindle microtubule (GO:0005876);	0.005039
CAGL0G06754g	0.000726763	1.08322	up	Cellular Component: spindle microtubule (GO:0005876);	0.005039
CAGL0L03223g	0.000100831	1.34343	up	Cellular Component: spindle microtubule (GO:0005876);	0.005039
CAGL0I05764g	0.000548951	1.36562	up	Cellular Component: cytoplasm (GO:0005737);	0.416248
CAGL0L03223g	0.000100831	1.34343	up	Cellular Component: cytoplasm (GO:0005737);	0.416248
CAGL0M06369g	0	6.9137	up	Cellular Component: cytoplasm (GO:0005737);	0.416248
CAGL0L00759g	3e-06	1.36175	up	Cellular Component: cytoplasm (GO:0005737);	0.416248
CAGL0L04532g	0	5.3426	up	Cellular Component: cytoplasm (GO:0005737);	0.416248
CAGL0B03641g	6.79e-07	1.44018	up	Cellular Component: cytoplasm (GO:0005737);	0.416248
CAGL0G02761g	0	5.57966	up	Cellular Component: cytoplasm (GO:0005737);	0.416248
CAGL0B00462g	0.000210437	1.54877	up	Cellular Component: cytoplasm (GO:0005737);	0.416248
CAGL0F05467g	0.000317279	1.32629	up	Cellular Component: cytoplasm (GO:0005737);	0.416248
CAGL0F06963g	1.43e-07	1.83589	up	Cellular Component: cytoplasm (GO:0005737);	0.416248
CAGL0H00594g	0.000264147	1.30526	up	Cellular Component: cytoplasm (GO:0005737);	0.416248
CAGL0G06754g	0.000726763	1.08322	up	Cellular Component: septin filament array (GO:0032160);	0.005039
CAGL0L13200g	3.21e-05	1.29624	up	Cellular Component: Golgi membrane (GO:0000139);	0.304443
CAGL0H09196g	0.0015505	1.04208	up	Cellular Component: Golgi membrane (GO:0000139);	0.304443
CAGL0H07975g	3.77e-09	1.84338	up	Cellular Component: ribonucleoprotein complex (GO:0030529);	0.11227
CAGL0L13354g	0	7.91772	up	Molecular Function: phosphotransferase activity, for other substituted phosphate groups (GO:0016780);	0.183958
CAGL0J04224g	0.00179454	1.06311	up	Molecular Function: unfolded protein binding (GO:0051082);	0.798154
CAGL0L12276g	0.000142151	1.17503	up	Molecular Function: unfolded protein binding (GO:0051082);	0.798154
CAGL0M03729g	6.19e-05	1.24241	up	Molecular Function: phospholipid binding (GO:0005543);	0.187596
CAGL0L00759g	3e-06	1.36175	up	Molecular Function: magnesium ion binding (GO:0000287);	0.523846
CAGL0J09900g	0.00424215	1.06714	up	Molecular Function: voltage-gated anion channel activity (GO:0008308);	0.0990648
CAGL0I04994g	2.39e-12	1.86493	up	Molecular Function: 5-methyltetrahydropteroyltriglutamate-homocysteine S-methyltransferase activity (GO:0003871);	0.0990648
CAGL0C00847g	0.000694337	1.08661	up	Molecular Function: binding (GO:0005488);	0.00207328
CAGL0B03641g	6.79e-07	1.44018	up	Molecular Function: binding (GO:0005488);	0.00207328
CAGL0E06666g	4.8e-05	1.22643	up	Molecular Function: binding (GO:0005488);	0.00207328
CAGL0J03586g	8.78e-05	1.19144	up	Molecular Function: binding (GO:0005488);	0.00207328
CAGL0G06754g	0.000726763	1.08322	up	Molecular Function: GTP binding (GO:0005525);	0.541413
CAGL0J08888g	0.000353981	1.20505	up	Molecular Function: GTP binding (GO:0005525);	0.541413
CAGL0K11880g	1.2e-05	1.28405	up	Molecular Function: ion channel activity (GO:0005216);	0.00356863
CAGL0C00539g	0.00395294	1.01571	up	Molecular Function: amino acid transmembrane transporter activity (GO:0015171);	0.0334647
CAGL0A01199g	1.3e-05	1.29842	up	Molecular Function: amino acid transmembrane transporter activity (GO:0015171);	0.0334647
CAGL0L00759g	3e-06	1.36175	up	Molecular Function: ATP phosphoribosyltransferase activity (GO:0003879);	0.0990648
CAGL0D00352g	0.000111454	1.18234	up	Molecular Function: ATPase activity, coupled to transmembrane movement of substances (GO:0042626);	0.410814
CAGL0L04532g	0	5.3426	up	Molecular Function: glutamine-tRNA ligase activity (GO:0004819);	0.0990648
CAGL0G05852g	0	4.9328	up	Molecular Function: hydrolase activity (GO:0016787);	0.267666
CAGL0I09064g	2.16e-06	1.36912	up	Molecular Function: protein tyrosine/serine/threonine phosphatase activity (GO:0008138);	0.465543
CAGL0L12650g	6.9e-05	1.88642	up	Molecular Function: cyclin-dependent protein serine/threonine kinase activity (GO:0004693);	0.268809
CAGL0K11968g	1.13e-05	1.28693	up	Molecular Function: catalytic activity (GO:0003824);	0.939129
CAGL0J08734g	0.000553158	1.11371	up	Molecular Function: mannosyltransferase activity (GO:0000030);	0.68325
CAGL0L01353g	0	2.63047	up	Molecular Function: translation elongation factor activity (GO:0003746);	0.743125
CAGL0M12837g	0.00049691	1.12482	up	Molecular Function: NAD binding (GO:0051287);	0.289319
CAGL0B00462g	0.000210437	1.54877	up	Molecular Function: methyltransferase activity (GO:0008168);	0.961296
CAGL0A03740g	0.00145216	1.11596	up	Molecular Function: flavin adenine dinucleotide binding (GO:0050660);	0.680812
CAGL0M09581g	4.89e-05	1.22608	up	Molecular Function: proton-transporting ATPase activity, rotational mechanism (GO:0046961);	0.374232
CAGL0H09196g	0.0015505	1.04208	up	Molecular Function: nucleotide-sugar transmembrane transporter activity (GO:0005338);	0.0990648
CAGL0L12650g	6.9e-05	1.88642	up	Molecular Function: RNA polymerase II carboxy-terminal domain kinase activity (GO:0008353);	0.188347
CAGL0A03740g	0.00145216	1.11596	up	Molecular Function: acyl-CoA oxidase activity (GO:0003997);	0.0990648
CAGL0F06413g	1.22e-10	1.73798	up	Molecular Function: copper ion binding (GO:0005507);	0.513534
CAGL0M02651g	0	5.12941	up	Molecular Function: signal transducer activity (GO:0004871);	0.29865
CAGL0I05544g	4.85e-07	1.47297	up	Molecular Function: DNA-dependent ATPase activity (GO:0008094);	0.0799489
CAGL0C03245g	0.00128807	1.08814	up	Molecular Function: ligase activity (GO:0016874);	0.566405
CAGL0K00605g	5.06e-05	1.72467	up	Molecular Function: nucleoside-triphosphatase activity (GO:0017111);	0.439188
CAGL0D01738g	0.000225343	1.14565	up	Molecular Function: nucleoside-triphosphatase activity (GO:0017111);	0.439188
CAGL0H06765g	0.000499521	1.10788	up	Molecular Function: actin binding (GO:0003779);	0.630914
CAGL0J03850g	0.000200803	1.15035	up	Molecular Function: chaperone binding (GO:0051087);	0.406662
CAGL0H06787g	0.000473956	1.14126	up	Molecular Function: transferase activity, transferring acyl groups other than amino-acyl groups (GO:0016747);	0.147206
CAGL0A01408g	0.00253854	1.13548	up	Molecular Function: RNA polymerase II transcription cofactor activity (GO:0001104);	0.900134
CAGL0I09328g	0.000148456	1.16849	up	Molecular Function: 3-dehydrosphinganine reductase activity (GO:0047560);	0.0990648
CAGL0G06754g	0.000726763	1.08322	up	Molecular Function: protein complex scaffold (GO:0032947);	0.0097829
CAGL0L01353g	0	2.63047	up	Molecular Function: ribosome binding (GO:0043022);	0.406662
CAGL0B02167g	0.000661347	1.19203	up	Molecular Function: structural constituent of ribosome (GO:0003735);	0.999926
CAGL0F07755g	0.0014048	1.3679	up	Molecular Function: centromeric DNA binding (GO:0019237);	0.406662
CAGL0B03641g	6.79e-07	1.44018	up	Molecular Function: minus-end-directed microtubule motor activity (GO:0008569);	0.268809
CAGL0D00528g	2.54e-08	1.58828	up	Molecular Function: enoyl-[acyl-carrier-protein] reductase (NADH) activity (GO:0004318);	0.0990648
CAGL0J03850g	0.000200803	1.15035	up	Molecular Function: protein homodimerization activity (GO:0042803);	0.518599
CAGL0B02541g	0.000979596	1.09851	up	Molecular Function: DNA binding (GO:0003677);	0.00331503
CAGL0E05500g	0.00014885	1.17048	up	Molecular Function: DNA binding (GO:0003677);	0.00331503
CAGL0M13145g	0.000545343	1.37344	up	Molecular Function: DNA binding (GO:0003677);	0.00331503
CAGL0J06424g	3.11e-05	1.25414	up	Molecular Function: DNA binding (GO:0003677);	0.00331503
CAGL0M00770g	0.000381001	1.12069	up	Molecular Function: DNA binding (GO:0003677);	0.00331503
CAGL0K11770g	9.63e-07	1.43235	up	Molecular Function: DNA binding (GO:0003677);	0.00331503
CAGL0L12958g	4.14e-07	1.80895	up	Molecular Function: DNA binding (GO:0003677);	0.00331503
CAGL0D01738g	0.000225343	1.14565	up	Molecular Function: DNA binding (GO:0003677);	0.00331503
CAGL0M06369g	0	6.9137	up	Molecular Function: histone acetyltransferase activity (GO:0004402);	0.0274226
CAGL0J06424g	3.11e-05	1.25414	up	Molecular Function: DNA helicase activity (GO:0003678);	0.000401674
CAGL0J03850g	0.000200803	1.15035	up	Molecular Function: adenyl-nucleotide exchange factor activity (GO:0000774);	0.0990648
CAGL0F07755g	0.0014048	1.3679	up	Molecular Function: sequence-specific DNA binding RNA polymerase II transcription factor activity (GO:0000981);	0.1155
CAGL0M02651g	0	5.12941	up	Molecular Function: sequence-specific DNA binding RNA polymerase II transcription factor activity (GO:0000981);	0.1155
CAGL0B02607g	4.27e-06	1.33686	up	Molecular Function: 5-aminolevulinate synthase activity (GO:0003870);	0.0990648
CAGL0H06765g	0.000499521	1.10788	up	Molecular Function: Rho GTPase binding (GO:0017048);	0.188347
CAGL0J06996g	0.00303226	1.02607	up	Molecular Function: GTPase activator activity (GO:0005096);	0.518599
CAGL0M03729g	6.19e-05	1.24241	up	Molecular Function: protein serine/threonine kinase activity (GO:0004674);	0.615522
CAGL0K01815g	0.000258666	1.17297	up	Molecular Function: protein serine/threonine kinase activity (GO:0004674);	0.615522
CAGL0B02607g	4.27e-06	1.33686	up	Molecular Function: pyridoxal phosphate binding (GO:0030170);	0.484565
CAGL0K11418g	0.000797527	1.09765	up	Molecular Function: ATP binding (GO:0005524);	0.457454
CAGL0I07733g	0.00188214	1.04232	up	Molecular Function: ATP binding (GO:0005524);	0.457454
CAGL0L00759g	3e-06	1.36175	up	Molecular Function: ATP binding (GO:0005524);	0.457454
CAGL0L04532g	0	5.3426	up	Molecular Function: ATP binding (GO:0005524);	0.457454
CAGL0J06424g	3.11e-05	1.25414	up	Molecular Function: ATP binding (GO:0005524);	0.457454
CAGL0D00352g	0.000111454	1.18234	up	Molecular Function: ATP binding (GO:0005524);	0.457454
CAGL0B03641g	6.79e-07	1.44018	up	Molecular Function: ATP binding (GO:0005524);	0.457454
CAGL0M09581g	4.89e-05	1.22608	up	Molecular Function: ATP binding (GO:0005524);	0.457454
CAGL0L12650g	6.9e-05	1.88642	up	Molecular Function: ATP binding (GO:0005524);	0.457454
CAGL0I05544g	4.85e-07	1.47297	up	Molecular Function: ATP binding (GO:0005524);	0.457454
CAGL0K00605g	5.06e-05	1.72467	up	Molecular Function: ATP binding (GO:0005524);	0.457454
CAGL0M03729g	6.19e-05	1.24241	up	Molecular Function: ATP binding (GO:0005524);	0.457454
CAGL0K01815g	0.000258666	1.17297	up	Molecular Function: ATP binding (GO:0005524);	0.457454
CAGL0J04224g	0.00179454	1.06311	up	Molecular Function: ATP binding (GO:0005524);	0.457454
CAGL0I07117g	0.00241295	1.15619	up	Molecular Function: ATP binding (GO:0005524);	0.457454
CAGL0L00649g	4.12e-06	1.37171	up	Molecular Function: ATP binding (GO:0005524);	0.457454
CAGL0J04400g	0.00257545	1.18069	up	Molecular Function: sequence-specific DNA binding (GO:0043565);	0.894394
CAGL0M12837g	0.00049691	1.12482	up	Molecular Function: oxidoreductase activity, acting on the CH-OH group of donors, NAD or NADP as acceptor (GO:0016616);	0.183958
CAGL0I07733g	0.00188214	1.04232	up	Molecular Function: mismatched DNA binding (GO:0030983);	0.221818
CAGL0G06754g	0.000726763	1.08322	up	Molecular Function: 1-phosphatidylinositol binding (GO:0005545);	0.0153319
CAGL0F08173g	8.88e-08	2.91379	up	Molecular Function: 2',3'-cyclic-nucleotide 3'-phosphodiesterase activity (GO:0004113);	0.0990648
CAGL0H02717g	6.81e-05	1.30984	up	Molecular Function: pseudouridine synthase activity (GO:0009982);	0.648286
CAGL0E01419g	0.00188621	1.03351	up	Molecular Function: aspartic-type endopeptidase activity (GO:0004190);	0.603777
CAGL0L00649g	4.12e-06	1.37171	up	Molecular Function: acetate-CoA ligase activity (GO:0003987);	0.0097829
CAGL0J10516g	0.000168881	1.30142	up	Molecular Function: histone-lysine N-methyltransferase activity (GO:0018024);	0.188347
CAGL0A03740g	0.00145216	1.11596	up	Molecular Function: acyl-CoA dehydrogenase activity (GO:0003995);	0.0990648
CAGL0K05225g	0.000208902	1.15974	up	Molecular Function: protein transporter activity (GO:0008565);	0.791714
CAGL0I07117g	0.00241295	1.15619	up	Molecular Function: thiamine diphosphokinase activity (GO:0004788);	0.0990648
CAGL0D00528g	2.54e-08	1.58828	up	Molecular Function: nitronate monooxygenase activity (GO:0018580);	0.0990648
CAGL0E05500g	0.00014885	1.17048	up	Molecular Function: DNA-directed RNA polymerase activity (GO:0003899);	0.559351
CAGL0J06996g	0.00303226	1.02607	up	Molecular Function: phosphatidylinositol binding (GO:0035091);	0.831138
CAGL0F05951g	0.00447386	1.07642	up	Molecular Function: serine-type peptidase activity (GO:0008236);	0.341319
CAGL0L12276g	0.000142151	1.17503	up	Molecular Function: heat shock protein binding (GO:0031072);	0.0799489
CAGL0J04224g	0.00179454	1.06311	up	Molecular Function: heat shock protein binding (GO:0031072);	0.0799489
CAGL0G05511g	2.83e-05	1.25835	up	Molecular Function: nucleotide binding (GO:0000166);	0.205169
CAGL0H07975g	3.77e-09	1.84338	up	Molecular Function: nucleotide binding (GO:0000166);	0.205169
CAGL0H02123g	0.000550596	1.10007	up	Molecular Function: nucleotide binding (GO:0000166);	0.205169
CAGL0D01738g	0.000225343	1.14565	up	Molecular Function: nucleotide binding (GO:0000166);	0.205169
CAGL0K11418g	0.000797527	1.09765	up	Molecular Function: adenylate kinase activity (GO:0004017);	0.188347
CAGL0I05544g	4.85e-07	1.47297	up	Molecular Function: damaged DNA binding (GO:0003684);	0.180058
CAGL0J03586g	8.78e-05	1.19144	up	Molecular Function: damaged DNA binding (GO:0003684);	0.180058
CAGL0F06413g	1.22e-10	1.73798	up	Molecular Function: oxidoreductase activity (GO:0016491);	0.846068
CAGL0L09086g	3.65e-10	1.6947	up	Molecular Function: transferase activity, transferring acyl groups, acyl groups converted into alkyl on transfer (GO:0046912);	0.188347
CAGL0L10714g	0.000712515	1.08924	up	Molecular Function: C-8 sterol isomerase activity (GO:0000247);	0.0990648
CAGL0H07975g	3.77e-09	1.84338	up	Molecular Function: RNA binding (GO:0003723);	0.402868
CAGL0H02717g	6.81e-05	1.30984	up	Molecular Function: RNA binding (GO:0003723);	0.402868
CAGL0J03586g	8.78e-05	1.19144	up	Molecular Function: ubiquitin-protein ligase activity (GO:0004842);	0.863121
CAGL0B03641g	6.79e-07	1.44018	up	Molecular Function: microtubule binding (GO:0008017);	0.260207
CAGL0H09438g	1.24e-05	1.29977	up	Molecular Function: microtubule binding (GO:0008017);	0.260207
CAGL0K11770g	9.63e-07	1.43235	up	Molecular Function: chromatin binding (GO:0003682);	0.289319
CAGL0M13145g	0.000545343	1.37344	up	Molecular Function: protein heterodimerization activity (GO:0046982);	7.28e-05
CAGL0J04400g	0.00257545	1.18069	up	Molecular Function: protein heterodimerization activity (GO:0046982);	7.28e-05
CAGL0L00649g	4.12e-06	1.37171	up	Molecular Function: AMP binding (GO:0016208);	0.0097829
CAGL0L09273g	6.21e-10	1.67823	up	Molecular Function: isocitrate lyase activity (GO:0004451);	0.188347
CAGL0G05511g	2.83e-05	1.25835	up	Molecular Function: nucleic acid binding (GO:0003676);	0.367559
CAGL0H02123g	0.000550596	1.10007	up	Molecular Function: nucleic acid binding (GO:0003676);	0.367559
CAGL0L05346g	8.37e-11	1.92507	up	Molecular Function: nucleic acid binding (GO:0003676);	0.367559
CAGL0F07755g	0.0014048	1.3679	up	Molecular Function: zinc ion binding (GO:0008270);	0.777188
CAGL0J01441g	2.4e-06	1.37073	up	Molecular Function: zinc ion binding (GO:0008270);	0.777188
CAGL0M02651g	0	5.12941	up	Molecular Function: zinc ion binding (GO:0008270);	0.777188
CAGL0E05500g	0.00014885	1.17048	up	Molecular Function: zinc ion binding (GO:0008270);	0.777188
CAGL0G05852g	0	4.9328	up	Molecular Function: zinc ion binding (GO:0008270);	0.777188
CAGL0I04994g	2.39e-12	1.86493	up	Molecular Function: zinc ion binding (GO:0008270);	0.777188
CAGL0J03586g	8.78e-05	1.19144	up	Molecular Function: zinc ion binding (GO:0008270);	0.777188
CAGL0B00462g	0.000210437	1.54877	up	Molecular Function: sequence-specific DNA binding transcription factor activity (GO:0003700);	0.664603
CAGL0C05027g	8.04e-06	1.31841	up	Molecular Function: transferase activity, transferring acyl groups (GO:0016746);	0.111363
CAGL0I08305g	1.85e-14	2.021	up	Molecular Function: transferase activity, transferring acyl groups (GO:0016746);	0.111363
CAGL0M06369g	0	6.9137	up	Molecular Function: N-acetyltransferase activity (GO:0008080);	0.0424313
CAGL0H08547g	0	7.90938	up	Molecular Function: N-acetyltransferase activity (GO:0008080);	0.0424313
CAGL0I09064g	2.16e-06	1.36912	up	Molecular Function: protein tyrosine phosphatase activity (GO:0004725);	0.336763
CAGL0J08888g	0.000353981	1.20505	up	Molecular Function: GTPase activity (GO:0003924);	0.266241
CAGL0G06754g	0.000726763	1.08322	up	Molecular Function: GTPase activity (GO:0003924);	0.266241
CAGL0M06369g	0	6.9137	up	Molecular Function: iron-sulfur cluster binding (GO:0051536);	0.336763
CAGL0J01441g	2.4e-06	1.37073	up	Molecular Function: alcohol dehydrogenase (NAD) activity (GO:0004022);	0.188347
CAGL0M09581g	4.89e-05	1.22608	up	Molecular Function: proton-transporting ATP synthase activity, rotational mechanism (GO:0046933);	0.336763
CAGL0G05852g	0	4.9328	up	Molecular Function: hydrolase activity, acting on carbon-nitrogen (but not peptide) bonds (GO:0016810);	0.518599
CAGL0L12650g	6.9e-05	1.88642	up	Molecular Function: protein kinase activity (GO:0004672);	0.221818
CAGL0L13354g	0	7.91772	up	Molecular Function: nucleobase transmembrane transporter activity (GO:0015205);	0.221818
CAGL0L12276g	0.000142151	1.17503	up	Molecular Function: metal ion binding (GO:0046872);	0.479945
CAGL0J04224g	0.00179454	1.06311	up	Molecular Function: metal ion binding (GO:0046872);	0.479945
CAGL0L12650g	6.9e-05	1.88642	up	Molecular Function: metal ion binding (GO:0046872);	0.479945
CAGL0F07029g	0.00325524	1.00339	up	Molecular Function: methylenetetrahydrofolate reductase (NAD(P)H) activity (GO:0004489);	0.188347

## Sheet: C2
T2_vs_T4							T2_vs_T6
#Gene_ID	FDR	log2FC	regulated	Go_term	p-value	#Gene_ID	FDR	log2FC	regulated	Go_term	p-value
CAGL0C01727g	2.64e-09	1.6489	up	Biological Process: cellular metabolic process (GO:0044237);	0.542656	CAGL0C01727g	0.000320572	1.13885	up	Molecular Function: phospho-N-acetylmuramoyl-pentapeptide-transferase activity (GO:0008963);	0.098372
CAGL0L09581g	0	3.55306	up	Biological Process: dITP catabolic process (GO:0035863);	0.105638	CAGL0L09581g	0	2.67741	up	Molecular Function: dUTP diphosphatase activity (GO:0004170);	0.098372
CAGL0G06226g	6.11e-11	1.90421	up	Biological Process: regulation of small GTPase mediated signal transduction (GO:0051056);	0.203696	CAGL0G06226g	5.41e-09	1.73526	up	Molecular Function: guanyl-nucleotide exchange factor activity (GO:0005085);	0.295693
CAGL0D06512g	1.21e-10	4.25674	up	Biological Process: regulation of small GTPase mediated signal transduction (GO:0051056);	0.203696	CAGL0D06512g	0.00258558	3.21083	up	Molecular Function: guanyl-nucleotide exchange factor activity (GO:0005085);	0.295693
CAGL0K05467g	2.52e-10	1.79152	up	Biological Process: methylation (GO:0032259);	0.89819	CAGL0K05467g	2.74e-09	1.70282	up	Molecular Function: thymidylate synthase activity (GO:0004799);	0.098372
CAGL0F00671g	3.2e-06	1.34332	up	Biological Process: unidimensional cell growth (GO:0009826);	0.105638	CAGL0F00671g	8.55e-05	1.19296	up	Molecular Function: microfilament motor activity (GO:0000146);	0.098372
CAGL0J08250g	1.84e-11	1.92373	up	Biological Process: negative regulation of DNA replication (GO:0008156);	0.105638	CAGL0J08250g	3.12e-08	1.6429	up	Cellular Component: nucleus (GO:0005634);	0.000810136
CAGL0L09581g	0	3.55306	up	Biological Process: dUMP biosynthetic process (GO:0006226);	0.105638	CAGL0L09581g	0	2.67741	up	Molecular Function: dUTP diphosphatase activity (GO:0004170);	0.098372
CAGL0F01463g	0	7.09522	up	Biological Process: response to stress (GO:0006950);	0.0675782	CAGL0F01463g	0	7.90352	up	Molecular Function: structural constituent of cell wall (GO:0005199);	0.295693
CAGL0M12903g	0	7.05949	up	Biological Process: retrograde vesicle-mediated transport, Golgi to ER (GO:0006890);	0.200148	CAGL0M12903g	5.09e-09	4.04019	up	Molecular Function: structural molecule activity (GO:0005198);	0.203444
CAGL0L09042g	7.23e-07	1.46452	up	Biological Process: cellular macromolecule metabolic process (GO:0044260);	0.360335	CAGL0L09042g	0.000222914	1.19131	up	Molecular Function: histone acetyltransferase activity (GO:0004402);	0.26712
CAGL0K05467g	2.52e-10	1.79152	up	Biological Process: dTTP biosynthetic process (GO:0006235);	0.105638	CAGL0K05467g	2.74e-09	1.70282	up	Molecular Function: thymidylate synthase activity (GO:0004799);	0.098372
CAGL0F00671g	3.2e-06	1.34332	up	Biological Process: mitochondrion inheritance (GO:0000001);	0.427996	CAGL0F00671g	8.55e-05	1.19296	up	Molecular Function: microfilament motor activity (GO:0000146);	0.098372
CAGL0B03575g	6.16e-06	1.34957	up	Biological Process: chromatin modification (GO:0016568);	0.166759	CAGL0B03575g	0.000178298	1.18596	up	Molecular Function: peroxisome matrix targeting signal-2 binding (GO:0005053);	0.26712
CAGL0L05412g	1.27e-09	1.65393	up	Biological Process: chromatin modification (GO:0016568);	0.166759	CAGL0L05412g	2.68e-08	1.54045	up	Cellular Component: nucleus (GO:0005634);	0.000810136
CAGL0L09042g	7.23e-07	1.46452	up	Biological Process: chromatin modification (GO:0016568);	0.166759	CAGL0L09042g	0.000222914	1.19131	up	Molecular Function: histone acetyltransferase activity (GO:0004402);	0.26712
CAGL0K07139g	0	4.783	up	Biological Process: chromatin modification (GO:0016568);	0.166759	CAGL0K07139g	8.86e-14	4.10703	up	Cellular Component: nucleus (GO:0005634);	0.000810136
CAGL0G04851g	1.45e-06	1.37685	up	Biological Process: sphingolipid biosynthetic process (GO:0030148);	0.591079	CAGL0G04851g	8.76e-05	1.1916	up	Cellular Component: integral component of membrane (GO:0016021);	0.36581
CAGL0D06402g	0	2.70592	up	Biological Process: 'de novo' L-methionine biosynthetic process (GO:0071266);	0.200148	CAGL0D06402g	6.66e-16	2.12016	up	Molecular Function: pyridoxal phosphate binding (GO:0030170);	0.478889
CAGL0K05709g	5e-05	1.21762	up	Biological Process: trehalose catabolic process (GO:0005993);	0.0577871	CAGL0K05709g	0.000337845	1.12436	up	Molecular Function: protein serine/threonine kinase activity (GO:0004674);	0.730779
CAGL0M13277g	0	6.70601	up	Biological Process: nucleoside diphosphate phosphorylation (GO:0006165);	0.105638	CAGL0M13277g	0	6.23003	up	Molecular Function: metal ion binding (GO:0046872);	0.372549
CAGL0H06501g	0.00249205	1.02891	up	Biological Process: positive regulation of phosphorylation (GO:0042327);	0.105638	CAGL0H06501g	3.41e-05	1.25713	up	Molecular Function: kinase activator activity (GO:0019209);	0.098372
CAGL0J04444g	1.07e-09	1.70455	up	Biological Process: DNA replication initiation (GO:0006270);	0.00112289	CAGL0J04444g	2.26e-05	1.28901	up	Molecular Function: DNA binding (GO:0003677);	0.000377537
CAGL0F04939g	6.68e-09	1.64304	up	Biological Process: DNA replication initiation (GO:0006270);	0.00112289	CAGL0F04939g	0.00212358	1.0548	up	Molecular Function: DNA binding (GO:0003677);	0.000377537
CAGL0M02233g	1.37e-08	1.60842	up	Biological Process: DNA replication initiation (GO:0006270);	0.00112289	CAGL0M02233g	5.49e-06	1.35612	up	Molecular Function: protein serine/threonine kinase activity (GO:0004674);	0.730779
CAGL0F02079g	0	2.62081	up	Biological Process: DNA recombination (GO:0006310);	0.866745	CAGL0F02079g	0	2.36106	up	Molecular Function: ATP binding (GO:0005524);	0.371025
CAGL0K12848g	0	2.28107	up	Biological Process: mannose biosynthetic process (GO:0019307);	0.105638	CAGL0K12848g	2.22e-16	2.16185	up	Molecular Function: phosphomannomutase activity (GO:0004615);	0.098372
CAGL0F04939g	6.68e-09	1.64304	up	Biological Process: establishment of chromatin silencing (GO:0006343);	0.105638	CAGL0F04939g	0.00212358	1.0548	up	Molecular Function: DNA binding (GO:0003677);	0.000377537
CAGL0C02211g	0.000183114	1.1631	up	Biological Process: cell wall organization (GO:0071555);	0.200148	CAGL0C02211g	5.56e-05	1.22338	up	Molecular Function: hydrolase activity, hydrolyzing O-glycosyl compounds (GO:0004553);	0.370825
CAGL0L02299g	0.000603247	1.11536	up	Biological Process: GTP catabolic process (GO:0006184);	0.318258	CAGL0L02299g	0.00252674	1.04242	up	Molecular Function: GTP binding (GO:0005525);	0.797835
CAGL0K12650g	1.09e-09	1.66756	up	Biological Process: GTP catabolic process (GO:0006184);	0.318258	CAGL0K12650g	5.07e-05	1.22245	up	Molecular Function: structural constituent of cytoskeleton (GO:0005200);	0.000423662
CAGL0I01188g	0.00257021	1.01369	up	Biological Process: GTP catabolic process (GO:0006184);	0.318258	CAGL0I01188g	0.000156707	1.16361	up	Molecular Function: 1-phosphatidylinositol binding (GO:0005545);	0.110903
CAGL0I01210g	2.78e-09	1.88033	up	Biological Process: peptidyl-lysine methylation (GO:0018022);	0.105638	CAGL0I01210g	1.34e-07	1.71881	up	Molecular Function: [cytochrome c]-lysine N-methyltransferase activity (GO:0000277);	0.098372
CAGL0F04939g	6.68e-09	1.64304	up	Biological Process: regulation of DNA-dependent DNA replication initiation (GO:0030174);	0.105638	CAGL0F04939g	0.00212358	1.0548	up	Molecular Function: DNA binding (GO:0003677);	0.000377537
CAGL0E01397g	0	6.04917	up	Biological Process: DNA-templated transcription, initiation (GO:0006352);	0.673125	CAGL0E01397g	0	8.08998	up	Molecular Function: protein heterodimerization activity (GO:0046982);	0.00168825
CAGL0J03762g	2.45e-05	1.29056	up	Biological Process: tetrahydrofolylpolyglutamate biosynthetic process (GO:0046901);	0.200148	CAGL0J03762g	0.00138838	1.07936	up	Molecular Function: tetrahydrofolylpolyglutamate synthase activity (GO:0004326);	0.00964632
CAGL0M14069g	0	3.34662	up	Biological Process: multi-organism process (GO:0051704);	0.0114134	CAGL0M14069g	0	2.91313	up	Biological Process: multi-organism process (GO:0051704);	0.781472
CAGL0K07029g	8.36e-05	1.76637	up	Biological Process: RNA splicing (GO:0008380);	0.651197	CAGL0K07029g	0.00934388	1.46585	up	Molecular Function: heterocyclic compound binding (GO:1901363);	0.0523378
CAGL0G08129g	2.33e-14	2.12288	up	Biological Process: maintenance of DNA repeat elements (GO:0043570);	0.105638	CAGL0G08129g	2.24e-11	1.89352	up	Molecular Function: DNA-dependent ATPase activity (GO:0008094);	0.404375
CAGL0K00825g	2.24e-11	1.79349	up	Biological Process: dephosphorylation (GO:0016311);	0.766455	CAGL0K00825g	0.000854224	1.09294	up	Molecular Function: phosphoserine phosphatase activity (GO:0004647);	0.098372
CAGL0L09581g	0	3.55306	up	Biological Process: dUTP catabolic process (GO:0046081);	0.105638	CAGL0L09581g	0	2.67741	up	Molecular Function: dUTP diphosphatase activity (GO:0004170);	0.098372
CAGL0M14113g	0	7.21151	up	Biological Process: NAD transport (GO:0043132);	0.0577871	CAGL0M14113g	0	5.13853	up	Molecular Function: nucleobase transmembrane transporter activity (GO:0015205);	0.606763
CAGL0L09042g	7.23e-07	1.46452	up	Biological Process: histone acetylation (GO:0016573);	0.089691	CAGL0L09042g	0.000222914	1.19131	up	Molecular Function: histone acetyltransferase activity (GO:0004402);	0.26712
CAGL0B02838g	0	2.64778	up	Biological Process: amino acid transmembrane transport (GO:0003333);	0.0521855	CAGL0B02838g	1.45e-11	1.8373	up	Molecular Function: amino acid transmembrane transporter activity (GO:0015171);	0.10919
CAGL0M08272g	0	5.83343	up	Biological Process: amino acid transmembrane transport (GO:0003333);	0.0521855	CAGL0M08272g	6.77e-15	4.65785	up	Molecular Function: amino acid transmembrane transporter activity (GO:0015171);	0.10919
CAGL0J11968g	0	2.70155	up	Biological Process: adhesion to host (GO:0044406);	0.234885	CAGL0J11968g	4.81e-11	2.03651	up	Molecular Function: cell adhesion molecule binding (GO:0050839);	0.404375
CAGL0G08129g	2.33e-14	2.12288	up	Biological Process: reciprocal meiotic recombination (GO:0007131);	0.542656	CAGL0G08129g	2.24e-11	1.89352	up	Molecular Function: DNA-dependent ATPase activity (GO:0008094);	0.404375
CAGL0K08954g	1.19e-06	1.66012	up	Biological Process: microtubule nucleation (GO:0007020);	0.00116918	CAGL0K08954g	0.000697189	1.32672	up	Molecular Function: structural constituent of cytoskeleton (GO:0005200);	0.000423662
CAGL0I02464g	7.09e-07	1.40908	up	Biological Process: microtubule nucleation (GO:0007020);	0.00116918	CAGL0I02464g	0.000721341	1.08486	up	Molecular Function: structural constituent of cytoskeleton (GO:0005200);	0.000423662
CAGL0H02805g	1.06e-05	1.32711	up	Biological Process: chromosome organization (GO:0051276);	0.360335	CAGL0H02805g	1.77e-07	1.50822	up	Molecular Function: ATP binding (GO:0005524);	0.371025
CAGL0L01441g	7.09e-14	4.59295	up	Biological Process: RNA processing (GO:0006396);	0.153261	CAGL0L01441g	0	5.20812	up	Cellular Component: intracellular (GO:0005622);	0.28829
CAGL0L09471g	1.81e-10	1.77703	up	Biological Process: DNA replication, synthesis of RNA primer (GO:0006269);	0.0111288	CAGL0L09471g	1.58e-09	1.69779	up	Molecular Function: DNA primase activity (GO:0003896);	0.00964632
CAGL0L01749g	0	3.14317	up	Biological Process: DNA replication, synthesis of RNA primer (GO:0006269);	0.0111288	CAGL0L01749g	0	2.92834	up	Molecular Function: DNA primase activity (GO:0003896);	0.00964632
CAGL0B02673g	0.00027412	1.24331	up	Biological Process: centromere complex assembly (GO:0034508);	0.200148	CAGL0B02673g	0.00693119	1.0514	up	Biological Process: chromosome segregation (GO:0007059);	0.205317
CAGL0L05412g	1.27e-09	1.65393	up	Biological Process: chromatin assembly or disassembly (GO:0006333);	0.200148	CAGL0L05412g	2.68e-08	1.54045	up	Cellular Component: nucleus (GO:0005634);	0.000810136
CAGL0E02145g	0.00124745	1.10231	up	Biological Process: phosphorylation (GO:0016310);	0.990039	CAGL0E02145g	3.1e-05	1.29972	up	Molecular Function: phospholipid binding (GO:0005543);	0.184312
CAGL0J08250g	1.84e-11	1.92373	up	Biological Process: DNA repair (GO:0006281);	0.00313949	CAGL0J08250g	3.12e-08	1.6429	up	Cellular Component: nucleus (GO:0005634);	0.000810136
CAGL0C04114g	0.00186459	1.04505	up	Biological Process: DNA repair (GO:0006281);	0.00313949	CAGL0C04114g	0.00142873	1.06069	up	Molecular Function: DNA binding (GO:0003677);	0.000377537
CAGL0F06149g	2.23e-09	1.77369	up	Biological Process: DNA repair (GO:0006281);	0.00313949	CAGL0F06149g	0.00103789	1.16719	up	Cellular Component: nucleus (GO:0005634);	0.000810136
CAGL0F02079g	0	2.62081	up	Biological Process: DNA repair (GO:0006281);	0.00313949	CAGL0F02079g	0	2.36106	up	Molecular Function: ATP binding (GO:0005524);	0.371025
CAGL0B03575g	6.16e-06	1.34957	up	Biological Process: DNA repair (GO:0006281);	0.00313949	CAGL0B03575g	0.000178298	1.18596	up	Molecular Function: peroxisome matrix targeting signal-2 binding (GO:0005053);	0.26712
CAGL0H09856g	1.92e-14	2.02429	up	Biological Process: DNA repair (GO:0006281);	0.00313949	CAGL0H09856g	6.11e-15	2.06027	up	Molecular Function: DNA binding (GO:0003677);	0.000377537
CAGL0L11198g	4.69e-05	1.2327	up	Biological Process: DNA repair (GO:0006281);	0.00313949	CAGL0L11198g	8.62e-05	1.20346	up	Molecular Function: ATP binding (GO:0005524);	0.371025
CAGL0M02233g	1.37e-08	1.60842	up	Biological Process: DNA repair (GO:0006281);	0.00313949	CAGL0M02233g	5.49e-06	1.35612	up	Molecular Function: protein serine/threonine kinase activity (GO:0004674);	0.730779
CAGL0J00517g	3.48e-05	1.4355	up	Biological Process: DNA repair (GO:0006281);	0.00313949	CAGL0J00517g	0.000192192	1.3452	up	Molecular Function: ATP binding (GO:0005524);	0.371025
CAGL0M06655g	0	4.13054	up	Biological Process: DNA repair (GO:0006281);	0.00313949	CAGL0M06655g	0	3.00287	up	Molecular Function: DNA binding (GO:0003677);	0.000377537
CAGL0L09042g	7.23e-07	1.46452	up	Biological Process: DNA repair (GO:0006281);	0.00313949	CAGL0L09042g	0.000222914	1.19131	up	Molecular Function: histone acetyltransferase activity (GO:0004402);	0.26712
CAGL0G08129g	2.33e-14	2.12288	up	Biological Process: mismatch repair (GO:0006298);	0.326697	CAGL0G08129g	2.24e-11	1.89352	up	Molecular Function: DNA-dependent ATPase activity (GO:0008094);	0.404375
CAGL0I08503g	3.26e-07	1.44089	up	Biological Process: cysteine biosynthetic process (GO:0019344);	0.0577871	CAGL0I08503g	4.41e-05	1.22536	up	Molecular Function: phosphoadenylyl-sulfate reductase (thioredoxin) activity (GO:0004604);	0.098372
CAGL0D06402g	0	2.70592	up	Biological Process: cysteine biosynthetic process (GO:0019344);	0.0577871	CAGL0D06402g	6.66e-16	2.12016	up	Molecular Function: pyridoxal phosphate binding (GO:0030170);	0.478889
CAGL0C04114g	0.00186459	1.04505	up	Biological Process: transmembrane transport (GO:0055085);	0.155009	CAGL0C04114g	0.00142873	1.06069	up	Molecular Function: DNA binding (GO:0003677);	0.000377537
CAGL0A01243g	2e-08	1.54943	up	Biological Process: transmembrane transport (GO:0055085);	0.155009	CAGL0A01243g	0.00200958	1.02899	up	Molecular Function: transmembrane transporter activity (GO:0022857);	0.098372
CAGL0H09856g	1.92e-14	2.02429	up	Biological Process: transmembrane transport (GO:0055085);	0.155009	CAGL0H09856g	6.11e-15	2.06027	up	Molecular Function: DNA binding (GO:0003677);	0.000377537
CAGL0M06655g	0	4.13054	up	Biological Process: transmembrane transport (GO:0055085);	0.155009	CAGL0M06655g	0	3.00287	up	Molecular Function: DNA binding (GO:0003677);	0.000377537
CAGL0I01628g	0	2.75031	up	Biological Process: transmembrane transport (GO:0055085);	0.155009	CAGL0I01628g	0	2.69421	up	Molecular Function: voltage-gated chloride channel activity (GO:0005247);	0.098372
CAGL0F03641g	2.81e-11	1.79898	up	Biological Process: transmembrane transport (GO:0055085);	0.155009	CAGL0F03641g	3.29e-07	1.44841	up	Cellular Component: integral component of membrane (GO:0016021);	0.36581
CAGL0C04136g	0	4.20071	up	Biological Process: glycolysis (GO:0006096);	0.71603	CAGL0C04136g	0	3.90717	up	Molecular Function: DNA binding (GO:0003677);	0.000377537
CAGL0M06677g	0	3.33461	up	Biological Process: glycolysis (GO:0006096);	0.71603	CAGL0M06677g	0	2.42255	up	Molecular Function: DNA binding (GO:0003677);	0.000377537
CAGL0I00484g	1.73e-08	1.58131	up	Biological Process: carbohydrate metabolic process (GO:0005975);	0.796864	CAGL0I00484g	1.2e-07	1.50466	up	Molecular Function: hydrolase activity, hydrolyzing O-glycosyl compounds (GO:0004553);	0.370825
CAGL0C02211g	0.000183114	1.1631	up	Biological Process: carbohydrate metabolic process (GO:0005975);	0.796864	CAGL0C02211g	5.56e-05	1.22338	up	Molecular Function: hydrolase activity, hydrolyzing O-glycosyl compounds (GO:0004553);	0.370825
CAGL0G08129g	2.33e-14	2.12288	up	Biological Process: meiotic mismatch repair (GO:0000710);	0.105638	CAGL0G08129g	2.24e-11	1.89352	up	Molecular Function: DNA-dependent ATPase activity (GO:0008094);	0.404375
CAGL0J04444g	1.07e-09	1.70455	up	Biological Process: DNA duplex unwinding (GO:0032508);	0.00344084	CAGL0J04444g	2.26e-05	1.28901	up	Molecular Function: DNA binding (GO:0003677);	0.000377537
CAGL0F04939g	6.68e-09	1.64304	up	Biological Process: DNA duplex unwinding (GO:0032508);	0.00344084	CAGL0F04939g	0.00212358	1.0548	up	Molecular Function: DNA binding (GO:0003677);	0.000377537
CAGL0L11198g	4.69e-05	1.2327	up	Biological Process: DNA duplex unwinding (GO:0032508);	0.00344084	CAGL0L11198g	8.62e-05	1.20346	up	Molecular Function: ATP binding (GO:0005524);	0.371025
CAGL0J00517g	3.48e-05	1.4355	up	Biological Process: DNA duplex unwinding (GO:0032508);	0.00344084	CAGL0J00517g	0.000192192	1.3452	up	Molecular Function: ATP binding (GO:0005524);	0.371025
CAGL0F00671g	3.2e-06	1.34332	up	Biological Process: vacuole inheritance (GO:0000011);	0.360335	CAGL0F00671g	8.55e-05	1.19296	up	Molecular Function: microfilament motor activity (GO:0000146);	0.098372
CAGL0K05467g	2.52e-10	1.79152	up	Biological Process: dTMP biosynthetic process (GO:0006231);	0.105638	CAGL0K05467g	2.74e-09	1.70282	up	Molecular Function: thymidylate synthase activity (GO:0004799);	0.098372
CAGL0F00671g	3.2e-06	1.34332	up	Biological Process: vesicle transport along actin filament (GO:0030050);	0.105638	CAGL0F00671g	8.55e-05	1.19296	up	Molecular Function: microfilament motor activity (GO:0000146);	0.098372
CAGL0J09944g	1.24e-05	1.81234	up	Biological Process: cellular response to acetate (GO:0071311);	0.105638	CAGL0J09944g	1.26e-05	1.81339	up	Molecular Function: drug:hydrogen antiporter activity (GO:0015307);	0.098372
CAGL0H03795g	2.22e-06	1.35823	up	Biological Process: leucine biosynthetic process (GO:0009098);	0.427996	CAGL0H03795g	1.94e-11	1.79874	up	Molecular Function: NAD binding (GO:0051287);	0.285587
CAGL0F01023g	3.88e-07	2.3584	up	Biological Process: rRNA processing (GO:0006364);	0.163715	CAGL0F01023g	1.05e-06	2.30718	up	Molecular Function: RNA binding (GO:0003723);	0.391901
CAGL0G08129g	2.33e-14	2.12288	up	Biological Process: response to UV (GO:0009411);	0.105638	CAGL0G08129g	2.24e-11	1.89352	up	Molecular Function: DNA-dependent ATPase activity (GO:0008094);	0.404375
CAGL0E03564g	0.00266602	1.03106	up	Biological Process: septin ring assembly (GO:0000921);	0.00116918	CAGL0E03564g	0.00366444	1.01514	up	Molecular Function: structural molecule activity (GO:0005198);	0.203444
CAGL0I01188g	0.00257021	1.01369	up	Biological Process: septin ring assembly (GO:0000921);	0.00116918	CAGL0I01188g	0.000156707	1.16361	up	Molecular Function: 1-phosphatidylinositol binding (GO:0005545);	0.110903
CAGL0K01793g	5.53e-14	2.01322	up	Biological Process: transport (GO:0006810);	0.0792212	CAGL0K01793g	1.6e-08	1.57686	up	Cellular Component: integral component of membrane (GO:0016021);	0.36581
CAGL0H04741g	0.000182224	1.16324	up	Biological Process: transport (GO:0006810);	0.0792212	CAGL0H04741g	0.00317976	1.01631	up	Cellular Component: integral component of membrane (GO:0016021);	0.36581
CAGL0K08426g	1e-07	1.48953	up	Biological Process: transport (GO:0006810);	0.0792212	CAGL0K08426g	7.88e-07	1.40572	up	Cellular Component: integral component of membrane (GO:0016021);	0.36581
CAGL0I01232g	9.2e-14	2.13222	up	Biological Process: transport (GO:0006810);	0.0792212	CAGL0I01232g	4.16e-13	2.08245	up	Cellular Component: integral component of membrane (GO:0016021);	0.36581
CAGL0G00682g	3.61e-06	1.35509	up	Biological Process: transport (GO:0006810);	0.0792212	CAGL0G00682g	0.00333264	1.00839	up	Cellular Component: integral component of membrane (GO:0016021);	0.36581
CAGL0G08129g	2.33e-14	2.12288	up	Biological Process: negative regulation of DNA recombination (GO:0045910);	0.105638	CAGL0G08129g	2.24e-11	1.89352	up	Molecular Function: DNA-dependent ATPase activity (GO:0008094);	0.404375
CAGL0F00671g	3.2e-06	1.34332	up	Biological Process: establishment of mitotic spindle orientation (GO:0000132);	0.200148	CAGL0F00671g	8.55e-05	1.19296	up	Molecular Function: microfilament motor activity (GO:0000146);	0.098372
CAGL0E02123g	7.8e-14	2.10632	up	Biological Process: translational termination (GO:0006415);	0.427996	CAGL0E02123g	1.33e-05	1.37311	up	Molecular Function: translation release factor activity (GO:0003747);	0.26712
CAGL0K08954g	1.19e-06	1.66012	up	Biological Process: proteasome-mediated ubiquitin-dependent protein catabolic process (GO:0043161);	0.284698	CAGL0K08954g	0.000697189	1.32672	up	Molecular Function: structural constituent of cytoskeleton (GO:0005200);	0.000423662
CAGL0J04444g	1.07e-09	1.70455	up	Biological Process: pre-replicative complex assembly involved in nuclear cell cycle DNA replication (GO:0006267);	0.0310482	CAGL0J04444g	2.26e-05	1.28901	up	Molecular Function: DNA binding (GO:0003677);	0.000377537
CAGL0F04939g	6.68e-09	1.64304	up	Biological Process: pre-replicative complex assembly involved in nuclear cell cycle DNA replication (GO:0006267);	0.0310482	CAGL0F04939g	0.00212358	1.0548	up	Molecular Function: DNA binding (GO:0003677);	0.000377537
CAGL0C04367g	9.59e-08	1.4894	up	Biological Process: fungal-type cell wall organization (GO:0031505);	0.611875	CAGL0C04367g	0.00146619	1.04617	up	Biological Process: fungal-type cell wall organization (GO:0031505);	0.873279
CAGL0M02233g	1.37e-08	1.60842	up	Biological Process: DNA damage checkpoint (GO:0000077);	0.542656	CAGL0M02233g	5.49e-06	1.35612	up	Molecular Function: protein serine/threonine kinase activity (GO:0004674);	0.730779
CAGL0E01265g	1.11e-15	2.1885	up	Biological Process: cortical protein anchoring (GO:0032065);	0.105638	CAGL0E01265g	2.33e-15	2.16583	up	Molecular Function: phospholipid binding (GO:0005543);	0.184312
CAGL0F02079g	0	2.62081	up	Biological Process: sister chromatid cohesion (GO:0007062);	0.284698	CAGL0F02079g	0	2.36106	up	Molecular Function: ATP binding (GO:0005524);	0.371025
CAGL0J09944g	1.24e-05	1.81234	up	Biological Process: drug transmembrane transport (GO:0006855);	0.28577	CAGL0J09944g	1.26e-05	1.81339	up	Molecular Function: drug:hydrogen antiporter activity (GO:0015307);	0.098372
CAGL0J02970g	0.000406105	1.15182	up	Biological Process: fatty acid biosynthetic process (GO:0006633);	0.444371	CAGL0J02970g	0.000399109	1.15362	up	Molecular Function: transferase activity, transferring acyl groups other than amino-acyl groups (GO:0016747);	0.515999
CAGL0G06226g	6.11e-11	1.90421	up	Biological Process: mitosis (GO:0007067);	0.00045442	CAGL0G06226g	5.41e-09	1.73526	up	Molecular Function: guanyl-nucleotide exchange factor activity (GO:0005085);	0.295693
CAGL0J11572g	1.29e-06	1.86893	up	Biological Process: mitosis (GO:0007067);	0.00045442	CAGL0J11572g	9.37e-06	1.76972	up	Cellular Component: nucleus (GO:0005634);	0.000810136
CAGL0M11858g	1.92e-05	1.53692	up	Biological Process: mitosis (GO:0007067);	0.00045442	CAGL0M11858g	0.00997073	1.1684	up	Cellular Component: nucleus (GO:0005634);	0.000810136
CAGL0H07491g	0.000424409	1.14464	up	Biological Process: mitosis (GO:0007067);	0.00045442	CAGL0H07491g	1.47e-07	1.49072	up	Cellular Component: nucleus (GO:0005634);	0.000810136
CAGL0I01628g	0	2.75031	up	Biological Process: chloride transport (GO:0006821);	0.105638	CAGL0I01628g	0	2.69421	up	Molecular Function: voltage-gated chloride channel activity (GO:0005247);	0.098372
CAGL0M02233g	1.37e-08	1.60842	up	Biological Process: deoxyribonucleoside triphosphate biosynthetic process (GO:0009202);	0.105638	CAGL0M02233g	5.49e-06	1.35612	up	Molecular Function: protein serine/threonine kinase activity (GO:0004674);	0.730779
CAGL0A04301g	1.79e-09	1.757	up	Biological Process: protein dephosphorylation (GO:0006470);	0.427996	CAGL0A04301g	0.00116082	1.13998	up	Molecular Function: protein serine/threonine phosphatase activity (GO:0004722);	0.0789476
CAGL0F00671g	3.2e-06	1.34332	up	Biological Process: Golgi inheritance (GO:0048313);	0.105638	CAGL0F00671g	8.55e-05	1.19296	up	Molecular Function: microfilament motor activity (GO:0000146);	0.098372
CAGL0D04268g	1.29e-06	1.40397	up	Biological Process: cellular process (GO:0009987);	0.528521	CAGL0D04268g	0.00195794	1.042	up	Molecular Function: nucleoside-triphosphatase activity (GO:0017111);	0.664728
CAGL0F08503g	1.18e-13	2.07355	up	Biological Process: tetrahydrofolate biosynthetic process (GO:0046654);	0.200148	CAGL0F08503g	1.46e-05	1.35292	up	Molecular Function: GTP cyclohydrolase I activity (GO:0003934);	0.098372
CAGL0L09603g	3.2e-06	1.50318	up	Biological Process: chromosome segregation (GO:0007059);	0.0282976	CAGL0L09603g	0.00289413	1.13862	up	Cellular Component: MIS12/MIND type complex (GO:0000444);	0.104725
CAGL0B02673g	0.00027412	1.24331	up	Biological Process: chromosome segregation (GO:0007059);	0.0282976	CAGL0B02673g	0.00693119	1.0514	up	Biological Process: chromosome segregation (GO:0007059);	0.205317
CAGL0M00286g	0.00490798	1.0049	up	Biological Process: chromosome segregation (GO:0007059);	0.0282976	CAGL0M00286g	1.55e-05	1.31586	up	Cellular Component: nucleus (GO:0005634);	0.000810136
CAGL0M13277g	0	6.70601	up	Biological Process: CTP biosynthetic process (GO:0006241);	0.105638	CAGL0M13277g	0	6.23003	up	Molecular Function: metal ion binding (GO:0046872);	0.372549
CAGL0M14113g	0	7.21151	up	Biological Process: phospholipid biosynthetic process (GO:0008654);	0.444371	CAGL0M14113g	0	5.13853	up	Molecular Function: nucleobase transmembrane transporter activity (GO:0015205);	0.606763
CAGL0D00770g	0.00157815	1.05834	up	Biological Process: isocitrate metabolic process (GO:0006102);	0.284698	CAGL0D00770g	0.00404151	1.0087	up	Molecular Function: NAD binding (GO:0051287);	0.285587
CAGL0B02717g	5.22e-15	2.06898	up	Biological Process: acetyl-CoA biosynthetic process from acetate (GO:0019427);	0.0111288	CAGL0B02717g	2.15e-09	1.63925	up	Molecular Function: acetate-CoA ligase activity (GO:0003987);	0.187098
CAGL0K07139g	0	4.783	up	Biological Process: regulation of transcription, DNA-templated (GO:0006355);	0.436379	CAGL0K07139g	8.86e-14	4.10703	up	Cellular Component: nucleus (GO:0005634);	0.000810136
CAGL0A04565g	3.39e-09	1.64338	up	Biological Process: regulation of transcription, DNA-templated (GO:0006355);	0.436379	CAGL0A04565g	1.75e-06	1.39078	up	Molecular Function: DNA binding (GO:0003677);	0.000377537
CAGL0F08569g	0	2.98333	up	Biological Process: regulation of transcription, DNA-templated (GO:0006355);	0.436379	CAGL0F08569g	1.19e-06	1.7658	up	Cellular Component: nuclear chromosome (GO:0000228);	0.0882704
CAGL0G07249g	2e-15	2.13302	up	Biological Process: regulation of transcription, DNA-templated (GO:0006355);	0.436379	CAGL0G07249g	4.69e-10	1.7252	up	Molecular Function: sequence-specific DNA binding (GO:0043565);	0.573247
CAGL0L05412g	1.27e-09	1.65393	up	Biological Process: regulation of transcription, DNA-templated (GO:0006355);	0.436379	CAGL0L05412g	2.68e-08	1.54045	up	Cellular Component: nucleus (GO:0005634);	0.000810136
CAGL0K08668g	3.33e-16	2.19894	up	Biological Process: regulation of transcription, DNA-templated (GO:0006355);	0.436379	CAGL0K08668g	1.73e-12	1.92274	up	Molecular Function: sequence-specific DNA binding (GO:0043565);	0.573247
CAGL0M00286g	0.00490798	1.0049	up	Biological Process: regulation of transcription, DNA-templated (GO:0006355);	0.436379	CAGL0M00286g	1.55e-05	1.31586	up	Cellular Component: nucleus (GO:0005634);	0.000810136
CAGL0K08404g	0	6.59809	up	Biological Process: vesicle docking (GO:0048278);	0.200148	CAGL0K08404g	0	7.44875	up	Cellular Component: cytoplasm (GO:0005737);	0.626671
CAGL0F06149g	2.23e-09	1.77369	up	Biological Process: replication fork protection (GO:0048478);	0.105638	CAGL0F06149g	0.00103789	1.16719	up	Cellular Component: nucleus (GO:0005634);	0.000810136
CAGL0J08250g	1.84e-11	1.92373	up	Biological Process: meiosis (GO:0007126);	0.0652346	CAGL0J08250g	3.12e-08	1.6429	up	Cellular Component: nucleus (GO:0005634);	0.000810136
CAGL0F06149g	2.23e-09	1.77369	up	Biological Process: meiosis (GO:0007126);	0.0652346	CAGL0F06149g	0.00103789	1.16719	up	Cellular Component: nucleus (GO:0005634);	0.000810136
CAGL0E03608g	0	5.44768	up	Biological Process: meiosis (GO:0007126);	0.0652346	CAGL0E03608g	0	5.59758	up	Biological Process: meiosis (GO:0007126);	0.0598766
CAGL0J04444g	1.07e-09	1.70455	up	Biological Process: double-strand break repair via break-induced replication (GO:0000727);	0.0111288	CAGL0J04444g	2.26e-05	1.28901	up	Molecular Function: DNA binding (GO:0003677);	0.000377537
CAGL0F04939g	6.68e-09	1.64304	up	Biological Process: double-strand break repair via break-induced replication (GO:0000727);	0.0111288	CAGL0F04939g	0.00212358	1.0548	up	Molecular Function: DNA binding (GO:0003677);	0.000377537
CAGL0F08019g	6.53e-06	1.31094	up	Biological Process: positive regulation of protein binding (GO:0032092);	0.105638	CAGL0F08019g	3.08e-08	1.53233	up	Cellular Component: peroxisomal membrane (GO:0005778);	0.735733
CAGL0J05104g	6.71e-08	1.50831	up	Biological Process: amino acid transport (GO:0006865);	0.360335	CAGL0J05104g	2.5e-09	1.63491	up	Cellular Component: integral component of membrane (GO:0016021);	0.36581
CAGL0M13277g	0	6.70601	up	Biological Process: GTP biosynthetic process (GO:0006183);	0.105638	CAGL0M13277g	0	6.23003	up	Molecular Function: metal ion binding (GO:0046872);	0.372549
CAGL0F08569g	0	2.98333	up	Biological Process: chromatin remodeling (GO:0006338);	0.326697	CAGL0F08569g	1.19e-06	1.7658	up	Cellular Component: nuclear chromosome (GO:0000228);	0.0882704
CAGL0F00671g	3.2e-06	1.34332	up	Biological Process: peroxisome inheritance (GO:0045033);	0.0577871	CAGL0F00671g	8.55e-05	1.19296	up	Molecular Function: microfilament motor activity (GO:0000146);	0.098372
CAGL0H04455g	2.73e-05	1.27399	up	Biological Process: peroxisome inheritance (GO:0045033);	0.0577871	CAGL0H04455g	2.25e-07	1.48901	up	Molecular Function: myosin binding (GO:0017022);	0.098372
CAGL0K12848g	0	2.28107	up	Biological Process: malate metabolic process (GO:0006108);	0.427996	CAGL0K12848g	2.22e-16	2.16185	up	Molecular Function: phosphomannomutase activity (GO:0004615);	0.098372
CAGL0M01628g	0.00037896	1.11864	up	Biological Process: signal transduction (GO:0007165);	0.0343365	CAGL0M01628g	5.14e-06	1.32245	up	Cellular Component: intracellular (GO:0005622);	0.28829
CAGL0J11968g	0	2.70155	up	Biological Process: single-species biofilm formation on inanimate substrate (GO:0044011);	0.060536	CAGL0J11968g	4.81e-11	2.03651	up	Molecular Function: cell adhesion molecule binding (GO:0050839);	0.404375
CAGL0B03399g	2.8e-06	1.37274	up	Biological Process: single-species biofilm formation on inanimate substrate (GO:0044011);	0.060536	CAGL0B03399g	2.65e-07	1.47488	up	Biological Process: chromatin silencing at telomere (GO:0006348);	0.274413
CAGL0K07029g	8.36e-05	1.76637	up	Biological Process: mRNA processing (GO:0006397);	0.583596	CAGL0K07029g	0.00934388	1.46585	up	Molecular Function: heterocyclic compound binding (GO:1901363);	0.0523378
CAGL0E06446g	0	5.11787	up	Biological Process: mRNA processing (GO:0006397);	0.583596	CAGL0E06446g	0	6.03281	up	Molecular Function: hydrolase activity, acting on ester bonds (GO:0016788);	0.0670891
CAGL0J08415g	7.22e-15	2.04851	up	Biological Process: S-adenosylmethionine biosynthetic process (GO:0006556);	0.0111288	CAGL0J08415g	3.12e-10	1.70143	up	Molecular Function: metal ion binding (GO:0046872);	0.372549
CAGL0B01122g	2.37e-12	1.86465	up	Biological Process: S-adenosylmethionine biosynthetic process (GO:0006556);	0.0111288	CAGL0B01122g	0.00175556	1.04081	up	Molecular Function: metal ion binding (GO:0046872);	0.372549
CAGL0B03355g	8.72e-06	1.34109	up	Biological Process: DNA replication (GO:0006260);	0.000101763	CAGL0B03355g	0.000435727	1.14534	up	Molecular Function: DNA-directed DNA polymerase activity (GO:0003887);	1.41e-05
CAGL0J03146g	5.53e-10	1.68197	up	Biological Process: DNA replication (GO:0006260);	0.000101763	CAGL0J03146g	0.000135744	1.18065	up	Molecular Function: ribonucleoside-diphosphate reductase activity, thioredoxin disulfide as acceptor (GO:0004748);	0.098372
CAGL0B03707g	2.13e-14	2.08536	up	Biological Process: DNA replication (GO:0006260);	0.000101763	CAGL0B03707g	3.93e-10	1.75319	up	Molecular Function: DNA binding (GO:0003677);	0.000377537
CAGL0G09801g	2.58e-07	1.75557	up	Biological Process: DNA replication (GO:0006260);	0.000101763	CAGL0G09801g	1.06e-05	1.57913	up	Molecular Function: DNA binding (GO:0003677);	0.000377537
CAGL0G06666g	0	2.56196	up	Biological Process: DNA replication (GO:0006260);	0.000101763	CAGL0G06666g	6.77e-15	2.09553	up	Molecular Function: DNA binding (GO:0003677);	0.000377537
CAGL0L07348g	6.45e-08	1.52581	up	Biological Process: DNA replication (GO:0006260);	0.000101763	CAGL0L07348g	3.26e-07	1.46008	up	Molecular Function: DNA binding (GO:0003677);	0.000377537
CAGL0D02596g	4.22e-14	2.14813	up	Biological Process: DNA replication (GO:0006260);	0.000101763	CAGL0D02596g	3.27e-08	1.65815	up	Cellular Component: nucleus (GO:0005634);	0.000810136
CAGL0F04323g	1.53e-06	1.45007	up	Biological Process: DNA replication (GO:0006260);	0.000101763	CAGL0F04323g	0.000361914	1.18175	up	Molecular Function: DNA binding (GO:0003677);	0.000377537
CAGL0B01903g	1.17e-06	1.39257	up	Biological Process: DNA replication (GO:0006260);	0.000101763	CAGL0B01903g	0.000797715	1.08168	up	Molecular Function: DNA-directed DNA polymerase activity (GO:0003887);	1.41e-05
CAGL0G00726g	9.02e-07	1.40187	up	Biological Process: DNA replication (GO:0006260);	0.000101763	CAGL0G00726g	5.05e-08	1.52031	up	Molecular Function: DNA binding (GO:0003677);	0.000377537
CAGL0F06369g	0.000846326	1.08423	up	Biological Process: ATP catabolic process (GO:0006200);	0.583596	CAGL0F06369g	2.42e-05	1.26611	up	Molecular Function: ATPase activity (GO:0016887);	0.652627
CAGL0K08426g	1e-07	1.48953	up	Biological Process: cellular localization (GO:0051641);	0.105638	CAGL0K08426g	7.88e-07	1.40572	up	Cellular Component: integral component of membrane (GO:0016021);	0.36581
CAGL0F06149g	2.23e-09	1.77369	up	Biological Process: single-organism cellular process (GO:0044763);	0.415216	CAGL0F06149g	0.00103789	1.16719	up	Cellular Component: nucleus (GO:0005634);	0.000810136
CAGL0D01716g	0	3.33219	up	Biological Process: regulation of DNA replication (GO:0006275);	0.105638	CAGL0D01716g	2.22e-16	2.53739	up	Molecular Function: DNA binding (GO:0003677);	0.000377537
CAGL0M13277g	0	6.70601	up	Biological Process: UTP biosynthetic process (GO:0006228);	0.105638	CAGL0M13277g	0	6.23003	up	Molecular Function: metal ion binding (GO:0046872);	0.372549
CAGL0B03399g	2.8e-06	1.37274	up	Biological Process: telomere maintenance (GO:0000723);	0.060536	CAGL0B03399g	2.65e-07	1.47488	up	Biological Process: chromatin silencing at telomere (GO:0006348);	0.274413
CAGL0L11198g	4.69e-05	1.2327	up	Biological Process: telomere maintenance (GO:0000723);	0.060536	CAGL0L11198g	8.62e-05	1.20346	up	Molecular Function: ATP binding (GO:0005524);	0.371025
CAGL0J00517g	3.48e-05	1.4355	up	Biological Process: telomere maintenance (GO:0000723);	0.060536	CAGL0J00517g	0.000192192	1.3452	up	Molecular Function: ATP binding (GO:0005524);	0.371025
CAGL0K08404g	0	6.59809	up	Biological Process: exocytosis (GO:0006887);	0.488519	CAGL0K08404g	0	7.44875	up	Cellular Component: cytoplasm (GO:0005737);	0.626671
CAGL0J03762g	2.45e-05	1.29056	up	Biological Process: one-carbon metabolic process (GO:0006730);	0.00993118	CAGL0J03762g	0.00138838	1.07936	up	Molecular Function: tetrahydrofolylpolyglutamate synthase activity (GO:0004326);	0.00964632
CAGL0J08415g	7.22e-15	2.04851	up	Biological Process: one-carbon metabolic process (GO:0006730);	0.00993118	CAGL0J08415g	3.12e-10	1.70143	up	Molecular Function: metal ion binding (GO:0046872);	0.372549
CAGL0B01122g	2.37e-12	1.86465	up	Biological Process: one-carbon metabolic process (GO:0006730);	0.00993118	CAGL0B01122g	0.00175556	1.04081	up	Molecular Function: metal ion binding (GO:0046872);	0.372549
CAGL0J04136g	0	9.00515	up	Biological Process: metabolic process (GO:0008152);	0.4072	CAGL0J04136g	0	9.36772	up	Molecular Function: transferase activity (GO:0016740);	0.0505891
CAGL0L07370g	5e-12	1.94351	up	Biological Process: metabolic process (GO:0008152);	0.4072	CAGL0L07370g	1.1e-11	1.91653	up	Molecular Function: nucleotidyltransferase activity (GO:0016779);	0.563727
CAGL0I01276g	1.8e-14	2.05025	up	Biological Process: metabolic process (GO:0008152);	0.4072	CAGL0I01276g	6.4e-13	1.93692	up	Molecular Function: pyridoxal phosphate binding (GO:0030170);	0.478889
CAGL0J09944g	1.24e-05	1.81234	up	Biological Process: drug export (GO:0046618);	0.284698	CAGL0J09944g	1.26e-05	1.81339	up	Molecular Function: drug:hydrogen antiporter activity (GO:0015307);	0.098372
CAGL0K08514g	0.000740559	1.08235	up	Biological Process: protein phosphorylation (GO:0006468);	0.68465	CAGL0K08514g	3.08e-06	1.34497	up	Molecular Function: protein serine/threonine kinase activity (GO:0004674);	0.730779
CAGL0L07326g	0.000755611	1.14964	up	Biological Process: protein phosphorylation (GO:0006468);	0.68465	CAGL0L07326g	0.000120681	1.25066	up	Molecular Function: protein serine/threonine kinase activity (GO:0004674);	0.730779
CAGL0M02233g	1.37e-08	1.60842	up	Biological Process: protein phosphorylation (GO:0006468);	0.68465	CAGL0M02233g	5.49e-06	1.35612	up	Molecular Function: protein serine/threonine kinase activity (GO:0004674);	0.730779
CAGL0K05709g	5e-05	1.21762	up	Biological Process: protein phosphorylation (GO:0006468);	0.68465	CAGL0K05709g	0.000337845	1.12436	up	Molecular Function: protein serine/threonine kinase activity (GO:0004674);	0.730779
CAGL0F00671g	3.2e-06	1.34332	up	Biological Process: membrane addition at site of cytokinesis (GO:0007107);	0.105638	CAGL0F00671g	8.55e-05	1.19296	up	Molecular Function: microfilament motor activity (GO:0000146);	0.098372
CAGL0B03575g	6.16e-06	1.34957	up	Biological Process: protein targeting to peroxisome (GO:0006625);	0.200148	CAGL0B03575g	0.000178298	1.18596	up	Molecular Function: peroxisome matrix targeting signal-2 binding (GO:0005053);	0.26712
CAGL0F00671g	3.2e-06	1.34332	up	Biological Process: budding cell apical bud growth (GO:0007118);	0.105638	CAGL0F00671g	8.55e-05	1.19296	up	Molecular Function: microfilament motor activity (GO:0000146);	0.098372
CAGL0M14113g	0	7.21151	up	Biological Process: nucleobase transport (GO:0015851);	0.244599	CAGL0M14113g	0	5.13853	up	Molecular Function: nucleobase transmembrane transporter activity (GO:0015205);	0.606763
CAGL0L09042g	7.23e-07	1.46452	up	Biological Process: primary metabolic process (GO:0044238);	0.542656	CAGL0L09042g	0.000222914	1.19131	up	Molecular Function: histone acetyltransferase activity (GO:0004402);	0.26712
CAGL0M08052g	0.000445596	1.55043	up	Biological Process: regulation of ARF protein signal transduction (GO:0032012);	0.360335	CAGL0M08052g	0.000633499	1.53163	up	Molecular Function: ARF guanyl-nucleotide exchange factor activity (GO:0005086);	0.33929
CAGL0K00825g	2.24e-11	1.79349	up	Biological Process: L-serine biosynthetic process (GO:0006564);	0.284698	CAGL0K00825g	0.000854224	1.09294	up	Molecular Function: phosphoserine phosphatase activity (GO:0004647);	0.098372
CAGL0I08503g	3.26e-07	1.44089	up	Biological Process: sulfate assimilation, phosphoadenylyl sulfate reduction by phosphoadenylyl-sulfate reductase (thioredoxin) (GO:0019379);	0.105638	CAGL0I08503g	4.41e-05	1.22536	up	Molecular Function: phosphoadenylyl-sulfate reductase (thioredoxin) activity (GO:0004604);	0.098372
CAGL0C01683g	6.64e-05	1.20404	up	Biological Process: ATP-dependent chromatin remodeling (GO:0043044);	0.200148	CAGL0C01683g	0.00054145	1.09988	up	Molecular Function: DNA binding (GO:0003677);	0.000377537
CAGL0H03993g	0	2.43882	up	Biological Process: acetyl-CoA catabolic process (GO:0046356);	0.105638	CAGL0H03993g	0.00101687	1.07521	up	Molecular Function: citrate (Si)-synthase activity (GO:0004108);	0.098372
CAGL0I01188g	0.00257021	1.01369	up	Biological Process: positive regulation of protein kinase activity (GO:0045860);	0.284698	CAGL0I01188g	0.000156707	1.16361	up	Molecular Function: 1-phosphatidylinositol binding (GO:0005545);	0.110903
CAGL0G05489g	2.59e-07	1.48146	up	Biological Process: cell cycle (GO:0007049);	0.127974	CAGL0G05489g	2.91e-05	1.27053	up	Molecular Function: GTP binding (GO:0005525);	0.797835
CAGL0C00495g	3.82e-11	2.05932	up	Biological Process: cell cycle (GO:0007049);	0.127974	CAGL0C00495g	4.6e-07	1.6774	up	Molecular Function: cyclin-dependent protein serine/threonine kinase regulator activity (GO:0016538);	0.26712
CAGL0E03564g	0.00266602	1.03106	up	Biological Process: cell cycle (GO:0007049);	0.127974	CAGL0E03564g	0.00366444	1.01514	up	Molecular Function: structural molecule activity (GO:0005198);	0.203444
CAGL0I01188g	0.00257021	1.01369	up	Biological Process: cell cycle (GO:0007049);	0.127974	CAGL0I01188g	0.000156707	1.16361	up	Molecular Function: 1-phosphatidylinositol binding (GO:0005545);	0.110903
CAGL0M09086g	7.25e-11	1.98217	up	Biological Process: cell cycle (GO:0007049);	0.127974	CAGL0M09086g	3.45e-06	1.53505	up	Molecular Function: phospholipid binding (GO:0005543);	0.184312
CAGL0F08569g	0	2.98333	up	Biological Process: cell cycle (GO:0007049);	0.127974	CAGL0F08569g	1.19e-06	1.7658	up	Cellular Component: nuclear chromosome (GO:0000228);	0.0882704
CAGL0B03399g	2.8e-06	1.37274	up	Biological Process: chromatin silencing at telomere (GO:0006348);	0.0799174	CAGL0B03399g	2.65e-07	1.47488	up	Biological Process: chromatin silencing at telomere (GO:0006348);	0.274413
CAGL0L09042g	7.23e-07	1.46452	up	Biological Process: chromatin silencing at telomere (GO:0006348);	0.0799174	CAGL0L09042g	0.000222914	1.19131	up	Molecular Function: histone acetyltransferase activity (GO:0004402);	0.26712
CAGL0F04939g	6.68e-09	1.64304	up	Biological Process: negative regulation of chromatin silencing at telomere (GO:0031939);	0.105638	CAGL0F04939g	0.00212358	1.0548	up	Molecular Function: DNA binding (GO:0003677);	0.000377537
CAGL0D00770g	0.00157815	1.05834	up	Biological Process: tricarboxylic acid cycle (GO:0006099);	0.243496	CAGL0D00770g	0.00404151	1.0087	up	Molecular Function: NAD binding (GO:0051287);	0.285587
CAGL0H03993g	0	2.43882	up	Biological Process: tricarboxylic acid cycle (GO:0006099);	0.243496	CAGL0H03993g	0.00101687	1.07521	up	Molecular Function: citrate (Si)-synthase activity (GO:0004108);	0.098372
CAGL0K12848g	0	2.28107	up	Biological Process: tricarboxylic acid cycle (GO:0006099);	0.243496	CAGL0K12848g	2.22e-16	2.16185	up	Molecular Function: phosphomannomutase activity (GO:0004615);	0.098372
CAGL0I01188g	0.00257021	1.01369	up	Biological Process: maintenance of cell polarity (GO:0030011);	0.105638	CAGL0I01188g	0.000156707	1.16361	up	Molecular Function: 1-phosphatidylinositol binding (GO:0005545);	0.110903
CAGL0H03993g	0	2.43882	up	Biological Process: cellular carbohydrate metabolic process (GO:0044262);	0.0295808	CAGL0H03993g	0.00101687	1.07521	up	Molecular Function: citrate (Si)-synthase activity (GO:0004108);	0.098372
CAGL0K12848g	0	2.28107	up	Biological Process: cellular carbohydrate metabolic process (GO:0044262);	0.0295808	CAGL0K12848g	2.22e-16	2.16185	up	Molecular Function: phosphomannomutase activity (GO:0004615);	0.098372
CAGL0H04741g	0.000182224	1.16324	up	Biological Process: vesicle-mediated transport (GO:0016192);	0.815489	CAGL0H04741g	0.00317976	1.01631	up	Cellular Component: integral component of membrane (GO:0016021);	0.36581
CAGL0F00671g	3.2e-06	1.34332	up	Biological Process: vesicle-mediated transport (GO:0016192);	0.815489	CAGL0F00671g	8.55e-05	1.19296	up	Molecular Function: microfilament motor activity (GO:0000146);	0.098372
CAGL0I08503g	3.26e-07	1.44089	up	Biological Process: methionine biosynthetic process (GO:0009086);	0.0436935	CAGL0I08503g	4.41e-05	1.22536	up	Molecular Function: phosphoadenylyl-sulfate reductase (thioredoxin) activity (GO:0004604);	0.098372
CAGL0J08316g	0.00106676	1.09089	up	Biological Process: methionine biosynthetic process (GO:0009086);	0.0436935	CAGL0J08316g	0.00074285	1.11098	up	Molecular Function: homoserine O-acetyltransferase activity (GO:0004414);	0.098372
CAGL0L09581g	0	3.55306	up	Biological Process: dUTP metabolic process (GO:0046080);	0.105638	CAGL0L09581g	0	2.67741	up	Molecular Function: dUTP diphosphatase activity (GO:0004170);	0.098372
CAGL0H04741g	0.000182224	1.16324	up	Biological Process: protein transport (GO:0015031);	0.772153	CAGL0H04741g	0.00317976	1.01631	up	Cellular Component: integral component of membrane (GO:0016021);	0.36581
CAGL0F00671g	3.2e-06	1.34332	up	Biological Process: protein transport (GO:0015031);	0.772153	CAGL0F00671g	8.55e-05	1.19296	up	Molecular Function: microfilament motor activity (GO:0000146);	0.098372
CAGL0G05654g	3.05e-10	1.70953	up	Biological Process: protein transport (GO:0015031);	0.772153	CAGL0G05654g	1.92e-09	1.64346	up	Cellular Component: integral component of membrane (GO:0016021);	0.36581
CAGL0B03575g	6.16e-06	1.34957	up	Biological Process: fatty acid metabolic process (GO:0006631);	0.28577	CAGL0B03575g	0.000178298	1.18596	up	Molecular Function: peroxisome matrix targeting signal-2 binding (GO:0005053);	0.26712
CAGL0G06226g	6.11e-11	1.90421	up	Biological Process: cell division (GO:0051301);	0.000309196	CAGL0G06226g	5.41e-09	1.73526	up	Molecular Function: guanyl-nucleotide exchange factor activity (GO:0005085);	0.295693
CAGL0D04642g	2.22e-16	3.10606	up	Biological Process: cell division (GO:0051301);	0.000309196	CAGL0D04642g	3.36e-11	2.66757	up	Molecular Function: protein kinase binding (GO:0019901);	0.599768
CAGL0H07491g	0.000424409	1.14464	up	Biological Process: cell division (GO:0051301);	0.000309196	CAGL0H07491g	1.47e-07	1.49072	up	Cellular Component: nucleus (GO:0005634);	0.000810136
CAGL0K08954g	1.19e-06	1.66012	up	Biological Process: cell division (GO:0051301);	0.000309196	CAGL0K08954g	0.000697189	1.32672	up	Molecular Function: structural constituent of cytoskeleton (GO:0005200);	0.000423662
CAGL0L09603g	3.2e-06	1.50318	up	Biological Process: cell division (GO:0051301);	0.000309196	CAGL0L09603g	0.00289413	1.13862	up	Cellular Component: MIS12/MIND type complex (GO:0000444);	0.104725
CAGL0J11572g	1.29e-06	1.86893	up	Biological Process: cell division (GO:0051301);	0.000309196	CAGL0J11572g	9.37e-06	1.76972	up	Cellular Component: nucleus (GO:0005634);	0.000810136
CAGL0M11858g	1.92e-05	1.53692	up	Biological Process: cell division (GO:0051301);	0.000309196	CAGL0M11858g	0.00997073	1.1684	up	Cellular Component: nucleus (GO:0005634);	0.000810136
CAGL0M09086g	7.25e-11	1.98217	up	Biological Process: cell division (GO:0051301);	0.000309196	CAGL0M09086g	3.45e-06	1.53505	up	Molecular Function: phospholipid binding (GO:0005543);	0.184312
CAGL0J04444g	1.07e-09	1.70455	up	Biological Process: DNA strand elongation involved in DNA replication (GO:0006271);	0.105638	CAGL0J04444g	2.26e-05	1.28901	up	Molecular Function: DNA binding (GO:0003677);	0.000377537
CAGL0C02211g	0.000183114	1.1631	up	Biological Process: phosphate-containing compound metabolic process (GO:0006796);	0.427996	CAGL0C02211g	5.56e-05	1.22338	up	Molecular Function: hydrolase activity, hydrolyzing O-glycosyl compounds (GO:0004553);	0.370825
CAGL0K02717g	6.29e-10	2.07068	up	Biological Process: translation (GO:0006412);	0.999834	CAGL0K02717g	0.00021013	1.47447	up	Molecular Function: structural constituent of ribosome (GO:0003735);	0.98444
CAGL0C04807g	1.53e-09	2.16272	up	Biological Process: translation (GO:0006412);	0.999834	CAGL0C04807g	0.00253717	1.43491	up	Molecular Function: RNA binding (GO:0003723);	0.391901
CAGL0L13299g	2.25e-11	1.97852	up	Biological Process: flocculation (GO:0000128);	0.0436935	CAGL0L13299g	9.18e-09	1.75074	up	Biological Process: flocculation (GO:0000128);	0.0406309
CAGL0L13332g	0	3.05255	up	Biological Process: flocculation (GO:0000128);	0.0436935	CAGL0L13332g	0	2.42594	up	Cellular Component: fungal-type cell wall (GO:0009277);	0.0130629
CAGL0F02079g	0	2.62081	up	Biological Process: chromosome condensation (GO:0030261);	0.284698	CAGL0F02079g	0	2.36106	up	Molecular Function: ATP binding (GO:0005524);	0.371025
CAGL0K12650g	1.09e-09	1.66756	up	Biological Process: microtubule-based process (GO:0007017);	0.284698	CAGL0K12650g	5.07e-05	1.22245	up	Molecular Function: structural constituent of cytoskeleton (GO:0005200);	0.000423662
CAGL0J03146g	5.53e-10	1.68197	up	Biological Process: oxidation-reduction process (GO:0055114);	0.21583	CAGL0J03146g	0.000135744	1.18065	up	Molecular Function: ribonucleoside-diphosphate reductase activity, thioredoxin disulfide as acceptor (GO:0004748);	0.098372
CAGL0K10890g	0	6.12026	up	Biological Process: oxidation-reduction process (GO:0055114);	0.21583	CAGL0K10890g	0	5.54915	up	Molecular Function: oxidoreductase activity (GO:0016491);	0.109618
CAGL0D05280g	2.19e-12	1.86711	up	Biological Process: oxidation-reduction process (GO:0055114);	0.21583	CAGL0D05280g	2.25e-10	1.71213	up	Molecular Function: oxidoreductase activity, acting on the aldehyde or oxo group of donors (GO:0016903);	0.098372
CAGL0M00374g	1.84e-14	2.01838	up	Biological Process: oxidation-reduction process (GO:0055114);	0.21583	CAGL0M00374g	4.3e-12	1.84635	up	Molecular Function: iron ion binding (GO:0005506);	0.425186
CAGL0J07084g	2.41e-08	1.56242	up	Biological Process: oxidation-reduction process (GO:0055114);	0.21583	CAGL0J07084g	4.43e-07	1.44484	up	Molecular Function: cofactor binding (GO:0048037);	0.145496
CAGL0H03795g	2.22e-06	1.35823	up	Biological Process: oxidation-reduction process (GO:0055114);	0.21583	CAGL0H03795g	1.94e-11	1.79874	up	Molecular Function: NAD binding (GO:0051287);	0.285587
CAGL0E02233g	2.22e-16	2.25102	up	Biological Process: regulation of cyclin-dependent protein serine/threonine kinase activity (GO:0000079);	0.581678	CAGL0E02233g	0	2.28009	up	Molecular Function: protein kinase binding (GO:0019901);	0.599768
CAGL0D04642g	2.22e-16	3.10606	up	Biological Process: regulation of cyclin-dependent protein serine/threonine kinase activity (GO:0000079);	0.581678	CAGL0D04642g	3.36e-11	2.66757	up	Molecular Function: protein kinase binding (GO:0019901);	0.599768
CAGL0M02783g	0	2.70757	up	Biological Process: nucleosome assembly (GO:0006334);	8.6e-06	CAGL0M02783g	1.14e-05	1.3565	up	Molecular Function: DNA binding (GO:0003677);	0.000377537
CAGL0H09856g	1.92e-14	2.02429	up	Biological Process: nucleosome assembly (GO:0006334);	8.6e-06	CAGL0H09856g	6.11e-15	2.06027	up	Molecular Function: DNA binding (GO:0003677);	0.000377537
CAGL0C04136g	0	4.20071	up	Biological Process: nucleosome assembly (GO:0006334);	8.6e-06	CAGL0C04136g	0	3.90717	up	Molecular Function: DNA binding (GO:0003677);	0.000377537
CAGL0C04389g	3.96e-13	1.92217	up	Biological Process: nucleosome assembly (GO:0006334);	8.6e-06	CAGL0C04389g	1.72e-07	1.46684	up	Molecular Function: DNA binding (GO:0003677);	0.000377537
CAGL0M06677g	0	3.33461	up	Biological Process: nucleosome assembly (GO:0006334);	8.6e-06	CAGL0M06677g	0	2.42255	up	Molecular Function: DNA binding (GO:0003677);	0.000377537
CAGL0M06655g	0	4.13054	up	Biological Process: nucleosome assembly (GO:0006334);	8.6e-06	CAGL0M06655g	0	3.00287	up	Molecular Function: DNA binding (GO:0003677);	0.000377537
CAGL0C04114g	0.00186459	1.04505	up	Biological Process: nucleosome assembly (GO:0006334);	8.6e-06	CAGL0C04114g	0.00142873	1.06069	up	Molecular Function: DNA binding (GO:0003677);	0.000377537
CAGL0E03564g	0.00266602	1.03106	up	Biological Process: septin ring disassembly (GO:0031107);	0.105638	CAGL0E03564g	0.00366444	1.01514	up	Molecular Function: structural molecule activity (GO:0005198);	0.203444
CAGL0K12650g	1.09e-09	1.66756	up	Biological Process: protein polymerization (GO:0051258);	0.0310482	CAGL0K12650g	5.07e-05	1.22245	up	Molecular Function: structural constituent of cytoskeleton (GO:0005200);	0.000423662
CAGL0K12650g	1.09e-09	1.66756	up	Cellular Component: microtubule (GO:0005874);	0.224578	CAGL0K12650g	5.07e-05	1.22245	up	Molecular Function: structural constituent of cytoskeleton (GO:0005200);	0.000423662
CAGL0J08250g	1.84e-11	1.92373	up	Cellular Component: nucleus (GO:0005634);	0.00754018	CAGL0J08250g	3.12e-08	1.6429	up	Cellular Component: nucleus (GO:0005634);	0.000810136
CAGL0K07029g	8.36e-05	1.76637	up	Cellular Component: nucleus (GO:0005634);	0.00754018	CAGL0K07029g	0.00934388	1.46585	up	Molecular Function: heterocyclic compound binding (GO:1901363);	0.0523378
CAGL0D01716g	0	3.33219	up	Cellular Component: nucleus (GO:0005634);	0.00754018	CAGL0D01716g	2.22e-16	2.53739	up	Molecular Function: DNA binding (GO:0003677);	0.000377537
CAGL0D04642g	2.22e-16	3.10606	up	Cellular Component: nucleus (GO:0005634);	0.00754018	CAGL0D04642g	3.36e-11	2.66757	up	Molecular Function: protein kinase binding (GO:0019901);	0.599768
CAGL0L09581g	0	3.55306	up	Cellular Component: nucleus (GO:0005634);	0.00754018	CAGL0L09581g	0	2.67741	up	Molecular Function: dUTP diphosphatase activity (GO:0004170);	0.098372
CAGL0C04389g	3.96e-13	1.92217	up	Cellular Component: nucleus (GO:0005634);	0.00754018	CAGL0C04389g	1.72e-07	1.46684	up	Molecular Function: DNA binding (GO:0003677);	0.000377537
CAGL0M06655g	0	4.13054	up	Cellular Component: nucleus (GO:0005634);	0.00754018	CAGL0M06655g	0	3.00287	up	Molecular Function: DNA binding (GO:0003677);	0.000377537
CAGL0L09042g	7.23e-07	1.46452	up	Cellular Component: nucleus (GO:0005634);	0.00754018	CAGL0L09042g	0.000222914	1.19131	up	Molecular Function: histone acetyltransferase activity (GO:0004402);	0.26712
CAGL0D02596g	4.22e-14	2.14813	up	Cellular Component: nucleus (GO:0005634);	0.00754018	CAGL0D02596g	3.27e-08	1.65815	up	Cellular Component: nucleus (GO:0005634);	0.000810136
CAGL0C04136g	0	4.20071	up	Cellular Component: nucleus (GO:0005634);	0.00754018	CAGL0C04136g	0	3.90717	up	Molecular Function: DNA binding (GO:0003677);	0.000377537
CAGL0A02596g	1.7e-11	1.87096	up	Cellular Component: nucleus (GO:0005634);	0.00754018	CAGL0A02596g	6.21e-11	1.82586	up	Cellular Component: spindle pole body (GO:0005816);	0.0213862
CAGL0L05412g	1.27e-09	1.65393	up	Cellular Component: nucleus (GO:0005634);	0.00754018	CAGL0L05412g	2.68e-08	1.54045	up	Cellular Component: nucleus (GO:0005634);	0.000810136
CAGL0C04114g	0.00186459	1.04505	up	Cellular Component: nucleus (GO:0005634);	0.00754018	CAGL0C04114g	0.00142873	1.06069	up	Molecular Function: DNA binding (GO:0003677);	0.000377537
CAGL0M02783g	0	2.70757	up	Cellular Component: nucleus (GO:0005634);	0.00754018	CAGL0M02783g	1.14e-05	1.3565	up	Molecular Function: DNA binding (GO:0003677);	0.000377537
CAGL0B03575g	6.16e-06	1.34957	up	Cellular Component: nucleus (GO:0005634);	0.00754018	CAGL0B03575g	0.000178298	1.18596	up	Molecular Function: peroxisome matrix targeting signal-2 binding (GO:0005053);	0.26712
CAGL0J06798g	2.3e-06	1.63886	up	Cellular Component: nucleus (GO:0005634);	0.00754018	CAGL0J06798g	0.000270072	1.39157	up	Cellular Component: spindle pole body (GO:0005816);	0.0213862
CAGL0H09856g	1.92e-14	2.02429	up	Cellular Component: nucleus (GO:0005634);	0.00754018	CAGL0H09856g	6.11e-15	2.06027	up	Molecular Function: DNA binding (GO:0003677);	0.000377537
CAGL0J04444g	1.07e-09	1.70455	up	Cellular Component: nucleus (GO:0005634);	0.00754018	CAGL0J04444g	2.26e-05	1.28901	up	Molecular Function: DNA binding (GO:0003677);	0.000377537
CAGL0M00286g	0.00490798	1.0049	up	Cellular Component: nucleus (GO:0005634);	0.00754018	CAGL0M00286g	1.55e-05	1.31586	up	Cellular Component: nucleus (GO:0005634);	0.000810136
CAGL0L01793g	1.25e-12	2.20897	up	Cellular Component: nucleus (GO:0005634);	0.00754018	CAGL0L01793g	1.49e-06	1.6471	up	Cellular Component: spindle pole body (GO:0005816);	0.0213862
CAGL0G00726g	9.02e-07	1.40187	up	Cellular Component: nucleus (GO:0005634);	0.00754018	CAGL0G00726g	5.05e-08	1.52031	up	Molecular Function: DNA binding (GO:0003677);	0.000377537
CAGL0F02079g	0	2.62081	up	Cellular Component: nucleus (GO:0005634);	0.00754018	CAGL0F02079g	0	2.36106	up	Molecular Function: ATP binding (GO:0005524);	0.371025
CAGL0F06149g	2.23e-09	1.77369	up	Cellular Component: nucleus (GO:0005634);	0.00754018	CAGL0F06149g	0.00103789	1.16719	up	Cellular Component: nucleus (GO:0005634);	0.000810136
CAGL0B01903g	1.17e-06	1.39257	up	Cellular Component: nucleus (GO:0005634);	0.00754018	CAGL0B01903g	0.000797715	1.08168	up	Molecular Function: DNA-directed DNA polymerase activity (GO:0003887);	1.41e-05
CAGL0M02233g	1.37e-08	1.60842	up	Cellular Component: nucleus (GO:0005634);	0.00754018	CAGL0M02233g	5.49e-06	1.35612	up	Molecular Function: protein serine/threonine kinase activity (GO:0004674);	0.730779
CAGL0K07139g	0	4.783	up	Cellular Component: nucleus (GO:0005634);	0.00754018	CAGL0K07139g	8.86e-14	4.10703	up	Cellular Component: nucleus (GO:0005634);	0.000810136
CAGL0G07249g	2e-15	2.13302	up	Cellular Component: nucleus (GO:0005634);	0.00754018	CAGL0G07249g	4.69e-10	1.7252	up	Molecular Function: sequence-specific DNA binding (GO:0043565);	0.573247
CAGL0M06677g	0	3.33461	up	Cellular Component: nucleus (GO:0005634);	0.00754018	CAGL0M06677g	0	2.42255	up	Molecular Function: DNA binding (GO:0003677);	0.000377537
CAGL0H07491g	0.000424409	1.14464	up	Cellular Component: nucleus (GO:0005634);	0.00754018	CAGL0H07491g	1.47e-07	1.49072	up	Cellular Component: nucleus (GO:0005634);	0.000810136
CAGL0F04323g	1.53e-06	1.45007	up	Cellular Component: nucleus (GO:0005634);	0.00754018	CAGL0F04323g	0.000361914	1.18175	up	Molecular Function: DNA binding (GO:0003677);	0.000377537
CAGL0M11858g	1.92e-05	1.53692	up	Cellular Component: nucleus (GO:0005634);	0.00754018	CAGL0M11858g	0.00997073	1.1684	up	Cellular Component: nucleus (GO:0005634);	0.000810136
CAGL0G09801g	2.58e-07	1.75557	up	Cellular Component: nucleus (GO:0005634);	0.00754018	CAGL0G09801g	1.06e-05	1.57913	up	Molecular Function: DNA binding (GO:0003677);	0.000377537
CAGL0B03355g	8.72e-06	1.34109	up	Cellular Component: nucleus (GO:0005634);	0.00754018	CAGL0B03355g	0.000435727	1.14534	up	Molecular Function: DNA-directed DNA polymerase activity (GO:0003887);	1.41e-05
CAGL0F04939g	6.68e-09	1.64304	up	Cellular Component: nucleus (GO:0005634);	0.00754018	CAGL0F04939g	0.00212358	1.0548	up	Molecular Function: DNA binding (GO:0003677);	0.000377537
CAGL0C01683g	6.64e-05	1.20404	up	Cellular Component: nucleus (GO:0005634);	0.00754018	CAGL0C01683g	0.00054145	1.09988	up	Molecular Function: DNA binding (GO:0003677);	0.000377537
CAGL0J11572g	1.29e-06	1.86893	up	Cellular Component: nucleus (GO:0005634);	0.00754018	CAGL0J11572g	9.37e-06	1.76972	up	Cellular Component: nucleus (GO:0005634);	0.000810136
CAGL0F08503g	1.18e-13	2.07355	up	Cellular Component: nucleus (GO:0005634);	0.00754018	CAGL0F08503g	1.46e-05	1.35292	up	Molecular Function: GTP cyclohydrolase I activity (GO:0003934);	0.098372
CAGL0M14113g	0	7.21151	up	Cellular Component: membrane (GO:0016020);	0.939403	CAGL0M14113g	0	5.13853	up	Molecular Function: nucleobase transmembrane transporter activity (GO:0015205);	0.606763
CAGL0L03333g	1.58e-12	2.07045	up	Cellular Component: membrane (GO:0016020);	0.939403	CAGL0L03333g	2.72e-10	1.88594	up	Molecular Function: carbohydrate binding (GO:0030246);	0.128628
CAGL0L08294g	2.49e-11	1.81966	up	Cellular Component: membrane (GO:0016020);	0.939403	CAGL0L08294g	1.76e-10	1.75153	up	Molecular Function: calcium ion binding (GO:0005509);	0.452234
CAGL0J09944g	1.24e-05	1.81234	up	Cellular Component: plasma membrane (GO:0005886);	0.687428	CAGL0J09944g	1.26e-05	1.81339	up	Molecular Function: drug:hydrogen antiporter activity (GO:0015307);	0.098372
CAGL0F00671g	3.2e-06	1.34332	up	Cellular Component: fungal-type vacuole membrane (GO:0000329);	0.50854	CAGL0F00671g	8.55e-05	1.19296	up	Molecular Function: microfilament motor activity (GO:0000146);	0.098372
CAGL0K08954g	1.19e-06	1.66012	up	Cellular Component: transcription export complex 2 (GO:0070390);	0.111537	CAGL0K08954g	0.000697189	1.32672	up	Molecular Function: structural constituent of cytoskeleton (GO:0005200);	0.000423662
CAGL0E03564g	0.00266602	1.03106	up	Cellular Component: mating projection base (GO:0001400);	0.0638566	CAGL0E03564g	0.00366444	1.01514	up	Molecular Function: structural molecule activity (GO:0005198);	0.203444
CAGL0G08129g	2.33e-14	2.12288	up	Cellular Component: MutSalpha complex (GO:0032301);	0.0344478	CAGL0G08129g	2.24e-11	1.89352	up	Molecular Function: DNA-dependent ATPase activity (GO:0008094);	0.404375
CAGL0M13277g	0	6.70601	up	Cellular Component: mitochondrial intermembrane space (GO:0005758);	0.351797	CAGL0M13277g	0	6.23003	up	Molecular Function: metal ion binding (GO:0046872);	0.372549
CAGL0E01265g	1.11e-15	2.1885	up	Cellular Component: cell cortex (GO:0005938);	0.210675	CAGL0E01265g	2.33e-15	2.16583	up	Molecular Function: phospholipid binding (GO:0005543);	0.184312
CAGL0K08954g	1.19e-06	1.66012	up	Cellular Component: half bridge of spindle pole body (GO:0005825);	0.111537	CAGL0K08954g	0.000697189	1.32672	up	Molecular Function: structural constituent of cytoskeleton (GO:0005200);	0.000423662
CAGL0L09471g	1.81e-10	1.77703	up	Cellular Component: primosome complex (GO:1990077);	0.111537	CAGL0L09471g	1.58e-09	1.69779	up	Molecular Function: DNA primase activity (GO:0003896);	0.00964632
CAGL0M06655g	0	4.13054	up	Cellular Component: integral component of membrane (GO:0016021);	0.30219	CAGL0M06655g	0	3.00287	up	Molecular Function: DNA binding (GO:0003677);	0.000377537
CAGL0I01628g	0	2.75031	up	Cellular Component: integral component of membrane (GO:0016021);	0.30219	CAGL0I01628g	0	2.69421	up	Molecular Function: voltage-gated chloride channel activity (GO:0005247);	0.098372
CAGL0I09922g	1.35e-08	2.00646	up	Cellular Component: integral component of membrane (GO:0016021);	0.30219	CAGL0I09922g	2.55e-09	2.07708	up	Molecular Function: transferase activity, transferring glycosyl groups (GO:0016757);	0.0505398
CAGL0F03641g	2.81e-11	1.79898	up	Cellular Component: integral component of membrane (GO:0016021);	0.30219	CAGL0F03641g	3.29e-07	1.44841	up	Cellular Component: integral component of membrane (GO:0016021);	0.36581
CAGL0G04851g	1.45e-06	1.37685	up	Cellular Component: integral component of membrane (GO:0016021);	0.30219	CAGL0G04851g	8.76e-05	1.1916	up	Cellular Component: integral component of membrane (GO:0016021);	0.36581
CAGL0C04114g	0.00186459	1.04505	up	Cellular Component: integral component of membrane (GO:0016021);	0.30219	CAGL0C04114g	0.00142873	1.06069	up	Molecular Function: DNA binding (GO:0003677);	0.000377537
CAGL0M08272g	0	5.83343	up	Cellular Component: integral component of membrane (GO:0016021);	0.30219	CAGL0M08272g	6.77e-15	4.65785	up	Molecular Function: amino acid transmembrane transporter activity (GO:0015171);	0.10919
CAGL0H09856g	1.92e-14	2.02429	up	Cellular Component: integral component of membrane (GO:0016021);	0.30219	CAGL0H09856g	6.11e-15	2.06027	up	Molecular Function: DNA binding (GO:0003677);	0.000377537
CAGL0G00682g	3.61e-06	1.35509	up	Cellular Component: integral component of membrane (GO:0016021);	0.30219	CAGL0G00682g	0.00333264	1.00839	up	Cellular Component: integral component of membrane (GO:0016021);	0.36581
CAGL0G05654g	3.05e-10	1.70953	up	Cellular Component: integral component of membrane (GO:0016021);	0.30219	CAGL0G05654g	1.92e-09	1.64346	up	Cellular Component: integral component of membrane (GO:0016021);	0.36581
CAGL0K01793g	5.53e-14	2.01322	up	Cellular Component: integral component of membrane (GO:0016021);	0.30219	CAGL0K01793g	1.6e-08	1.57686	up	Cellular Component: integral component of membrane (GO:0016021);	0.36581
CAGL0J05104g	6.71e-08	1.50831	up	Cellular Component: integral component of membrane (GO:0016021);	0.30219	CAGL0J05104g	2.5e-09	1.63491	up	Cellular Component: integral component of membrane (GO:0016021);	0.36581
CAGL0C01727g	2.64e-09	1.6489	up	Cellular Component: integral component of membrane (GO:0016021);	0.30219	CAGL0C01727g	0.000320572	1.13885	up	Molecular Function: phospho-N-acetylmuramoyl-pentapeptide-transferase activity (GO:0008963);	0.098372
CAGL0J09944g	1.24e-05	1.81234	up	Cellular Component: integral component of membrane (GO:0016021);	0.30219	CAGL0J09944g	1.26e-05	1.81339	up	Molecular Function: drug:hydrogen antiporter activity (GO:0015307);	0.098372
CAGL0I01232g	9.2e-14	2.13222	up	Cellular Component: integral component of membrane (GO:0016021);	0.30219	CAGL0I01232g	4.16e-13	2.08245	up	Cellular Component: integral component of membrane (GO:0016021);	0.36581
CAGL0H04741g	0.000182224	1.16324	up	Cellular Component: integral component of membrane (GO:0016021);	0.30219	CAGL0H04741g	0.00317976	1.01631	up	Cellular Component: integral component of membrane (GO:0016021);	0.36581
CAGL0A01243g	2e-08	1.54943	up	Cellular Component: integral component of membrane (GO:0016021);	0.30219	CAGL0A01243g	0.00200958	1.02899	up	Molecular Function: transmembrane transporter activity (GO:0022857);	0.098372
CAGL0K08426g	1e-07	1.48953	up	Cellular Component: integral component of membrane (GO:0016021);	0.30219	CAGL0K08426g	7.88e-07	1.40572	up	Cellular Component: integral component of membrane (GO:0016021);	0.36581
CAGL0B04697g	7.03e-09	1.62102	up	Cellular Component: integral component of membrane (GO:0016021);	0.30219	CAGL0B04697g	4.25e-05	1.24806	up	Cellular Component: integral component of membrane (GO:0016021);	0.36581
CAGL0B02838g	0	2.64778	up	Cellular Component: integral component of membrane (GO:0016021);	0.30219	CAGL0B02838g	1.45e-11	1.8373	up	Molecular Function: amino acid transmembrane transporter activity (GO:0015171);	0.10919
CAGL0F00671g	3.2e-06	1.34332	up	Cellular Component: incipient cellular bud site (GO:0000131);	0.210675	CAGL0F00671g	8.55e-05	1.19296	up	Molecular Function: microfilament motor activity (GO:0000146);	0.098372
CAGL0F01023g	3.88e-07	2.3584	up	Cellular Component: nucleolus (GO:0005730);	0.0341699	CAGL0F01023g	1.05e-06	2.30718	up	Molecular Function: RNA binding (GO:0003723);	0.391901
CAGL0J11572g	1.29e-06	1.86893	up	Cellular Component: condensed chromosome kinetochore (GO:0000777);	0.00735827	CAGL0J11572g	9.37e-06	1.76972	up	Cellular Component: nucleus (GO:0005634);	0.000810136
CAGL0M11858g	1.92e-05	1.53692	up	Cellular Component: condensed chromosome kinetochore (GO:0000777);	0.00735827	CAGL0M11858g	0.00997073	1.1684	up	Cellular Component: nucleus (GO:0005634);	0.000810136
CAGL0H01573g	1.36e-05	1.65462	up	Cellular Component: condensed chromosome kinetochore (GO:0000777);	0.00735827	CAGL0H01573g	0.00479951	1.31179	up	Cellular Component: spindle pole body (GO:0005816);	0.0213862
CAGL0J04444g	1.07e-09	1.70455	up	Cellular Component: nuclear pre-replicative complex (GO:0005656);	0.0123983	CAGL0J04444g	2.26e-05	1.28901	up	Molecular Function: DNA binding (GO:0003677);	0.000377537
CAGL0F04939g	6.68e-09	1.64304	up	Cellular Component: nuclear pre-replicative complex (GO:0005656);	0.0123983	CAGL0F04939g	0.00212358	1.0548	up	Molecular Function: DNA binding (GO:0003677);	0.000377537
CAGL0I01210g	2.78e-09	1.88033	up	Cellular Component: cytosol (GO:0005829);	0.166567	CAGL0I01210g	1.34e-07	1.71881	up	Molecular Function: [cytochrome c]-lysine N-methyltransferase activity (GO:0000277);	0.098372
CAGL0B03575g	6.16e-06	1.34957	up	Cellular Component: cytosol (GO:0005829);	0.166567	CAGL0B03575g	0.000178298	1.18596	up	Molecular Function: peroxisome matrix targeting signal-2 binding (GO:0005053);	0.26712
CAGL0M13277g	0	6.70601	up	Cellular Component: cytosol (GO:0005829);	0.166567	CAGL0M13277g	0	6.23003	up	Molecular Function: metal ion binding (GO:0046872);	0.372549
CAGL0H03795g	2.22e-06	1.35823	up	Cellular Component: cytosol (GO:0005829);	0.166567	CAGL0H03795g	1.94e-11	1.79874	up	Molecular Function: NAD binding (GO:0051287);	0.285587
CAGL0F08019g	6.53e-06	1.31094	up	Cellular Component: cytosol (GO:0005829);	0.166567	CAGL0F08019g	3.08e-08	1.53233	up	Cellular Component: peroxisomal membrane (GO:0005778);	0.735733
CAGL0J04444g	1.07e-09	1.70455	up	Cellular Component: MCM complex (GO:0042555);	0.0212283	CAGL0J04444g	2.26e-05	1.28901	up	Molecular Function: DNA binding (GO:0003677);	0.000377537
CAGL0F04939g	6.68e-09	1.64304	up	Cellular Component: MCM complex (GO:0042555);	0.0212283	CAGL0F04939g	0.00212358	1.0548	up	Molecular Function: DNA binding (GO:0003677);	0.000377537
CAGL0G08129g	2.33e-14	2.12288	up	Cellular Component: nuclear chromosome (GO:0000228);	0.0115604	CAGL0G08129g	2.24e-11	1.89352	up	Molecular Function: DNA-dependent ATPase activity (GO:0008094);	0.404375
CAGL0F08569g	0	2.98333	up	Cellular Component: nuclear chromosome (GO:0000228);	0.0115604	CAGL0F08569g	1.19e-06	1.7658	up	Cellular Component: nuclear chromosome (GO:0000228);	0.0882704
CAGL0I02464g	7.09e-07	1.40908	up	Cellular Component: gamma-tubulin small complex, spindle pole body (GO:0000928);	0.111537	CAGL0I02464g	0.000721341	1.08486	up	Molecular Function: structural constituent of cytoskeleton (GO:0005200);	0.000423662
CAGL0K08426g	1e-07	1.48953	up	Cellular Component: intracellular membrane-bounded organelle (GO:0043231);	0.881984	CAGL0K08426g	7.88e-07	1.40572	up	Cellular Component: integral component of membrane (GO:0016021);	0.36581
CAGL0E04422g	2.7e-10	2.89085	up	Cellular Component: cell part (GO:0044464);	0.0910116	CAGL0E04422g	9.3e-08	2.61622	up	Molecular Function: hydrolase activity, acting on ester bonds (GO:0016788);	0.0670891
CAGL0K08426g	1e-07	1.48953	up	Cellular Component: cytoplasmic part (GO:0044444);	0.78596	CAGL0K08426g	7.88e-07	1.40572	up	Cellular Component: integral component of membrane (GO:0016021);	0.36581
CAGL0F00671g	3.2e-06	1.34332	up	Cellular Component: myosin complex (GO:0016459);	0.446695	CAGL0F00671g	8.55e-05	1.19296	up	Molecular Function: microfilament motor activity (GO:0000146);	0.098372
CAGL0F00671g	3.2e-06	1.34332	up	Cellular Component: cellular bud neck (GO:0005935);	0.265229	CAGL0F00671g	8.55e-05	1.19296	up	Molecular Function: microfilament motor activity (GO:0000146);	0.098372
CAGL0M09086g	7.25e-11	1.98217	up	Cellular Component: cellular bud neck (GO:0005935);	0.265229	CAGL0M09086g	3.45e-06	1.53505	up	Molecular Function: phospholipid binding (GO:0005543);	0.184312
CAGL0J04444g	1.07e-09	1.70455	up	Cellular Component: replication fork protection complex (GO:0031298);	0.0344478	CAGL0J04444g	2.26e-05	1.28901	up	Molecular Function: DNA binding (GO:0003677);	0.000377537
CAGL0F04939g	6.68e-09	1.64304	up	Cellular Component: replication fork protection complex (GO:0031298);	0.0344478	CAGL0F04939g	0.00212358	1.0548	up	Molecular Function: DNA binding (GO:0003677);	0.000377537
CAGL0F08019g	6.53e-06	1.31094	up	Cellular Component: peroxisomal membrane (GO:0005778);	0.141528	CAGL0F08019g	3.08e-08	1.53233	up	Cellular Component: peroxisomal membrane (GO:0005778);	0.735733
CAGL0H03993g	0	2.43882	up	Cellular Component: mitochondrion (GO:0005739);	0.967543	CAGL0H03993g	0.00101687	1.07521	up	Molecular Function: citrate (Si)-synthase activity (GO:0004108);	0.098372
CAGL0E03564g	0.00266602	1.03106	up	Cellular Component: ascospore wall (GO:0005619);	0.298789	CAGL0E03564g	0.00366444	1.01514	up	Molecular Function: structural molecule activity (GO:0005198);	0.203444
CAGL0L09042g	7.23e-07	1.46452	up	Cellular Component: histone acetyltransferase complex (GO:0000123);	0.111537	CAGL0L09042g	0.000222914	1.19131	up	Molecular Function: histone acetyltransferase activity (GO:0004402);	0.26712
CAGL0M02783g	0	2.70757	up	Cellular Component: nucleosome (GO:0000786);	2.84e-06	CAGL0M02783g	1.14e-05	1.3565	up	Molecular Function: DNA binding (GO:0003677);	0.000377537
CAGL0H09856g	1.92e-14	2.02429	up	Cellular Component: nucleosome (GO:0000786);	2.84e-06	CAGL0H09856g	6.11e-15	2.06027	up	Molecular Function: DNA binding (GO:0003677);	0.000377537
CAGL0C04136g	0	4.20071	up	Cellular Component: nucleosome (GO:0000786);	2.84e-06	CAGL0C04136g	0	3.90717	up	Molecular Function: DNA binding (GO:0003677);	0.000377537
CAGL0C04389g	3.96e-13	1.92217	up	Cellular Component: nucleosome (GO:0000786);	2.84e-06	CAGL0C04389g	1.72e-07	1.46684	up	Molecular Function: DNA binding (GO:0003677);	0.000377537
CAGL0M06677g	0	3.33461	up	Cellular Component: nucleosome (GO:0000786);	2.84e-06	CAGL0M06677g	0	2.42255	up	Molecular Function: DNA binding (GO:0003677);	0.000377537
CAGL0M06655g	0	4.13054	up	Cellular Component: nucleosome (GO:0000786);	2.84e-06	CAGL0M06655g	0	3.00287	up	Molecular Function: DNA binding (GO:0003677);	0.000377537
CAGL0C04114g	0.00186459	1.04505	up	Cellular Component: nucleosome (GO:0000786);	2.84e-06	CAGL0C04114g	0.00142873	1.06069	up	Molecular Function: DNA binding (GO:0003677);	0.000377537
CAGL0J03762g	2.45e-05	1.29056	up	Cellular Component: mitochondrial inner membrane (GO:0005743);	0.895132	CAGL0J03762g	0.00138838	1.07936	up	Molecular Function: tetrahydrofolylpolyglutamate synthase activity (GO:0004326);	0.00964632
CAGL0G05654g	3.05e-10	1.70953	up	Cellular Component: mitochondrial inner membrane (GO:0005743);	0.895132	CAGL0G05654g	1.92e-09	1.64346	up	Cellular Component: integral component of membrane (GO:0016021);	0.36581
CAGL0E03564g	0.00266602	1.03106	up	Cellular Component: cellular bud neck septin ring (GO:0000144);	0.005039	CAGL0E03564g	0.00366444	1.01514	up	Molecular Function: structural molecule activity (GO:0005198);	0.203444
CAGL0I01188g	0.00257021	1.01369	up	Cellular Component: cellular bud neck septin ring (GO:0000144);	0.005039	CAGL0I01188g	0.000156707	1.16361	up	Molecular Function: 1-phosphatidylinositol binding (GO:0005545);	0.110903
CAGL0K02717g	6.29e-10	2.07068	up	Cellular Component: small ribosomal subunit (GO:0015935);	0.758934	CAGL0K02717g	0.00021013	1.47447	up	Molecular Function: structural constituent of ribosome (GO:0003735);	0.98444
CAGL0I00484g	1.73e-08	1.58131	up	Cellular Component: extracellular region (GO:0005576);	0.325094	CAGL0I00484g	1.2e-07	1.50466	up	Molecular Function: hydrolase activity, hydrolyzing O-glycosyl compounds (GO:0004553);	0.370825
CAGL0G07667g	0.00162251	1.0408	up	Cellular Component: extracellular region (GO:0005576);	0.325094	CAGL0G07667g	1.07e-05	1.28955	up	Cellular Component: extracellular region (GO:0005576);	0.289949
CAGL0I06160g	1.06e-05	1.32721	up	Cellular Component: extracellular region (GO:0005576);	0.325094	CAGL0I06160g	0.00247744	1.07312	up	Molecular Function: structural constituent of cell wall (GO:0005199);	0.295693
CAGL0F01463g	0	7.09522	up	Cellular Component: fungal-type cell wall (GO:0009277);	0.00898546	CAGL0F01463g	0	7.90352	up	Molecular Function: structural constituent of cell wall (GO:0005199);	0.295693
CAGL0J01727g	1.75e-05	1.34837	up	Cellular Component: fungal-type cell wall (GO:0009277);	0.00898546	CAGL0J01727g	0.00103633	1.13361	up	Cellular Component: fungal-type cell wall (GO:0009277);	0.0130629
CAGL0J11968g	0	2.70155	up	Cellular Component: fungal-type cell wall (GO:0009277);	0.00898546	CAGL0J11968g	4.81e-11	2.03651	up	Molecular Function: cell adhesion molecule binding (GO:0050839);	0.404375
CAGL0L13332g	0	3.05255	up	Cellular Component: fungal-type cell wall (GO:0009277);	0.00898546	CAGL0L13332g	0	2.42594	up	Cellular Component: fungal-type cell wall (GO:0009277);	0.0130629
CAGL0I06160g	1.06e-05	1.32721	up	Cellular Component: fungal-type cell wall (GO:0009277);	0.00898546	CAGL0I06160g	0.00247744	1.07312	up	Molecular Function: structural constituent of cell wall (GO:0005199);	0.295693
CAGL0M08514g	0.000790569	1.10099	up	Cellular Component: fungal-type cell wall (GO:0009277);	0.00898546	CAGL0M08514g	0.000741865	1.10576	up	Cellular Component: fungal-type cell wall (GO:0009277);	0.0130629
CAGL0C02211g	0.000183114	1.1631	up	Cellular Component: fungal-type cell wall (GO:0009277);	0.00898546	CAGL0C02211g	5.56e-05	1.22338	up	Molecular Function: hydrolase activity, hydrolyzing O-glycosyl compounds (GO:0004553);	0.370825
CAGL0F04939g	6.68e-09	1.64304	up	Cellular Component: nuclear chromosome, telomeric region (GO:0000784);	0.210675	CAGL0F04939g	0.00212358	1.0548	up	Molecular Function: DNA binding (GO:0003677);	0.000377537
CAGL0F00671g	3.2e-06	1.34332	up	Cellular Component: vesicle (GO:0031982);	0.210675	CAGL0F00671g	8.55e-05	1.19296	up	Molecular Function: microfilament motor activity (GO:0000146);	0.098372
CAGL0J05104g	6.71e-08	1.50831	up	Cellular Component: vacuolar membrane (GO:0005774);	0.643219	CAGL0J05104g	2.5e-09	1.63491	up	Cellular Component: integral component of membrane (GO:0016021);	0.36581
CAGL0I09922g	1.35e-08	2.00646	up	Cellular Component: vacuolar membrane (GO:0005774);	0.643219	CAGL0I09922g	2.55e-09	2.07708	up	Molecular Function: transferase activity, transferring glycosyl groups (GO:0016757);	0.0505398
CAGL0G06226g	6.11e-11	1.90421	up	Cellular Component: cellular bud (GO:0005933);	0.111537	CAGL0G06226g	5.41e-09	1.73526	up	Molecular Function: guanyl-nucleotide exchange factor activity (GO:0005085);	0.295693
CAGL0F00671g	3.2e-06	1.34332	up	Cellular Component: mating projection tip (GO:0043332);	0.137467	CAGL0F00671g	8.55e-05	1.19296	up	Molecular Function: microfilament motor activity (GO:0000146);	0.098372
CAGL0J03762g	2.45e-05	1.29056	up	Cellular Component: mitochondrial matrix (GO:0005759);	0.275683	CAGL0J03762g	0.00138838	1.07936	up	Molecular Function: tetrahydrofolylpolyglutamate synthase activity (GO:0004326);	0.00964632
CAGL0J03146g	5.53e-10	1.68197	up	Cellular Component: ribonucleoside-diphosphate reductase complex (GO:0005971);	0.111537	CAGL0J03146g	0.000135744	1.18065	up	Molecular Function: ribonucleoside-diphosphate reductase activity, thioredoxin disulfide as acceptor (GO:0004748);	0.098372
CAGL0M02783g	0	2.70757	up	Cellular Component: intracellular organelle (GO:0043229);	0.0638566	CAGL0M02783g	1.14e-05	1.3565	up	Molecular Function: DNA binding (GO:0003677);	0.000377537
CAGL0E03564g	0.00266602	1.03106	up	Cellular Component: prospore membrane (GO:0005628);	0.0638566	CAGL0E03564g	0.00366444	1.01514	up	Molecular Function: structural molecule activity (GO:0005198);	0.203444
CAGL0F00671g	3.2e-06	1.34332	up	Cellular Component: actin filament bundle (GO:0032432);	0.210675	CAGL0F00671g	8.55e-05	1.19296	up	Molecular Function: microfilament motor activity (GO:0000146);	0.098372
CAGL0J09944g	1.24e-05	1.81234	up	Cellular Component: cytoplasmic vesicle (GO:0031410);	0.111537	CAGL0J09944g	1.26e-05	1.81339	up	Molecular Function: drug:hydrogen antiporter activity (GO:0015307);	0.098372
CAGL0D06512g	1.21e-10	4.25674	up	Cellular Component: intracellular (GO:0005622);	0.511079	CAGL0D06512g	0.00258558	3.21083	up	Molecular Function: guanyl-nucleotide exchange factor activity (GO:0005085);	0.295693
CAGL0M01628g	0.00037896	1.11864	up	Cellular Component: intracellular (GO:0005622);	0.511079	CAGL0M01628g	5.14e-06	1.32245	up	Cellular Component: intracellular (GO:0005622);	0.28829
CAGL0L01441g	7.09e-14	4.59295	up	Cellular Component: intracellular (GO:0005622);	0.511079	CAGL0L01441g	0	5.20812	up	Cellular Component: intracellular (GO:0005622);	0.28829
CAGL0B01903g	1.17e-06	1.39257	up	Cellular Component: intracellular (GO:0005622);	0.511079	CAGL0B01903g	0.000797715	1.08168	up	Molecular Function: DNA-directed DNA polymerase activity (GO:0003887);	1.41e-05
CAGL0F06369g	0.000846326	1.08423	up	Cellular Component: endoplasmic reticulum lumen (GO:0005788);	0.210675	CAGL0F06369g	2.42e-05	1.26611	up	Molecular Function: ATPase activity (GO:0016887);	0.652627
CAGL0C04807g	1.53e-09	2.16272	up	Cellular Component: ribosome (GO:0005840);	0.999671	CAGL0C04807g	0.00253717	1.43491	up	Molecular Function: RNA binding (GO:0003723);	0.391901
CAGL0K08954g	1.19e-06	1.66012	up	Cellular Component: nucleotide-excision repair factor 2 complex (GO:0000111);	0.111537	CAGL0K08954g	0.000697189	1.32672	up	Molecular Function: structural constituent of cytoskeleton (GO:0005200);	0.000423662
CAGL0F00671g	3.2e-06	1.34332	up	Cellular Component: filamentous actin (GO:0031941);	0.111537	CAGL0F00671g	8.55e-05	1.19296	up	Molecular Function: microfilament motor activity (GO:0000146);	0.098372
CAGL0H04741g	0.000182224	1.16324	up	Cellular Component: endoplasmic reticulum membrane (GO:0005789);	0.761129	CAGL0H04741g	0.00317976	1.01631	up	Cellular Component: integral component of membrane (GO:0016021);	0.36581
CAGL0B03575g	6.16e-06	1.34957	up	Cellular Component: peroxisome (GO:0005777);	0.1696	CAGL0B03575g	0.000178298	1.18596	up	Molecular Function: peroxisome matrix targeting signal-2 binding (GO:0005053);	0.26712
CAGL0H03993g	0	2.43882	up	Cellular Component: peroxisome (GO:0005777);	0.1696	CAGL0H03993g	0.00101687	1.07521	up	Molecular Function: citrate (Si)-synthase activity (GO:0004108);	0.098372
CAGL0A02596g	1.7e-11	1.87096	up	Cellular Component: spindle pole body (GO:0005816);	4.42e-05	CAGL0A02596g	6.21e-11	1.82586	up	Cellular Component: spindle pole body (GO:0005816);	0.0213862
CAGL0J06798g	2.3e-06	1.63886	up	Cellular Component: spindle pole body (GO:0005816);	4.42e-05	CAGL0J06798g	0.000270072	1.39157	up	Cellular Component: spindle pole body (GO:0005816);	0.0213862
CAGL0L01793g	1.25e-12	2.20897	up	Cellular Component: spindle pole body (GO:0005816);	4.42e-05	CAGL0L01793g	1.49e-06	1.6471	up	Cellular Component: spindle pole body (GO:0005816);	0.0213862
CAGL0H01573g	1.36e-05	1.65462	up	Cellular Component: spindle pole body (GO:0005816);	4.42e-05	CAGL0H01573g	0.00479951	1.31179	up	Cellular Component: spindle pole body (GO:0005816);	0.0213862
CAGL0F02079g	0	2.62081	up	Cellular Component: chromosome (GO:0005694);	0.1696	CAGL0F02079g	0	2.36106	up	Molecular Function: ATP binding (GO:0005524);	0.371025
CAGL0H02805g	1.06e-05	1.32711	up	Cellular Component: chromosome (GO:0005694);	0.1696	CAGL0H02805g	1.77e-07	1.50822	up	Molecular Function: ATP binding (GO:0005524);	0.371025
CAGL0E03564g	0.00266602	1.03106	up	Cellular Component: septin complex (GO:0031105);	0.00735827	CAGL0E03564g	0.00366444	1.01514	up	Molecular Function: structural molecule activity (GO:0005198);	0.203444
CAGL0I01188g	0.00257021	1.01369	up	Cellular Component: septin complex (GO:0031105);	0.00735827	CAGL0I01188g	0.000156707	1.16361	up	Molecular Function: 1-phosphatidylinositol binding (GO:0005545);	0.110903
CAGL0G05489g	2.59e-07	1.48146	up	Cellular Component: septin complex (GO:0031105);	0.00735827	CAGL0G05489g	2.91e-05	1.27053	up	Molecular Function: GTP binding (GO:0005525);	0.797835
CAGL0L09603g	3.2e-06	1.50318	up	Cellular Component: MIS12/MIND type complex (GO:0000444);	0.111537	CAGL0L09603g	0.00289413	1.13862	up	Cellular Component: MIS12/MIND type complex (GO:0000444);	0.104725
CAGL0D01716g	0	3.33219	up	Cellular Component: PCNA complex (GO:0043626);	0.111537	CAGL0D01716g	2.22e-16	2.53739	up	Molecular Function: DNA binding (GO:0003677);	0.000377537
CAGL0I01188g	0.00257021	1.01369	up	Cellular Component: mating projection (GO:0005937);	0.111537	CAGL0I01188g	0.000156707	1.16361	up	Molecular Function: 1-phosphatidylinositol binding (GO:0005545);	0.110903
CAGL0H01573g	1.36e-05	1.65462	up	Cellular Component: nuclear membrane (GO:0031965);	0.694264	CAGL0H01573g	0.00479951	1.31179	up	Cellular Component: spindle pole body (GO:0005816);	0.0213862
CAGL0K12650g	1.09e-09	1.66756	up	Cellular Component: cytoplasm (GO:0005737);	0.416248	CAGL0K12650g	5.07e-05	1.22245	up	Molecular Function: structural constituent of cytoskeleton (GO:0005200);	0.000423662
CAGL0L09581g	0	3.55306	up	Cellular Component: cytoplasm (GO:0005737);	0.416248	CAGL0L09581g	0	2.67741	up	Molecular Function: dUTP diphosphatase activity (GO:0004170);	0.098372
CAGL0L09042g	7.23e-07	1.46452	up	Cellular Component: cytoplasm (GO:0005737);	0.416248	CAGL0L09042g	0.000222914	1.19131	up	Molecular Function: histone acetyltransferase activity (GO:0004402);	0.26712
CAGL0A02596g	1.7e-11	1.87096	up	Cellular Component: cytoplasm (GO:0005737);	0.416248	CAGL0A02596g	6.21e-11	1.82586	up	Cellular Component: spindle pole body (GO:0005816);	0.0213862
CAGL0G06226g	6.11e-11	1.90421	up	Cellular Component: cytoplasm (GO:0005737);	0.416248	CAGL0G06226g	5.41e-09	1.73526	up	Molecular Function: guanyl-nucleotide exchange factor activity (GO:0005085);	0.295693
CAGL0I02112g	1.44e-09	2.73021	up	Cellular Component: cytoplasm (GO:0005737);	0.416248	CAGL0I02112g	0.000205196	2.10623	up	Cellular Component: cytoplasm (GO:0005737);	0.626671
CAGL0J06798g	2.3e-06	1.63886	up	Cellular Component: cytoplasm (GO:0005737);	0.416248	CAGL0J06798g	0.000270072	1.39157	up	Cellular Component: spindle pole body (GO:0005816);	0.0213862
CAGL0H01573g	1.36e-05	1.65462	up	Cellular Component: cytoplasm (GO:0005737);	0.416248	CAGL0H01573g	0.00479951	1.31179	up	Cellular Component: spindle pole body (GO:0005816);	0.0213862
CAGL0J04444g	1.07e-09	1.70455	up	Cellular Component: cytoplasm (GO:0005737);	0.416248	CAGL0J04444g	2.26e-05	1.28901	up	Molecular Function: DNA binding (GO:0003677);	0.000377537
CAGL0L01793g	1.25e-12	2.20897	up	Cellular Component: cytoplasm (GO:0005737);	0.416248	CAGL0L01793g	1.49e-06	1.6471	up	Cellular Component: spindle pole body (GO:0005816);	0.0213862
CAGL0H03795g	2.22e-06	1.35823	up	Cellular Component: cytoplasm (GO:0005737);	0.416248	CAGL0H03795g	1.94e-11	1.79874	up	Molecular Function: NAD binding (GO:0051287);	0.285587
CAGL0K08404g	0	6.59809	up	Cellular Component: cytoplasm (GO:0005737);	0.416248	CAGL0K08404g	0	7.44875	up	Cellular Component: cytoplasm (GO:0005737);	0.626671
CAGL0H07491g	0.000424409	1.14464	up	Cellular Component: cytoplasm (GO:0005737);	0.416248	CAGL0H07491g	1.47e-07	1.49072	up	Cellular Component: nucleus (GO:0005634);	0.000810136
CAGL0K12848g	0	2.28107	up	Cellular Component: cytoplasm (GO:0005737);	0.416248	CAGL0K12848g	2.22e-16	2.16185	up	Molecular Function: phosphomannomutase activity (GO:0004615);	0.098372
CAGL0F04939g	6.68e-09	1.64304	up	Cellular Component: cytoplasm (GO:0005737);	0.416248	CAGL0F04939g	0.00212358	1.0548	up	Molecular Function: DNA binding (GO:0003677);	0.000377537
CAGL0D06402g	0	2.70592	up	Cellular Component: cytoplasm (GO:0005737);	0.416248	CAGL0D06402g	6.66e-16	2.12016	up	Molecular Function: pyridoxal phosphate binding (GO:0030170);	0.478889
CAGL0J08316g	0.00106676	1.09089	up	Cellular Component: cytoplasm (GO:0005737);	0.416248	CAGL0J08316g	0.00074285	1.11098	up	Molecular Function: homoserine O-acetyltransferase activity (GO:0004414);	0.098372
CAGL0F08503g	1.18e-13	2.07355	up	Cellular Component: cytoplasm (GO:0005737);	0.416248	CAGL0F08503g	1.46e-05	1.35292	up	Molecular Function: GTP cyclohydrolase I activity (GO:0003934);	0.098372
CAGL0E03564g	0.00266602	1.03106	up	Cellular Component: septin filament array (GO:0032160);	0.005039	CAGL0E03564g	0.00366444	1.01514	up	Molecular Function: structural molecule activity (GO:0005198);	0.203444
CAGL0I01188g	0.00257021	1.01369	up	Cellular Component: septin filament array (GO:0032160);	0.005039	CAGL0I01188g	0.000156707	1.16361	up	Molecular Function: 1-phosphatidylinositol binding (GO:0005545);	0.110903
CAGL0J04444g	1.07e-09	1.70455	up	Cellular Component: DNA replication preinitiation complex (GO:0031261);	0.0123983	CAGL0J04444g	2.26e-05	1.28901	up	Molecular Function: DNA binding (GO:0003677);	0.000377537
CAGL0F04939g	6.68e-09	1.64304	up	Cellular Component: DNA replication preinitiation complex (GO:0031261);	0.0123983	CAGL0F04939g	0.00212358	1.0548	up	Molecular Function: DNA binding (GO:0003677);	0.000377537
CAGL0H04455g	2.73e-05	1.27399	up	Cellular Component: integral component of peroxisomal membrane (GO:0005779);	0.612328	CAGL0H04455g	2.25e-07	1.48901	up	Molecular Function: myosin binding (GO:0017022);	0.098372
CAGL0E01397g	0	6.04917	up	Cellular Component: transcription factor TFIID complex (GO:0005669);	0.298789	CAGL0E01397g	0	8.08998	up	Molecular Function: protein heterodimerization activity (GO:0046982);	0.00168825
CAGL0J11968g	0	2.70155	up	Cellular Component: cell surface (GO:0009986);	0.0341272	CAGL0J11968g	4.81e-11	2.03651	up	Molecular Function: cell adhesion molecule binding (GO:0050839);	0.404375
CAGL0H04741g	0.000182224	1.16324	up	Cellular Component: Golgi membrane (GO:0000139);	0.304443	CAGL0H04741g	0.00317976	1.01631	up	Cellular Component: integral component of membrane (GO:0016021);	0.36581
CAGL0B04697g	7.03e-09	1.62102	up	Cellular Component: Golgi membrane (GO:0000139);	0.304443	CAGL0B04697g	4.25e-05	1.24806	up	Cellular Component: integral component of membrane (GO:0016021);	0.36581
CAGL0I09922g	1.35e-08	2.00646	up	Cellular Component: Golgi membrane (GO:0000139);	0.304443	CAGL0I09922g	2.55e-09	2.07708	up	Molecular Function: transferase activity, transferring glycosyl groups (GO:0016757);	0.0505398
CAGL0F00671g	3.2e-06	1.34332	up	Cellular Component: cellular bud tip (GO:0005934);	0.298789	CAGL0F00671g	8.55e-05	1.19296	up	Molecular Function: microfilament motor activity (GO:0000146);	0.098372
CAGL0M14113g	0	7.21151	up	Molecular Function: phosphotransferase activity, for other substituted phosphate groups (GO:0016780);	0.183958	CAGL0M14113g	0	5.13853	up	Molecular Function: nucleobase transmembrane transporter activity (GO:0015205);	0.606763
CAGL0H04455g	2.73e-05	1.27399	up	Molecular Function: myosin binding (GO:0017022);	0.0990648	CAGL0H04455g	2.25e-07	1.48901	up	Molecular Function: myosin binding (GO:0017022);	0.098372
CAGL0G08129g	2.33e-14	2.12288	up	Molecular Function: guanine/thymine mispair binding (GO:0032137);	0.0990648	CAGL0G08129g	2.24e-11	1.89352	up	Molecular Function: DNA-dependent ATPase activity (GO:0008094);	0.404375
CAGL0E02145g	0.00124745	1.10231	up	Molecular Function: phospholipid binding (GO:0005543);	0.187596	CAGL0E02145g	3.1e-05	1.29972	up	Molecular Function: phospholipid binding (GO:0005543);	0.184312
CAGL0E01265g	1.11e-15	2.1885	up	Molecular Function: phospholipid binding (GO:0005543);	0.187596	CAGL0E01265g	2.33e-15	2.16583	up	Molecular Function: phospholipid binding (GO:0005543);	0.184312
CAGL0M09086g	7.25e-11	1.98217	up	Molecular Function: phospholipid binding (GO:0005543);	0.187596	CAGL0M09086g	3.45e-06	1.53505	up	Molecular Function: phospholipid binding (GO:0005543);	0.184312
CAGL0J08415g	7.22e-15	2.04851	up	Molecular Function: methionine adenosyltransferase activity (GO:0004478);	0.0097829	CAGL0J08415g	3.12e-10	1.70143	up	Molecular Function: metal ion binding (GO:0046872);	0.372549
CAGL0B01122g	2.37e-12	1.86465	up	Molecular Function: methionine adenosyltransferase activity (GO:0004478);	0.0097829	CAGL0B01122g	0.00175556	1.04081	up	Molecular Function: metal ion binding (GO:0046872);	0.372549
CAGL0D00770g	0.00157815	1.05834	up	Molecular Function: magnesium ion binding (GO:0000287);	0.523846	CAGL0D00770g	0.00404151	1.0087	up	Molecular Function: NAD binding (GO:0051287);	0.285587
CAGL0H03795g	2.22e-06	1.35823	up	Molecular Function: magnesium ion binding (GO:0000287);	0.523846	CAGL0H03795g	1.94e-11	1.79874	up	Molecular Function: NAD binding (GO:0051287);	0.285587
CAGL0L09471g	1.81e-10	1.77703	up	Molecular Function: DNA primase activity (GO:0003896);	0.0097829	CAGL0L09471g	1.58e-09	1.69779	up	Molecular Function: DNA primase activity (GO:0003896);	0.00964632
CAGL0L01749g	0	3.14317	up	Molecular Function: DNA primase activity (GO:0003896);	0.0097829	CAGL0L01749g	0	2.92834	up	Molecular Function: DNA primase activity (GO:0003896);	0.00964632
CAGL0G10065g	1.09e-06	2.7792	up	Molecular Function: calcium ion binding (GO:0005509);	0.230649	CAGL0G10065g	6.57e-09	3.03938	up	Molecular Function: calcium ion binding (GO:0005509);	0.452234
CAGL0L08294g	2.49e-11	1.81966	up	Molecular Function: calcium ion binding (GO:0005509);	0.230649	CAGL0L08294g	1.76e-10	1.75153	up	Molecular Function: calcium ion binding (GO:0005509);	0.452234
CAGL0K08954g	1.19e-06	1.66012	up	Molecular Function: calcium ion binding (GO:0005509);	0.230649	CAGL0K08954g	0.000697189	1.32672	up	Molecular Function: structural constituent of cytoskeleton (GO:0005200);	0.000423662
CAGL0B01903g	1.17e-06	1.39257	up	Molecular Function: binding (GO:0005488);	0.00207328	CAGL0B01903g	0.000797715	1.08168	up	Molecular Function: DNA-directed DNA polymerase activity (GO:0003887);	1.41e-05
CAGL0G05489g	2.59e-07	1.48146	up	Molecular Function: GTP binding (GO:0005525);	0.541413	CAGL0G05489g	2.91e-05	1.27053	up	Molecular Function: GTP binding (GO:0005525);	0.797835
CAGL0L02299g	0.000603247	1.11536	up	Molecular Function: GTP binding (GO:0005525);	0.541413	CAGL0L02299g	0.00252674	1.04242	up	Molecular Function: GTP binding (GO:0005525);	0.797835
CAGL0E03564g	0.00266602	1.03106	up	Molecular Function: GTP binding (GO:0005525);	0.541413	CAGL0E03564g	0.00366444	1.01514	up	Molecular Function: structural molecule activity (GO:0005198);	0.203444
CAGL0K12650g	1.09e-09	1.66756	up	Molecular Function: GTP binding (GO:0005525);	0.541413	CAGL0K12650g	5.07e-05	1.22245	up	Molecular Function: structural constituent of cytoskeleton (GO:0005200);	0.000423662
CAGL0I01188g	0.00257021	1.01369	up	Molecular Function: GTP binding (GO:0005525);	0.541413	CAGL0I01188g	0.000156707	1.16361	up	Molecular Function: 1-phosphatidylinositol binding (GO:0005545);	0.110903
CAGL0H03993g	0	2.43882	up	Molecular Function: citrate (Si)-synthase activity (GO:0004108);	0.0990648	CAGL0H03993g	0.00101687	1.07521	up	Molecular Function: citrate (Si)-synthase activity (GO:0004108);	0.098372
CAGL0B02838g	0	2.64778	up	Molecular Function: amino acid transmembrane transporter activity (GO:0015171);	0.0334647	CAGL0B02838g	1.45e-11	1.8373	up	Molecular Function: amino acid transmembrane transporter activity (GO:0015171);	0.10919
CAGL0M08272g	0	5.83343	up	Molecular Function: amino acid transmembrane transporter activity (GO:0015171);	0.0334647	CAGL0M08272g	6.77e-15	4.65785	up	Molecular Function: amino acid transmembrane transporter activity (GO:0015171);	0.10919
CAGL0C02211g	0.000183114	1.1631	up	Molecular Function: transferase activity, transferring phosphorus-containing groups (GO:0016772);	0.221818	CAGL0C02211g	5.56e-05	1.22338	up	Molecular Function: hydrolase activity, hydrolyzing O-glycosyl compounds (GO:0004553);	0.370825
CAGL0K00825g	2.24e-11	1.79349	up	Molecular Function: phosphoserine phosphatase activity (GO:0004647);	0.0990648	CAGL0K00825g	0.000854224	1.09294	up	Molecular Function: phosphoserine phosphatase activity (GO:0004647);	0.098372
CAGL0M08052g	0.000445596	1.55043	up	Molecular Function: ARF guanyl-nucleotide exchange factor activity (GO:0005086);	0.341319	CAGL0M08052g	0.000633499	1.53163	up	Molecular Function: ARF guanyl-nucleotide exchange factor activity (GO:0005086);	0.33929
CAGL0K07029g	8.36e-05	1.76637	up	Molecular Function: hydrolase activity (GO:0016787);	0.267666	CAGL0K07029g	0.00934388	1.46585	up	Molecular Function: heterocyclic compound binding (GO:1901363);	0.0523378
CAGL0G03751g	1.17e-10	1.82602	up	Molecular Function: hydrolase activity (GO:0016787);	0.267666	CAGL0G03751g	6.63e-05	1.269	up	Molecular Function: hydrolase activity (GO:0016787);	0.150081
CAGL0L00979g	0	5.41977	up	Molecular Function: hydrolase activity (GO:0016787);	0.267666	CAGL0L00979g	0	4.97137	up	Molecular Function: hydrolase activity (GO:0016787);	0.150081
CAGL0J03454g	0	5.27151	up	Molecular Function: hydrolase activity (GO:0016787);	0.267666	CAGL0J03454g	0	5.60549	up	Molecular Function: nucleic acid binding (GO:0003676);	0.355869
CAGL0B03575g	6.16e-06	1.34957	up	Molecular Function: peroxisome matrix targeting signal-2 binding (GO:0005053);	0.268809	CAGL0B03575g	0.000178298	1.18596	up	Molecular Function: peroxisome matrix targeting signal-2 binding (GO:0005053);	0.26712
CAGL0E03564g	0.00266602	1.03106	up	Molecular Function: structural molecule activity (GO:0005198);	0.48059	CAGL0E03564g	0.00366444	1.01514	up	Molecular Function: structural molecule activity (GO:0005198);	0.203444
CAGL0M12903g	0	7.05949	up	Molecular Function: structural molecule activity (GO:0005198);	0.48059	CAGL0M12903g	5.09e-09	4.04019	up	Molecular Function: structural molecule activity (GO:0005198);	0.203444
CAGL0E03421g	1.09e-08	2.15155	up	Molecular Function: catalytic activity (GO:0003824);	0.939129	CAGL0E03421g	0	3.46948	up	Molecular Function: catalytic activity (GO:0003824);	0.757224
CAGL0I01276g	1.8e-14	2.05025	up	Molecular Function: catalytic activity (GO:0003824);	0.939129	CAGL0I01276g	6.4e-13	1.93692	up	Molecular Function: pyridoxal phosphate binding (GO:0030170);	0.478889
CAGL0G06666g	0	2.56196	up	Molecular Function: nucleoside binding (GO:0001882);	0.0990648	CAGL0G06666g	6.77e-15	2.09553	up	Molecular Function: DNA binding (GO:0003677);	0.000377537
CAGL0F00671g	3.2e-06	1.34332	up	Molecular Function: actin filament binding (GO:0051015);	0.341319	CAGL0F00671g	8.55e-05	1.19296	up	Molecular Function: microfilament motor activity (GO:0000146);	0.098372
CAGL0I01210g	2.78e-09	1.88033	up	Molecular Function: [cytochrome c]-lysine N-methyltransferase activity (GO:0000277);	0.0990648	CAGL0I01210g	1.34e-07	1.71881	up	Molecular Function: [cytochrome c]-lysine N-methyltransferase activity (GO:0000277);	0.098372
CAGL0H03795g	2.22e-06	1.35823	up	Molecular Function: NAD binding (GO:0051287);	0.289319	CAGL0H03795g	1.94e-11	1.79874	up	Molecular Function: NAD binding (GO:0051287);	0.285587
CAGL0D00770g	0.00157815	1.05834	up	Molecular Function: NAD binding (GO:0051287);	0.289319	CAGL0D00770g	0.00404151	1.0087	up	Molecular Function: NAD binding (GO:0051287);	0.285587
CAGL0L09581g	0	3.55306	up	Molecular Function: dITP diphosphatase activity (GO:0035870);	0.0990648	CAGL0L09581g	0	2.67741	up	Molecular Function: dUTP diphosphatase activity (GO:0004170);	0.098372
CAGL0M02233g	1.37e-08	1.60842	up	Molecular Function: DNA replication origin binding (GO:0003688);	0.00356863	CAGL0M02233g	5.49e-06	1.35612	up	Molecular Function: protein serine/threonine kinase activity (GO:0004674);	0.730779
CAGL0J04444g	1.07e-09	1.70455	up	Molecular Function: DNA replication origin binding (GO:0003688);	0.00356863	CAGL0J04444g	2.26e-05	1.28901	up	Molecular Function: DNA binding (GO:0003677);	0.000377537
CAGL0F04939g	6.68e-09	1.64304	up	Molecular Function: DNA replication origin binding (GO:0003688);	0.00356863	CAGL0F04939g	0.00212358	1.0548	up	Molecular Function: DNA binding (GO:0003677);	0.000377537
CAGL0I00484g	1.73e-08	1.58131	up	Molecular Function: glucan exo-1,3-beta-glucosidase activity (GO:0004338);	0.188347	CAGL0I00484g	1.2e-07	1.50466	up	Molecular Function: hydrolase activity, hydrolyzing O-glycosyl compounds (GO:0004553);	0.370825
CAGL0K12848g	0	2.28107	up	Molecular Function: L-malate dehydrogenase activity (GO:0030060);	0.341319	CAGL0K12848g	2.22e-16	2.16185	up	Molecular Function: phosphomannomutase activity (GO:0004615);	0.098372
CAGL0H06501g	0.00249205	1.02891	up	Molecular Function: kinase activator activity (GO:0019209);	0.0990648	CAGL0H06501g	3.41e-05	1.25713	up	Molecular Function: kinase activator activity (GO:0019209);	0.098372
CAGL0G06226g	6.11e-11	1.90421	up	Molecular Function: guanyl-nucleotide exchange factor activity (GO:0005085);	0.29865	CAGL0G06226g	5.41e-09	1.73526	up	Molecular Function: guanyl-nucleotide exchange factor activity (GO:0005085);	0.295693
CAGL0D06512g	1.21e-10	4.25674	up	Molecular Function: guanyl-nucleotide exchange factor activity (GO:0005085);	0.29865	CAGL0D06512g	0.00258558	3.21083	up	Molecular Function: guanyl-nucleotide exchange factor activity (GO:0005085);	0.295693
CAGL0A04301g	1.79e-09	1.757	up	Molecular Function: protein serine/threonine phosphatase activity (GO:0004722);	0.406662	CAGL0A04301g	0.00116082	1.13998	up	Molecular Function: protein serine/threonine phosphatase activity (GO:0004722);	0.0789476
CAGL0M13277g	0	6.70601	up	Molecular Function: nucleoside diphosphate kinase activity (GO:0004550);	0.0990648	CAGL0M13277g	0	6.23003	up	Molecular Function: metal ion binding (GO:0046872);	0.372549
CAGL0M02233g	1.37e-08	1.60842	up	Molecular Function: protein serine/threonine/tyrosine kinase activity (GO:0004712);	0.0990648	CAGL0M02233g	5.49e-06	1.35612	up	Molecular Function: protein serine/threonine kinase activity (GO:0004674);	0.730779
CAGL0G08129g	2.33e-14	2.12288	up	Molecular Function: DNA-dependent ATPase activity (GO:0008094);	0.0799489	CAGL0G08129g	2.24e-11	1.89352	up	Molecular Function: DNA-dependent ATPase activity (GO:0008094);	0.404375
CAGL0D04268g	1.29e-06	1.40397	up	Molecular Function: nucleoside-triphosphatase activity (GO:0017111);	0.439188	CAGL0D04268g	0.00195794	1.042	up	Molecular Function: nucleoside-triphosphatase activity (GO:0017111);	0.664728
CAGL0J02970g	0.000406105	1.15182	up	Molecular Function: transferase activity, transferring acyl groups other than amino-acyl groups (GO:0016747);	0.147206	CAGL0J02970g	0.000399109	1.15362	up	Molecular Function: transferase activity, transferring acyl groups other than amino-acyl groups (GO:0016747);	0.515999
CAGL0J04444g	1.07e-09	1.70455	up	Molecular Function: single-stranded DNA binding (GO:0003697);	0.260207	CAGL0J04444g	2.26e-05	1.28901	up	Molecular Function: DNA binding (GO:0003677);	0.000377537
CAGL0F04939g	6.68e-09	1.64304	up	Molecular Function: single-stranded DNA binding (GO:0003697);	0.260207	CAGL0F04939g	0.00212358	1.0548	up	Molecular Function: DNA binding (GO:0003677);	0.000377537
CAGL0E06028g	1.05e-11	2.25796	up	Molecular Function: transferase activity, transferring glycosyl groups (GO:0016757);	0.0514504	CAGL0E06028g	2.72e-10	2.13366	up	Molecular Function: transferase activity, transferring glycosyl groups (GO:0016757);	0.0505398
CAGL0I09922g	1.35e-08	2.00646	up	Molecular Function: transferase activity, transferring glycosyl groups (GO:0016757);	0.0514504	CAGL0I09922g	2.55e-09	2.07708	up	Molecular Function: transferase activity, transferring glycosyl groups (GO:0016757);	0.0505398
CAGL0M00374g	1.84e-14	2.01838	up	Molecular Function: heme binding (GO:0020037);	0.575161	CAGL0M00374g	4.3e-12	1.84635	up	Molecular Function: iron ion binding (GO:0005506);	0.425186
CAGL0I01188g	0.00257021	1.01369	up	Molecular Function: protein complex scaffold (GO:0032947);	0.0097829	CAGL0I01188g	0.000156707	1.16361	up	Molecular Function: 1-phosphatidylinositol binding (GO:0005545);	0.110903
CAGL0D01716g	0	3.33219	up	Molecular Function: DNA polymerase processivity factor activity (GO:0030337);	0.0990648	CAGL0D01716g	2.22e-16	2.53739	up	Molecular Function: DNA binding (GO:0003677);	0.000377537
CAGL0K02717g	6.29e-10	2.07068	up	Molecular Function: structural constituent of ribosome (GO:0003735);	0.999926	CAGL0K02717g	0.00021013	1.47447	up	Molecular Function: structural constituent of ribosome (GO:0003735);	0.98444
CAGL0C04807g	1.53e-09	2.16272	up	Molecular Function: structural constituent of ribosome (GO:0003735);	0.999926	CAGL0C04807g	0.00253717	1.43491	up	Molecular Function: RNA binding (GO:0003723);	0.391901
CAGL0D06402g	0	2.70592	up	Molecular Function: cysteine synthase activity (GO:0004124);	0.188347	CAGL0D06402g	6.66e-16	2.12016	up	Molecular Function: pyridoxal phosphate binding (GO:0030170);	0.478889
CAGL0F00671g	3.2e-06	1.34332	up	Molecular Function: calmodulin binding (GO:0005516);	0.0990648	CAGL0F00671g	8.55e-05	1.19296	up	Molecular Function: microfilament motor activity (GO:0000146);	0.098372
CAGL0A01243g	2e-08	1.54943	up	Molecular Function: transmembrane transporter activity (GO:0022857);	0.0990648	CAGL0A01243g	0.00200958	1.02899	up	Molecular Function: transmembrane transporter activity (GO:0022857);	0.098372
CAGL0D05280g	2.19e-12	1.86711	up	Molecular Function: oxidoreductase activity, acting on the aldehyde or oxo group of donors (GO:0016903);	0.0990648	CAGL0D05280g	2.25e-10	1.71213	up	Molecular Function: oxidoreductase activity, acting on the aldehyde or oxo group of donors (GO:0016903);	0.098372
CAGL0D01716g	0	3.33219	up	Molecular Function: DNA binding (GO:0003677);	0.00331503	CAGL0D01716g	2.22e-16	2.53739	up	Molecular Function: DNA binding (GO:0003677);	0.000377537
CAGL0C04389g	3.96e-13	1.92217	up	Molecular Function: DNA binding (GO:0003677);	0.00331503	CAGL0C04389g	1.72e-07	1.46684	up	Molecular Function: DNA binding (GO:0003677);	0.000377537
CAGL0M06655g	0	4.13054	up	Molecular Function: DNA binding (GO:0003677);	0.00331503	CAGL0M06655g	0	3.00287	up	Molecular Function: DNA binding (GO:0003677);	0.000377537
CAGL0A04565g	3.39e-09	1.64338	up	Molecular Function: DNA binding (GO:0003677);	0.00331503	CAGL0A04565g	1.75e-06	1.39078	up	Molecular Function: DNA binding (GO:0003677);	0.000377537
CAGL0B03707g	2.13e-14	2.08536	up	Molecular Function: DNA binding (GO:0003677);	0.00331503	CAGL0B03707g	3.93e-10	1.75319	up	Molecular Function: DNA binding (GO:0003677);	0.000377537
CAGL0G06666g	0	2.56196	up	Molecular Function: DNA binding (GO:0003677);	0.00331503	CAGL0G06666g	6.77e-15	2.09553	up	Molecular Function: DNA binding (GO:0003677);	0.000377537
CAGL0L07348g	6.45e-08	1.52581	up	Molecular Function: DNA binding (GO:0003677);	0.00331503	CAGL0L07348g	3.26e-07	1.46008	up	Molecular Function: DNA binding (GO:0003677);	0.000377537
CAGL0M06677g	0	3.33461	up	Molecular Function: DNA binding (GO:0003677);	0.00331503	CAGL0M06677g	0	2.42255	up	Molecular Function: DNA binding (GO:0003677);	0.000377537
CAGL0C04136g	0	4.20071	up	Molecular Function: DNA binding (GO:0003677);	0.00331503	CAGL0C04136g	0	3.90717	up	Molecular Function: DNA binding (GO:0003677);	0.000377537
CAGL0F04323g	1.53e-06	1.45007	up	Molecular Function: DNA binding (GO:0003677);	0.00331503	CAGL0F04323g	0.000361914	1.18175	up	Molecular Function: DNA binding (GO:0003677);	0.000377537
CAGL0C04114g	0.00186459	1.04505	up	Molecular Function: DNA binding (GO:0003677);	0.00331503	CAGL0C04114g	0.00142873	1.06069	up	Molecular Function: DNA binding (GO:0003677);	0.000377537
CAGL0G09801g	2.58e-07	1.75557	up	Molecular Function: DNA binding (GO:0003677);	0.00331503	CAGL0G09801g	1.06e-05	1.57913	up	Molecular Function: DNA binding (GO:0003677);	0.000377537
CAGL0M02783g	0	2.70757	up	Molecular Function: DNA binding (GO:0003677);	0.00331503	CAGL0M02783g	1.14e-05	1.3565	up	Molecular Function: DNA binding (GO:0003677);	0.000377537
CAGL0H09856g	1.92e-14	2.02429	up	Molecular Function: DNA binding (GO:0003677);	0.00331503	CAGL0H09856g	6.11e-15	2.06027	up	Molecular Function: DNA binding (GO:0003677);	0.000377537
CAGL0J04444g	1.07e-09	1.70455	up	Molecular Function: DNA binding (GO:0003677);	0.00331503	CAGL0J04444g	2.26e-05	1.28901	up	Molecular Function: DNA binding (GO:0003677);	0.000377537
CAGL0F04939g	6.68e-09	1.64304	up	Molecular Function: DNA binding (GO:0003677);	0.00331503	CAGL0F04939g	0.00212358	1.0548	up	Molecular Function: DNA binding (GO:0003677);	0.000377537
CAGL0C01683g	6.64e-05	1.20404	up	Molecular Function: DNA binding (GO:0003677);	0.00331503	CAGL0C01683g	0.00054145	1.09988	up	Molecular Function: DNA binding (GO:0003677);	0.000377537
CAGL0G00726g	9.02e-07	1.40187	up	Molecular Function: DNA binding (GO:0003677);	0.00331503	CAGL0G00726g	5.05e-08	1.52031	up	Molecular Function: DNA binding (GO:0003677);	0.000377537
CAGL0E02123g	7.8e-14	2.10632	up	Molecular Function: translation release factor activity (GO:0003747);	0.268809	CAGL0E02123g	1.33e-05	1.37311	up	Molecular Function: translation release factor activity (GO:0003747);	0.26712
CAGL0L09042g	7.23e-07	1.46452	up	Molecular Function: histone acetyltransferase activity (GO:0004402);	0.0274226	CAGL0L09042g	0.000222914	1.19131	up	Molecular Function: histone acetyltransferase activity (GO:0004402);	0.26712
CAGL0E02233g	2.22e-16	2.25102	up	Molecular Function: protein kinase binding (GO:0019901);	0.603777	CAGL0E02233g	0	2.28009	up	Molecular Function: protein kinase binding (GO:0019901);	0.599768
CAGL0D04642g	2.22e-16	3.10606	up	Molecular Function: protein kinase binding (GO:0019901);	0.603777	CAGL0D04642g	3.36e-11	2.66757	up	Molecular Function: protein kinase binding (GO:0019901);	0.599768
CAGL0J09944g	1.24e-05	1.81234	up	Molecular Function: drug:hydrogen antiporter activity (GO:0015307);	0.0990648	CAGL0J09944g	1.26e-05	1.81339	up	Molecular Function: drug:hydrogen antiporter activity (GO:0015307);	0.098372
CAGL0J04444g	1.07e-09	1.70455	up	Molecular Function: DNA helicase activity (GO:0003678);	0.000401674	CAGL0J04444g	2.26e-05	1.28901	up	Molecular Function: DNA binding (GO:0003677);	0.000377537
CAGL0F04939g	6.68e-09	1.64304	up	Molecular Function: DNA helicase activity (GO:0003678);	0.000401674	CAGL0F04939g	0.00212358	1.0548	up	Molecular Function: DNA binding (GO:0003677);	0.000377537
CAGL0J00517g	3.48e-05	1.4355	up	Molecular Function: DNA helicase activity (GO:0003678);	0.000401674	CAGL0J00517g	0.000192192	1.3452	up	Molecular Function: ATP binding (GO:0005524);	0.371025
CAGL0L11198g	4.69e-05	1.2327	up	Molecular Function: DNA helicase activity (GO:0003678);	0.000401674	CAGL0L11198g	8.62e-05	1.20346	up	Molecular Function: ATP binding (GO:0005524);	0.371025
CAGL0J08316g	0.00106676	1.09089	up	Molecular Function: homoserine O-acetyltransferase activity (GO:0004414);	0.0990648	CAGL0J08316g	0.00074285	1.11098	up	Molecular Function: homoserine O-acetyltransferase activity (GO:0004414);	0.098372
CAGL0K10890g	0	6.12026	up	Molecular Function: FMN binding (GO:0010181);	0.0497602	CAGL0K10890g	0	5.54915	up	Molecular Function: oxidoreductase activity (GO:0016491);	0.109618
CAGL0M00374g	1.84e-14	2.01838	up	Molecular Function: FMN binding (GO:0010181);	0.0497602	CAGL0M00374g	4.3e-12	1.84635	up	Molecular Function: iron ion binding (GO:0005506);	0.425186
CAGL0H03795g	2.22e-06	1.35823	up	Molecular Function: 3-isopropylmalate dehydrogenase activity (GO:0003862);	0.188347	CAGL0H03795g	1.94e-11	1.79874	up	Molecular Function: NAD binding (GO:0051287);	0.285587
CAGL0K07029g	8.36e-05	1.76637	up	Molecular Function: organic cyclic compound binding (GO:0097159);	0.446315	CAGL0K07029g	0.00934388	1.46585	up	Molecular Function: heterocyclic compound binding (GO:1901363);	0.0523378
CAGL0F01023g	3.88e-07	2.3584	up	Molecular Function: organic cyclic compound binding (GO:0097159);	0.446315	CAGL0F01023g	1.05e-06	2.30718	up	Molecular Function: RNA binding (GO:0003723);	0.391901
CAGL0D06402g	0	2.70592	up	Molecular Function: O-acetylhomoserine aminocarboxypropyltransferase activity (GO:0003961);	0.0990648	CAGL0D06402g	6.66e-16	2.12016	up	Molecular Function: pyridoxal phosphate binding (GO:0030170);	0.478889
CAGL0G08129g	2.33e-14	2.12288	up	Molecular Function: single base insertion or deletion binding (GO:0032138);	0.0990648	CAGL0G08129g	2.24e-11	1.89352	up	Molecular Function: DNA-dependent ATPase activity (GO:0008094);	0.404375
CAGL0L09042g	7.23e-07	1.46452	up	Molecular Function: histone binding (GO:0042393);	0.0990648	CAGL0L09042g	0.000222914	1.19131	up	Molecular Function: histone acetyltransferase activity (GO:0004402);	0.26712
CAGL0K08514g	0.000740559	1.08235	up	Molecular Function: protein serine/threonine kinase activity (GO:0004674);	0.615522	CAGL0K08514g	3.08e-06	1.34497	up	Molecular Function: protein serine/threonine kinase activity (GO:0004674);	0.730779
CAGL0L07326g	0.000755611	1.14964	up	Molecular Function: protein serine/threonine kinase activity (GO:0004674);	0.615522	CAGL0L07326g	0.000120681	1.25066	up	Molecular Function: protein serine/threonine kinase activity (GO:0004674);	0.730779
CAGL0M02233g	1.37e-08	1.60842	up	Molecular Function: protein serine/threonine kinase activity (GO:0004674);	0.615522	CAGL0M02233g	5.49e-06	1.35612	up	Molecular Function: protein serine/threonine kinase activity (GO:0004674);	0.730779
CAGL0K05709g	5e-05	1.21762	up	Molecular Function: protein serine/threonine kinase activity (GO:0004674);	0.615522	CAGL0K05709g	0.000337845	1.12436	up	Molecular Function: protein serine/threonine kinase activity (GO:0004674);	0.730779
CAGL0G08129g	2.33e-14	2.12288	up	Molecular Function: four-way junction DNA binding (GO:0000400);	0.0990648	CAGL0G08129g	2.24e-11	1.89352	up	Molecular Function: DNA-dependent ATPase activity (GO:0008094);	0.404375
CAGL0I01628g	0	2.75031	up	Molecular Function: adenyl nucleotide binding (GO:0030554);	0.566405	CAGL0I01628g	0	2.69421	up	Molecular Function: voltage-gated chloride channel activity (GO:0005247);	0.098372
CAGL0D06402g	0	2.70592	up	Molecular Function: pyridoxal phosphate binding (GO:0030170);	0.484565	CAGL0D06402g	6.66e-16	2.12016	up	Molecular Function: pyridoxal phosphate binding (GO:0030170);	0.478889
CAGL0I01276g	1.8e-14	2.05025	up	Molecular Function: pyridoxal phosphate binding (GO:0030170);	0.484565	CAGL0I01276g	6.4e-13	1.93692	up	Molecular Function: pyridoxal phosphate binding (GO:0030170);	0.478889
CAGL0C01727g	2.64e-09	1.6489	up	Molecular Function: phospho-N-acetylmuramoyl-pentapeptide-transferase activity (GO:0008963);	0.0990648	CAGL0C01727g	0.000320572	1.13885	up	Molecular Function: phospho-N-acetylmuramoyl-pentapeptide-transferase activity (GO:0008963);	0.098372
CAGL0J08415g	7.22e-15	2.04851	up	Molecular Function: ATP binding (GO:0005524);	0.457454	CAGL0J08415g	3.12e-10	1.70143	up	Molecular Function: metal ion binding (GO:0046872);	0.372549
CAGL0K07029g	8.36e-05	1.76637	up	Molecular Function: ATP binding (GO:0005524);	0.457454	CAGL0K07029g	0.00934388	1.46585	up	Molecular Function: heterocyclic compound binding (GO:1901363);	0.0523378
CAGL0J03146g	5.53e-10	1.68197	up	Molecular Function: ATP binding (GO:0005524);	0.457454	CAGL0J03146g	0.000135744	1.18065	up	Molecular Function: ribonucleoside-diphosphate reductase activity, thioredoxin disulfide as acceptor (GO:0004748);	0.098372
CAGL0H02805g	1.06e-05	1.32711	up	Molecular Function: ATP binding (GO:0005524);	0.457454	CAGL0H02805g	1.77e-07	1.50822	up	Molecular Function: ATP binding (GO:0005524);	0.371025
CAGL0B01122g	2.37e-12	1.86465	up	Molecular Function: ATP binding (GO:0005524);	0.457454	CAGL0B01122g	0.00175556	1.04081	up	Molecular Function: metal ion binding (GO:0046872);	0.372549
CAGL0L07326g	0.000755611	1.14964	up	Molecular Function: ATP binding (GO:0005524);	0.457454	CAGL0L07326g	0.000120681	1.25066	up	Molecular Function: protein serine/threonine kinase activity (GO:0004674);	0.730779
CAGL0F06369g	0.000846326	1.08423	up	Molecular Function: ATP binding (GO:0005524);	0.457454	CAGL0F06369g	2.42e-05	1.26611	up	Molecular Function: ATPase activity (GO:0016887);	0.652627
CAGL0L11198g	4.69e-05	1.2327	up	Molecular Function: ATP binding (GO:0005524);	0.457454	CAGL0L11198g	8.62e-05	1.20346	up	Molecular Function: ATP binding (GO:0005524);	0.371025
CAGL0J04444g	1.07e-09	1.70455	up	Molecular Function: ATP binding (GO:0005524);	0.457454	CAGL0J04444g	2.26e-05	1.28901	up	Molecular Function: DNA binding (GO:0003677);	0.000377537
CAGL0B02717g	5.22e-15	2.06898	up	Molecular Function: ATP binding (GO:0005524);	0.457454	CAGL0B02717g	2.15e-09	1.63925	up	Molecular Function: acetate-CoA ligase activity (GO:0003987);	0.187098
CAGL0G08129g	2.33e-14	2.12288	up	Molecular Function: ATP binding (GO:0005524);	0.457454	CAGL0G08129g	2.24e-11	1.89352	up	Molecular Function: DNA-dependent ATPase activity (GO:0008094);	0.404375
CAGL0J00517g	3.48e-05	1.4355	up	Molecular Function: ATP binding (GO:0005524);	0.457454	CAGL0J00517g	0.000192192	1.3452	up	Molecular Function: ATP binding (GO:0005524);	0.371025
CAGL0J03762g	2.45e-05	1.29056	up	Molecular Function: ATP binding (GO:0005524);	0.457454	CAGL0J03762g	0.00138838	1.07936	up	Molecular Function: tetrahydrofolylpolyglutamate synthase activity (GO:0004326);	0.00964632
CAGL0M13277g	0	6.70601	up	Molecular Function: ATP binding (GO:0005524);	0.457454	CAGL0M13277g	0	6.23003	up	Molecular Function: metal ion binding (GO:0046872);	0.372549
CAGL0D04268g	1.29e-06	1.40397	up	Molecular Function: ATP binding (GO:0005524);	0.457454	CAGL0D04268g	0.00195794	1.042	up	Molecular Function: nucleoside-triphosphatase activity (GO:0017111);	0.664728
CAGL0K08514g	0.000740559	1.08235	up	Molecular Function: ATP binding (GO:0005524);	0.457454	CAGL0K08514g	3.08e-06	1.34497	up	Molecular Function: protein serine/threonine kinase activity (GO:0004674);	0.730779
CAGL0F02079g	0	2.62081	up	Molecular Function: ATP binding (GO:0005524);	0.457454	CAGL0F02079g	0	2.36106	up	Molecular Function: ATP binding (GO:0005524);	0.371025
CAGL0M02233g	1.37e-08	1.60842	up	Molecular Function: ATP binding (GO:0005524);	0.457454	CAGL0M02233g	5.49e-06	1.35612	up	Molecular Function: protein serine/threonine kinase activity (GO:0004674);	0.730779
CAGL0F00671g	3.2e-06	1.34332	up	Molecular Function: ATP binding (GO:0005524);	0.457454	CAGL0F00671g	8.55e-05	1.19296	up	Molecular Function: microfilament motor activity (GO:0000146);	0.098372
CAGL0F04939g	6.68e-09	1.64304	up	Molecular Function: ATP binding (GO:0005524);	0.457454	CAGL0F04939g	0.00212358	1.0548	up	Molecular Function: DNA binding (GO:0003677);	0.000377537
CAGL0C01683g	6.64e-05	1.20404	up	Molecular Function: ATP binding (GO:0005524);	0.457454	CAGL0C01683g	0.00054145	1.09988	up	Molecular Function: DNA binding (GO:0003677);	0.000377537
CAGL0K09438g	7.31e-06	1.49602	up	Molecular Function: ATP binding (GO:0005524);	0.457454	CAGL0K09438g	0.000193882	1.32736	up	Molecular Function: ATP binding (GO:0005524);	0.371025
CAGL0K05709g	5e-05	1.21762	up	Molecular Function: ATP binding (GO:0005524);	0.457454	CAGL0K05709g	0.000337845	1.12436	up	Molecular Function: protein serine/threonine kinase activity (GO:0004674);	0.730779
CAGL0G07249g	2e-15	2.13302	up	Molecular Function: sequence-specific DNA binding (GO:0043565);	0.894394	CAGL0G07249g	4.69e-10	1.7252	up	Molecular Function: sequence-specific DNA binding (GO:0043565);	0.573247
CAGL0K08668g	3.33e-16	2.19894	up	Molecular Function: sequence-specific DNA binding (GO:0043565);	0.894394	CAGL0K08668g	1.73e-12	1.92274	up	Molecular Function: sequence-specific DNA binding (GO:0043565);	0.573247
CAGL0J07084g	2.41e-08	1.56242	up	Molecular Function: oxidoreductase activity, acting on the CH-OH group of donors, NAD or NADP as acceptor (GO:0016616);	0.183958	CAGL0J07084g	4.43e-07	1.44484	up	Molecular Function: cofactor binding (GO:0048037);	0.145496
CAGL0G08129g	2.33e-14	2.12288	up	Molecular Function: mismatched DNA binding (GO:0030983);	0.221818	CAGL0G08129g	2.24e-11	1.89352	up	Molecular Function: DNA-dependent ATPase activity (GO:0008094);	0.404375
CAGL0E03564g	0.00266602	1.03106	up	Molecular Function: 1-phosphatidylinositol binding (GO:0005545);	0.0153319	CAGL0E03564g	0.00366444	1.01514	up	Molecular Function: structural molecule activity (GO:0005198);	0.203444
CAGL0I01188g	0.00257021	1.01369	up	Molecular Function: 1-phosphatidylinositol binding (GO:0005545);	0.0153319	CAGL0I01188g	0.000156707	1.16361	up	Molecular Function: 1-phosphatidylinositol binding (GO:0005545);	0.110903
CAGL0D00770g	0.00157815	1.05834	up	Molecular Function: isocitrate dehydrogenase (NADP+) activity (GO:0004450);	0.268809	CAGL0D00770g	0.00404151	1.0087	up	Molecular Function: NAD binding (GO:0051287);	0.285587
CAGL0K07029g	8.36e-05	1.76637	up	Molecular Function: ATP-dependent helicase activity (GO:0008026);	0.773506	CAGL0K07029g	0.00934388	1.46585	up	Molecular Function: heterocyclic compound binding (GO:1901363);	0.0523378
CAGL0L09581g	0	3.55306	up	Molecular Function: dUTP diphosphatase activity (GO:0004170);	0.0990648	CAGL0L09581g	0	2.67741	up	Molecular Function: dUTP diphosphatase activity (GO:0004170);	0.098372
CAGL0J03762g	2.45e-05	1.29056	up	Molecular Function: tetrahydrofolylpolyglutamate synthase activity (GO:0004326);	0.188347	CAGL0J03762g	0.00138838	1.07936	up	Molecular Function: tetrahydrofolylpolyglutamate synthase activity (GO:0004326);	0.00964632
CAGL0F00671g	3.2e-06	1.34332	up	Molecular Function: microfilament motor activity (GO:0000146);	0.0990648	CAGL0F00671g	8.55e-05	1.19296	up	Molecular Function: microfilament motor activity (GO:0000146);	0.098372
CAGL0B02717g	5.22e-15	2.06898	up	Molecular Function: acetate-CoA ligase activity (GO:0003987);	0.0097829	CAGL0B02717g	2.15e-09	1.63925	up	Molecular Function: acetate-CoA ligase activity (GO:0003987);	0.187098
CAGL0F01463g	0	7.09522	up	Molecular Function: structural constituent of cell wall (GO:0005199);	0.29865	CAGL0F01463g	0	7.90352	up	Molecular Function: structural constituent of cell wall (GO:0005199);	0.295693
CAGL0I06160g	1.06e-05	1.32721	up	Molecular Function: structural constituent of cell wall (GO:0005199);	0.29865	CAGL0I06160g	0.00247744	1.07312	up	Molecular Function: structural constituent of cell wall (GO:0005199);	0.295693
CAGL0L07370g	5e-12	1.94351	up	Molecular Function: nucleotidyltransferase activity (GO:0016779);	0.566405	CAGL0L07370g	1.1e-11	1.91653	up	Molecular Function: nucleotidyltransferase activity (GO:0016779);	0.563727
CAGL0K12848g	0	2.28107	up	Molecular Function: phosphomannomutase activity (GO:0004615);	0.0990648	CAGL0K12848g	2.22e-16	2.16185	up	Molecular Function: phosphomannomutase activity (GO:0004615);	0.098372
CAGL0M06677g	0	3.33461	up	Molecular Function: phosphoglycerate mutase activity (GO:0004619);	0.0799489	CAGL0M06677g	0	2.42255	up	Molecular Function: DNA binding (GO:0003677);	0.000377537
CAGL0C04136g	0	4.20071	up	Molecular Function: phosphoglycerate mutase activity (GO:0004619);	0.0799489	CAGL0C04136g	0	3.90717	up	Molecular Function: DNA binding (GO:0003677);	0.000377537
CAGL0F01023g	3.88e-07	2.3584	up	Molecular Function: nucleotide binding (GO:0000166);	0.205169	CAGL0F01023g	1.05e-06	2.30718	up	Molecular Function: RNA binding (GO:0003723);	0.391901
CAGL0E02145g	0.00124745	1.10231	up	Molecular Function: nucleotide binding (GO:0000166);	0.205169	CAGL0E02145g	3.1e-05	1.29972	up	Molecular Function: phospholipid binding (GO:0005543);	0.184312
CAGL0G06666g	0	2.56196	up	Molecular Function: nucleotide binding (GO:0000166);	0.205169	CAGL0G06666g	6.77e-15	2.09553	up	Molecular Function: DNA binding (GO:0003677);	0.000377537
CAGL0L07348g	6.45e-08	1.52581	up	Molecular Function: nucleotide binding (GO:0000166);	0.205169	CAGL0L07348g	3.26e-07	1.46008	up	Molecular Function: DNA binding (GO:0003677);	0.000377537
CAGL0A01914g	0.000137381	1.16869	up	Molecular Function: phosphotransferase activity, alcohol group as acceptor (GO:0016773);	0.714748	CAGL0A01914g	0.000100719	1.18484	up	Molecular Function: phosphotransferase activity, alcohol group as acceptor (GO:0016773);	0.7121
CAGL0G08129g	2.33e-14	2.12288	up	Molecular Function: damaged DNA binding (GO:0003684);	0.180058	CAGL0G08129g	2.24e-11	1.89352	up	Molecular Function: DNA-dependent ATPase activity (GO:0008094);	0.404375
CAGL0K10890g	0	6.12026	up	Molecular Function: oxidoreductase activity (GO:0016491);	0.846068	CAGL0K10890g	0	5.54915	up	Molecular Function: oxidoreductase activity (GO:0016491);	0.109618
CAGL0M00374g	1.84e-14	2.01838	up	Molecular Function: oxidoreductase activity (GO:0016491);	0.846068	CAGL0M00374g	4.3e-12	1.84635	up	Molecular Function: iron ion binding (GO:0005506);	0.425186
CAGL0E06446g	0	5.11787	up	Molecular Function: hydrolase activity, acting on ester bonds (GO:0016788);	0.0682622	CAGL0E06446g	0	6.03281	up	Molecular Function: hydrolase activity, acting on ester bonds (GO:0016788);	0.0670891
CAGL0E04422g	2.7e-10	2.89085	up	Molecular Function: hydrolase activity, acting on ester bonds (GO:0016788);	0.0682622	CAGL0E04422g	9.3e-08	2.61622	up	Molecular Function: hydrolase activity, acting on ester bonds (GO:0016788);	0.0670891
CAGL0I01628g	0	2.75031	up	Molecular Function: voltage-gated chloride channel activity (GO:0005247);	0.0990648	CAGL0I01628g	0	2.69421	up	Molecular Function: voltage-gated chloride channel activity (GO:0005247);	0.098372
CAGL0J04136g	0	9.00515	up	Molecular Function: transferase activity (GO:0016740);	0.946896	CAGL0J04136g	0	9.36772	up	Molecular Function: transferase activity (GO:0016740);	0.0505891
CAGL0J11968g	0	2.70155	up	Molecular Function: carbohydrate binding (GO:0030246);	0.130678	CAGL0J11968g	4.81e-11	2.03651	up	Molecular Function: cell adhesion molecule binding (GO:0050839);	0.404375
CAGL0L03333g	1.58e-12	2.07045	up	Molecular Function: carbohydrate binding (GO:0030246);	0.130678	CAGL0L03333g	2.72e-10	1.88594	up	Molecular Function: carbohydrate binding (GO:0030246);	0.128628
CAGL0F01023g	3.88e-07	2.3584	up	Molecular Function: RNA binding (GO:0003723);	0.402868	CAGL0F01023g	1.05e-06	2.30718	up	Molecular Function: RNA binding (GO:0003723);	0.391901
CAGL0C04807g	1.53e-09	2.16272	up	Molecular Function: RNA binding (GO:0003723);	0.402868	CAGL0C04807g	0.00253717	1.43491	up	Molecular Function: RNA binding (GO:0003723);	0.391901
CAGL0K07117g	0.000772488	1.12226	up	Molecular Function: RNA binding (GO:0003723);	0.402868	CAGL0K07117g	0.000865035	1.11683	up	Molecular Function: RNA binding (GO:0003723);	0.391901
CAGL0F04939g	6.68e-09	1.64304	up	Molecular Function: chromatin binding (GO:0003682);	0.289319	CAGL0F04939g	0.00212358	1.0548	up	Molecular Function: DNA binding (GO:0003677);	0.000377537
CAGL0J04444g	1.07e-09	1.70455	up	Molecular Function: chromatin binding (GO:0003682);	0.289319	CAGL0J04444g	2.26e-05	1.28901	up	Molecular Function: DNA binding (GO:0003677);	0.000377537
CAGL0B03355g	8.72e-06	1.34109	up	Molecular Function: protein heterodimerization activity (GO:0046982);	7.28e-05	CAGL0B03355g	0.000435727	1.14534	up	Molecular Function: DNA-directed DNA polymerase activity (GO:0003887);	1.41e-05
CAGL0E01397g	0	6.04917	up	Molecular Function: protein heterodimerization activity (GO:0046982);	7.28e-05	CAGL0E01397g	0	8.08998	up	Molecular Function: protein heterodimerization activity (GO:0046982);	0.00168825
CAGL0H09856g	1.92e-14	2.02429	up	Molecular Function: protein heterodimerization activity (GO:0046982);	7.28e-05	CAGL0H09856g	6.11e-15	2.06027	up	Molecular Function: DNA binding (GO:0003677);	0.000377537
CAGL0C04136g	0	4.20071	up	Molecular Function: protein heterodimerization activity (GO:0046982);	7.28e-05	CAGL0C04136g	0	3.90717	up	Molecular Function: DNA binding (GO:0003677);	0.000377537
CAGL0C04114g	0.00186459	1.04505	up	Molecular Function: protein heterodimerization activity (GO:0046982);	7.28e-05	CAGL0C04114g	0.00142873	1.06069	up	Molecular Function: DNA binding (GO:0003677);	0.000377537
CAGL0C04389g	3.96e-13	1.92217	up	Molecular Function: protein heterodimerization activity (GO:0046982);	7.28e-05	CAGL0C04389g	1.72e-07	1.46684	up	Molecular Function: DNA binding (GO:0003677);	0.000377537
CAGL0B01903g	1.17e-06	1.39257	up	Molecular Function: protein heterodimerization activity (GO:0046982);	7.28e-05	CAGL0B01903g	0.000797715	1.08168	up	Molecular Function: DNA-directed DNA polymerase activity (GO:0003887);	1.41e-05
CAGL0M06677g	0	3.33461	up	Molecular Function: protein heterodimerization activity (GO:0046982);	7.28e-05	CAGL0M06677g	0	2.42255	up	Molecular Function: DNA binding (GO:0003677);	0.000377537
CAGL0M06655g	0	4.13054	up	Molecular Function: protein heterodimerization activity (GO:0046982);	7.28e-05	CAGL0M06655g	0	3.00287	up	Molecular Function: DNA binding (GO:0003677);	0.000377537
CAGL0B02717g	5.22e-15	2.06898	up	Molecular Function: AMP binding (GO:0016208);	0.0097829	CAGL0B02717g	2.15e-09	1.63925	up	Molecular Function: acetate-CoA ligase activity (GO:0003987);	0.187098
CAGL0K07029g	8.36e-05	1.76637	up	Molecular Function: heterocyclic compound binding (GO:1901363);	0.446315	CAGL0K07029g	0.00934388	1.46585	up	Molecular Function: heterocyclic compound binding (GO:1901363);	0.0523378
CAGL0F01023g	3.88e-07	2.3584	up	Molecular Function: heterocyclic compound binding (GO:1901363);	0.446315	CAGL0F01023g	1.05e-06	2.30718	up	Molecular Function: RNA binding (GO:0003723);	0.391901
CAGL0C01683g	6.64e-05	1.20404	up	Molecular Function: nucleosome binding (GO:0031491);	0.188347	CAGL0C01683g	0.00054145	1.09988	up	Molecular Function: DNA binding (GO:0003677);	0.000377537
CAGL0K07029g	8.36e-05	1.76637	up	Molecular Function: nucleic acid binding (GO:0003676);	0.367559	CAGL0K07029g	0.00934388	1.46585	up	Molecular Function: heterocyclic compound binding (GO:1901363);	0.0523378
CAGL0E04576g	4.95e-06	1.39204	up	Molecular Function: nucleic acid binding (GO:0003676);	0.367559	CAGL0E04576g	0.00703344	1.00271	up	Molecular Function: nucleic acid binding (GO:0003676);	0.355869
CAGL0M03993g	1.55e-07	1.47299	up	Molecular Function: nucleic acid binding (GO:0003676);	0.367559	CAGL0M03993g	8.2e-06	1.30454	up	Molecular Function: nucleic acid binding (GO:0003676);	0.355869
CAGL0B02651g	0	5.11787	up	Molecular Function: nucleic acid binding (GO:0003676);	0.367559	CAGL0B02651g	0.00439424	3.16871	up	Molecular Function: nucleic acid binding (GO:0003676);	0.355869
CAGL0J03454g	0	5.27151	up	Molecular Function: nucleic acid binding (GO:0003676);	0.367559	CAGL0J03454g	0	5.60549	up	Molecular Function: nucleic acid binding (GO:0003676);	0.355869
CAGL0L05786g	9.5e-08	1.48829	up	Molecular Function: nucleic acid binding (GO:0003676);	0.367559	CAGL0L05786g	3.44e-09	1.61488	up	Molecular Function: nucleic acid binding (GO:0003676);	0.355869
CAGL0I00484g	1.73e-08	1.58131	up	Molecular Function: hydrolase activity, hydrolyzing O-glycosyl compounds (GO:0004553);	0.374232	CAGL0I00484g	1.2e-07	1.50466	up	Molecular Function: hydrolase activity, hydrolyzing O-glycosyl compounds (GO:0004553);	0.370825
CAGL0C02211g	0.000183114	1.1631	up	Molecular Function: hydrolase activity, hydrolyzing O-glycosyl compounds (GO:0004553);	0.374232	CAGL0C02211g	5.56e-05	1.22338	up	Molecular Function: hydrolase activity, hydrolyzing O-glycosyl compounds (GO:0004553);	0.370825
CAGL0E04576g	4.95e-06	1.39204	up	Molecular Function: zinc ion binding (GO:0008270);	0.777188	CAGL0E04576g	0.00703344	1.00271	up	Molecular Function: nucleic acid binding (GO:0003676);	0.355869
CAGL0J03454g	0	5.27151	up	Molecular Function: zinc ion binding (GO:0008270);	0.777188	CAGL0J03454g	0	5.60549	up	Molecular Function: nucleic acid binding (GO:0003676);	0.355869
CAGL0F08503g	1.18e-13	2.07355	up	Molecular Function: GTP cyclohydrolase I activity (GO:0003934);	0.0990648	CAGL0F08503g	1.46e-05	1.35292	up	Molecular Function: GTP cyclohydrolase I activity (GO:0003934);	0.098372
CAGL0C00495g	3.82e-11	2.05932	up	Molecular Function: cyclin-dependent protein serine/threonine kinase regulator activity (GO:0016538);	0.268809	CAGL0C00495g	4.6e-07	1.6774	up	Molecular Function: cyclin-dependent protein serine/threonine kinase regulator activity (GO:0016538);	0.26712
CAGL0G07249g	2e-15	2.13302	up	Molecular Function: sequence-specific DNA binding transcription factor activity (GO:0003700);	0.664603	CAGL0G07249g	4.69e-10	1.7252	up	Molecular Function: sequence-specific DNA binding (GO:0043565);	0.573247
CAGL0K08668g	3.33e-16	2.19894	up	Molecular Function: sequence-specific DNA binding transcription factor activity (GO:0003700);	0.664603	CAGL0K08668g	1.73e-12	1.92274	up	Molecular Function: sequence-specific DNA binding (GO:0043565);	0.573247
CAGL0A04565g	3.39e-09	1.64338	up	Molecular Function: sequence-specific DNA binding transcription factor activity (GO:0003700);	0.664603	CAGL0A04565g	1.75e-06	1.39078	up	Molecular Function: DNA binding (GO:0003677);	0.000377537
CAGL0J11836g	0	2.79332	up	Molecular Function: transferase activity, transferring acyl groups (GO:0016746);	0.111363	CAGL0J11836g	3.27e-07	1.43949	up	Molecular Function: transferase activity, transferring acyl groups (GO:0016746);	0.8611
CAGL0L09042g	7.23e-07	1.46452	up	Molecular Function: N-acetyltransferase activity (GO:0008080);	0.0424313	CAGL0L09042g	0.000222914	1.19131	up	Molecular Function: histone acetyltransferase activity (GO:0004402);	0.26712
CAGL0M03993g	1.55e-07	1.47299	up	Molecular Function: N-acetyltransferase activity (GO:0008080);	0.0424313	CAGL0M03993g	8.2e-06	1.30454	up	Molecular Function: nucleic acid binding (GO:0003676);	0.355869
CAGL0L02299g	0.000603247	1.11536	up	Molecular Function: GTPase activity (GO:0003924);	0.266241	CAGL0L02299g	0.00252674	1.04242	up	Molecular Function: GTP binding (GO:0005525);	0.797835
CAGL0K12650g	1.09e-09	1.66756	up	Molecular Function: GTPase activity (GO:0003924);	0.266241	CAGL0K12650g	5.07e-05	1.22245	up	Molecular Function: structural constituent of cytoskeleton (GO:0005200);	0.000423662
CAGL0I01188g	0.00257021	1.01369	up	Molecular Function: GTPase activity (GO:0003924);	0.266241	CAGL0I01188g	0.000156707	1.16361	up	Molecular Function: 1-phosphatidylinositol binding (GO:0005545);	0.110903
CAGL0K05467g	2.52e-10	1.79152	up	Molecular Function: thymidylate synthase activity (GO:0004799);	0.0990648	CAGL0K05467g	2.74e-09	1.70282	up	Molecular Function: thymidylate synthase activity (GO:0004799);	0.098372
CAGL0F06369g	0.000846326	1.08423	up	Molecular Function: ATPase activity (GO:0016887);	0.900134	CAGL0F06369g	2.42e-05	1.26611	up	Molecular Function: ATPase activity (GO:0016887);	0.652627
CAGL0I08503g	3.26e-07	1.44089	up	Molecular Function: phosphoadenylyl-sulfate reductase (thioredoxin) activity (GO:0004604);	0.0990648	CAGL0I08503g	4.41e-05	1.22536	up	Molecular Function: phosphoadenylyl-sulfate reductase (thioredoxin) activity (GO:0004604);	0.098372
CAGL0M00374g	1.84e-14	2.01838	up	Molecular Function: iron-sulfur cluster binding (GO:0051536);	0.336763	CAGL0M00374g	4.3e-12	1.84635	up	Molecular Function: iron ion binding (GO:0005506);	0.425186
CAGL0B03707g	2.13e-14	2.08536	up	Molecular Function: DNA-directed DNA polymerase activity (GO:0003887);	1.49e-05	CAGL0B03707g	3.93e-10	1.75319	up	Molecular Function: DNA binding (GO:0003677);	0.000377537
CAGL0B03355g	8.72e-06	1.34109	up	Molecular Function: DNA-directed DNA polymerase activity (GO:0003887);	1.49e-05	CAGL0B03355g	0.000435727	1.14534	up	Molecular Function: DNA-directed DNA polymerase activity (GO:0003887);	1.41e-05
CAGL0F04323g	1.53e-06	1.45007	up	Molecular Function: DNA-directed DNA polymerase activity (GO:0003887);	1.49e-05	CAGL0F04323g	0.000361914	1.18175	up	Molecular Function: DNA binding (GO:0003677);	0.000377537
CAGL0G09801g	2.58e-07	1.75557	up	Molecular Function: DNA-directed DNA polymerase activity (GO:0003887);	1.49e-05	CAGL0G09801g	1.06e-05	1.57913	up	Molecular Function: DNA binding (GO:0003677);	0.000377537
CAGL0G06666g	0	2.56196	up	Molecular Function: DNA-directed DNA polymerase activity (GO:0003887);	1.49e-05	CAGL0G06666g	6.77e-15	2.09553	up	Molecular Function: DNA binding (GO:0003677);	0.000377537
CAGL0L07348g	6.45e-08	1.52581	up	Molecular Function: DNA-directed DNA polymerase activity (GO:0003887);	1.49e-05	CAGL0L07348g	3.26e-07	1.46008	up	Molecular Function: DNA binding (GO:0003677);	0.000377537
CAGL0B01903g	1.17e-06	1.39257	up	Molecular Function: DNA-directed DNA polymerase activity (GO:0003887);	1.49e-05	CAGL0B01903g	0.000797715	1.08168	up	Molecular Function: DNA-directed DNA polymerase activity (GO:0003887);	1.41e-05
CAGL0J07084g	2.41e-08	1.56242	up	Molecular Function: cofactor binding (GO:0048037);	0.518599	CAGL0J07084g	4.43e-07	1.44484	up	Molecular Function: cofactor binding (GO:0048037);	0.145496
CAGL0J11968g	0	2.70155	up	Molecular Function: cell adhesion molecule binding (GO:0050839);	0.406662	CAGL0J11968g	4.81e-11	2.03651	up	Molecular Function: cell adhesion molecule binding (GO:0050839);	0.404375
CAGL0M00374g	1.84e-14	2.01838	up	Molecular Function: iron ion binding (GO:0005506);	0.429825	CAGL0M00374g	4.3e-12	1.84635	up	Molecular Function: iron ion binding (GO:0005506);	0.425186
CAGL0J03146g	5.53e-10	1.68197	up	Molecular Function: ribonucleoside-diphosphate reductase activity, thioredoxin disulfide as acceptor (GO:0004748);	0.0990648	CAGL0J03146g	0.000135744	1.18065	up	Molecular Function: ribonucleoside-diphosphate reductase activity, thioredoxin disulfide as acceptor (GO:0004748);	0.098372
CAGL0E02145g	0.00124745	1.10231	up	Molecular Function: protein kinase activity (GO:0004672);	0.221818	CAGL0E02145g	3.1e-05	1.29972	up	Molecular Function: phospholipid binding (GO:0005543);	0.184312
CAGL0M14113g	0	7.21151	up	Molecular Function: nucleobase transmembrane transporter activity (GO:0015205);	0.221818	CAGL0M14113g	0	5.13853	up	Molecular Function: nucleobase transmembrane transporter activity (GO:0015205);	0.606763
CAGL0C01683g	6.64e-05	1.20404	up	Molecular Function: helicase activity (GO:0004386);	0.725077	CAGL0C01683g	0.00054145	1.09988	up	Molecular Function: DNA binding (GO:0003677);	0.000377537
CAGL0K12650g	1.09e-09	1.66756	up	Molecular Function: structural constituent of cytoskeleton (GO:0005200);	0.00826827	CAGL0K12650g	5.07e-05	1.22245	up	Molecular Function: structural constituent of cytoskeleton (GO:0005200);	0.000423662
CAGL0K08954g	1.19e-06	1.66012	up	Molecular Function: structural constituent of cytoskeleton (GO:0005200);	0.00826827	CAGL0K08954g	0.000697189	1.32672	up	Molecular Function: structural constituent of cytoskeleton (GO:0005200);	0.000423662
CAGL0I02464g	7.09e-07	1.40908	up	Molecular Function: structural constituent of cytoskeleton (GO:0005200);	0.00826827	CAGL0I02464g	0.000721341	1.08486	up	Molecular Function: structural constituent of cytoskeleton (GO:0005200);	0.000423662
CAGL0J08415g	7.22e-15	2.04851	up	Molecular Function: metal ion binding (GO:0046872);	0.479945	CAGL0J08415g	3.12e-10	1.70143	up	Molecular Function: metal ion binding (GO:0046872);	0.372549
CAGL0A04301g	1.79e-09	1.757	up	Molecular Function: metal ion binding (GO:0046872);	0.479945	CAGL0A04301g	0.00116082	1.13998	up	Molecular Function: protein serine/threonine phosphatase activity (GO:0004722);	0.0789476
CAGL0L09581g	0	3.55306	up	Molecular Function: metal ion binding (GO:0046872);	0.479945	CAGL0L09581g	0	2.67741	up	Molecular Function: dUTP diphosphatase activity (GO:0004170);	0.098372
CAGL0M06655g	0	4.13054	up	Molecular Function: metal ion binding (GO:0046872);	0.479945	CAGL0M06655g	0	3.00287	up	Molecular Function: DNA binding (GO:0003677);	0.000377537
CAGL0B02651g	0	5.11787	up	Molecular Function: metal ion binding (GO:0046872);	0.479945	CAGL0B02651g	0.00439424	3.16871	up	Molecular Function: nucleic acid binding (GO:0003676);	0.355869
CAGL0C04114g	0.00186459	1.04505	up	Molecular Function: metal ion binding (GO:0046872);	0.479945	CAGL0C04114g	0.00142873	1.06069	up	Molecular Function: DNA binding (GO:0003677);	0.000377537
CAGL0B01122g	2.37e-12	1.86465	up	Molecular Function: metal ion binding (GO:0046872);	0.479945	CAGL0B01122g	0.00175556	1.04081	up	Molecular Function: metal ion binding (GO:0046872);	0.372549
CAGL0H09856g	1.92e-14	2.02429	up	Molecular Function: metal ion binding (GO:0046872);	0.479945	CAGL0H09856g	6.11e-15	2.06027	up	Molecular Function: DNA binding (GO:0003677);	0.000377537
CAGL0L05786g	9.5e-08	1.48829	up	Molecular Function: metal ion binding (GO:0046872);	0.479945	CAGL0L05786g	3.44e-09	1.61488	up	Molecular Function: nucleic acid binding (GO:0003676);	0.355869
CAGL0M13277g	0	6.70601	up	Molecular Function: metal ion binding (GO:0046872);	0.479945	CAGL0M13277g	0	6.23003	up	Molecular Function: metal ion binding (GO:0046872);	0.372549

## Sheet: C3
#Gene_ID	FDR	log2FC	regulated	Go_term	p-value
CAGL0L10604g	3.56e-11	1.78912	up	Biological Process: organelle organization (GO:0006996);	0.351946
CAGL0M01100g	0.00212363	1.06019	up	Biological Process: translation (GO:0006412);	0.996534
CAGL0K05995g	0	2.31093	up	Biological Process: protein kinase C-activating G-protein coupled receptor signaling pathway (GO:0007205);	0.277675
CAGL0F00363g	0.00894092	1.19666	up	Biological Process: phospholipid metabolic process (GO:0006644);	0.102722
CAGL0M10829g	1.55e-15	4.7175	up	Biological Process: protein phosphorylation (GO:0006468);	0.85144
CAGL0J04972g	4.17e-05	1.26915	up	Biological Process: protein phosphorylation (GO:0006468);	0.85144
CAGL0G02607g	0.000297512	1.14088	up	Biological Process: protein phosphorylation (GO:0006468);	0.85144
CAGL0G08085g	2.46e-06	1.65897	up	Biological Process: phospholipid transport (GO:0015914);	0.418602
CAGL0J11506g	7.29e-05	1.21277	up	Biological Process: chitin biosynthetic process (GO:0006031);	0.194922
CAGL0J09108g	3.51e-06	3.66927	up	Biological Process: protein ubiquitination (GO:0016567);	0.873279
CAGL0K03223g	0.000550654	1.18149	up	Biological Process: vesicle-mediated transport (GO:0016192);	0.797336
CAGL0L10604g	3.56e-11	1.78912	up	Biological Process: vesicle-mediated transport (GO:0016192);	0.797336
CAGL0J09834g	0.00197872	1.08041	up	Biological Process: protein dephosphorylation (GO:0006470);	0.0853225
CAGL0I04246g	1.8e-07	1.4723	up	Biological Process: regulation of transcription from RNA polymerase II promoter (GO:0006357);	0.685981
CAGL0F07909g	6.28e-10	1.67931	up	Biological Process: regulation of transcription from RNA polymerase II promoter (GO:0006357);	0.685981
CAGL0K12892g	1.15e-05	1.32556	up	Biological Process: intracellular signal transduction (GO:0035556);	0.697093
CAGL0M13981g	0.0057857	1.01417	up	Biological Process: lipid metabolic process (GO:0006629);	0.898125
CAGL0G05313g	1.33e-05	1.28136	up	Biological Process: metabolic process (GO:0008152);	0.864586
CAGL0G04015g	7.59e-07	1.4151	up	Biological Process: metabolic process (GO:0008152);	0.864586
CAGL0J09108g	3.51e-06	3.66927	up	Biological Process: response to stress (GO:0006950);	0.0604152
CAGL0J09108g	3.51e-06	3.66927	up	Biological Process: ER-associated ubiquitin-dependent protein catabolic process (GO:0030433);	0.277675
CAGL0G08085g	2.46e-06	1.65897	up	Biological Process: cation transport (GO:0006812);	0.533894
CAGL0L11902g	0	2.36341	up	Biological Process: nucleotide phosphorylation (GO:0046939);	0.277675
CAGL0E06688g	0.00177307	1.03603	up	Biological Process: multi-organism cellular process (GO:0044764);	0.0853225
CAGL0H06853g	1.1e-11	1.82789	up	Biological Process: oxidation-reduction process (GO:0055114);	0.241895
CAGL0J04158g	1.03e-06	1.39928	up	Biological Process: calcium ion homeostasis (GO:0055074);	0.478421
CAGL0I00220g	1.8e-09	1.65945	up	Biological Process: single-species biofilm formation on inanimate substrate (GO:0044011);	0.0564181
CAGL0L01831g	0.00011982	1.39899	up	Biological Process: cellular response to silver ion (GO:0071292);	0.351946
CAGL0L01831g	0.00011982	1.39899	up	Biological Process: cellular response to copper ion (GO:0071280);	0.351946
CAGL0K03553g	0.00147324	1.06709	up	Biological Process: tetrahydrofolylpolyglutamate biosynthetic process (GO:0046901);	0.0105219
CAGL0K03267g	2.83e-05	1.25359	up	Biological Process: negative regulation of transcription, DNA-templated (GO:0045892);	0.0406309
CAGL0M13255g	3.33e-14	2.34454	up	Biological Process: intracellular protein transport (GO:0006886);	0.671315
CAGL0K03223g	0.000550654	1.18149	up	Biological Process: intracellular protein transport (GO:0006886);	0.671315
CAGL0D00924g	0.000596896	1.10231	up	Biological Process: intracellular protein transport (GO:0006886);	0.671315
CAGL0L10604g	3.56e-11	1.78912	up	Biological Process: intracellular protein transport (GO:0006886);	0.671315
CAGL0D00924g	0.000596896	1.10231	up	Biological Process: vesicle fusion with Golgi apparatus (GO:0048280);	0.102722
CAGL0L10604g	3.56e-11	1.78912	up	Biological Process: Golgi vesicle transport (GO:0048193);	0.194922
CAGL0J09108g	3.51e-06	3.66927	up	Biological Process: ubiquitin-dependent protein catabolic process (GO:0006511);	0.491258
CAGL0H05335g	4.55e-06	1.32893	up	Biological Process: ubiquitin-dependent protein catabolic process (GO:0006511);	0.491258
CAGL0I00220g	1.8e-09	1.65945	up	Biological Process: flocculation (GO:0000128);	0.0406309
CAGL0I00220g	1.8e-09	1.65945	up	Biological Process: adhesion to host (GO:0044406);	0.500577
CAGL0L10604g	3.56e-11	1.78912	up	Cellular Component: membrane part (GO:0044425);	0.587862
CAGL0M01100g	0.00212363	1.06019	up	Cellular Component: ribosome (GO:0005840);	0.971987
CAGL0E06688g	0.00177307	1.03603	up	Cellular Component: fungal-type cell wall (GO:0009277);	0.0130629
CAGL0I00220g	1.8e-09	1.65945	up	Cellular Component: fungal-type cell wall (GO:0009277);	0.0130629
CAGL0J09108g	3.51e-06	3.66927	up	Cellular Component: cytoplasm (GO:0005737);	0.626671
CAGL0G05313g	1.33e-05	1.28136	up	Cellular Component: membrane (GO:0016020);	0.900227
CAGL0L10604g	3.56e-11	1.78912	up	Cellular Component: membrane (GO:0016020);	0.900227
CAGL0D00924g	0.000596896	1.10231	up	Cellular Component: Golgi membrane (GO:0000139);	0.459824
CAGL0J09108g	3.51e-06	3.66927	up	Cellular Component: ubiquitin ligase complex (GO:0000151);	0.28253
CAGL0L10604g	3.56e-11	1.78912	up	Cellular Component: cytoplasmic part (GO:0044444);	0.401922
CAGL0K03223g	0.000550654	1.18149	up	Cellular Component: clathrin adaptor complex (GO:0030131);	0.587862
CAGL0G05962g	0.000193522	1.1562	up	Cellular Component: integral component of membrane (GO:0016021);	0.36581
CAGL0M13255g	3.33e-14	2.34454	up	Cellular Component: integral component of membrane (GO:0016021);	0.36581
CAGL0G08085g	2.46e-06	1.65897	up	Cellular Component: integral component of membrane (GO:0016021);	0.36581
CAGL0F07909g	6.28e-10	1.67931	up	Cellular Component: nucleus (GO:0005634);	0.000810136
CAGL0I04246g	1.8e-07	1.4723	up	Cellular Component: nucleus (GO:0005634);	0.000810136
CAGL0J09108g	3.51e-06	3.66927	up	Cellular Component: nucleus (GO:0005634);	0.000810136
CAGL0D04488g	6.19e-05	1.20938	up	Cellular Component: mitochondrion (GO:0005739);	0.94705
CAGL0M12012g	0.00689131	1.05705	up	Cellular Component: mitochondrion (GO:0005739);	0.94705
CAGL0I00220g	1.8e-09	1.65945	up	Cellular Component: cell surface (GO:0009986);	0.0288507
CAGL0K12892g	1.15e-05	1.32556	up	Cellular Component: intracellular (GO:0005622);	0.28829
CAGL0M13255g	3.33e-14	2.34454	up	Cellular Component: endoplasmic reticulum (GO:0005783);	0.80866
CAGL0H06853g	1.1e-11	1.82789	up	Molecular Function: oxidoreductase activity, acting on the CH-OH group of donors, NAD or NADP as acceptor (GO:0016616);	0.181903
CAGL0G08085g	2.46e-06	1.65897	up	Molecular Function: phospholipid-translocating ATPase activity (GO:0004012);	0.404375
CAGL0F00363g	0.00894092	1.19666	up	Molecular Function: S-adenosylmethionine-dependent methyltransferase activity (GO:0008757);	0.33929
CAGL0M12012g	0.00689131	1.05705	up	Molecular Function: holocytochrome-c synthase activity (GO:0004408);	0.187098
CAGL0M01100g	0.00212363	1.06019	up	Molecular Function: structural constituent of ribosome (GO:0003735);	0.98444
CAGL0D00924g	0.000596896	1.10231	up	Molecular Function: protein transporter activity (GO:0008565);	0.789292
CAGL0H05335g	4.55e-06	1.32893	up	Molecular Function: cysteine-type peptidase activity (GO:0008234);	0.541098
CAGL0K03553g	0.00147324	1.06709	up	Molecular Function: ATP binding (GO:0005524);	0.371025
CAGL0G02607g	0.000297512	1.14088	up	Molecular Function: ATP binding (GO:0005524);	0.371025
CAGL0I04224g	2.02e-09	1.68447	up	Molecular Function: ATP binding (GO:0005524);	0.371025
CAGL0J04972g	4.17e-05	1.26915	up	Molecular Function: ATP binding (GO:0005524);	0.371025
CAGL0G08085g	2.46e-06	1.65897	up	Molecular Function: ATP binding (GO:0005524);	0.371025
CAGL0L11902g	0	2.36341	up	Molecular Function: ATP binding (GO:0005524);	0.371025
CAGL0M10829g	1.55e-15	4.7175	up	Molecular Function: ATP binding (GO:0005524);	0.371025
CAGL0K03355g	7.25e-06	1.31443	up	Molecular Function: transferase activity, transferring alkyl or aryl (other than methyl) groups (GO:0016765);	0.33929
CAGL0H05335g	4.55e-06	1.32893	up	Molecular Function: ubiquitin thiolesterase activity (GO:0004221);	0.571158
CAGL0M13981g	0.0057857	1.01417	up	Molecular Function: hydrolase activity (GO:0016787);	0.150081
CAGL0H06853g	1.1e-11	1.82789	up	Molecular Function: oxidoreductase activity (GO:0016491);	0.109618
CAGL0M01870g	2.22e-16	2.20355	up	Molecular Function: metal ion binding (GO:0046872);	0.372549
CAGL0J09834g	0.00197872	1.08041	up	Molecular Function: metal ion binding (GO:0046872);	0.372549
CAGL0G05313g	1.33e-05	1.28136	up	Molecular Function: catalytic activity (GO:0003824);	0.757224
CAGL0I04246g	1.8e-07	1.4723	up	Molecular Function: zinc ion binding (GO:0008270);	0.930811
CAGL0F07909g	6.28e-10	1.67931	up	Molecular Function: zinc ion binding (GO:0008270);	0.930811
CAGL0H06853g	1.1e-11	1.82789	up	Molecular Function: zinc ion binding (GO:0008270);	0.930811
CAGL0L01831g	0.00011982	1.39899	up	Molecular Function: copper ion binding (GO:0005507);	0.230289
CAGL0G08085g	2.46e-06	1.65897	up	Molecular Function: cation-transporting ATPase activity (GO:0019829);	0.680555
CAGL0G08085g	2.46e-06	1.65897	up	Molecular Function: magnesium ion binding (GO:0000287);	0.517345
CAGL0M01870g	2.22e-16	2.20355	up	Molecular Function: nucleic acid binding (GO:0003676);	0.355869
CAGL0K03553g	0.00147324	1.06709	up	Molecular Function: tetrahydrofolylpolyglutamate synthase activity (GO:0004326);	0.00964632
CAGL0J11506g	7.29e-05	1.21277	up	Molecular Function: chitin synthase activity (GO:0004100);	0.187098
CAGL0F07909g	6.28e-10	1.67931	up	Molecular Function: sequence-specific DNA binding RNA polymerase II transcription factor activity (GO:0000981);	0.226997
CAGL0I04246g	1.8e-07	1.4723	up	Molecular Function: sequence-specific DNA binding RNA polymerase II transcription factor activity (GO:0000981);	0.226997
CAGL0G04015g	7.59e-07	1.4151	up	Molecular Function: transferase activity (GO:0016740);	0.0505891
CAGL0K05995g	0	2.31093	up	Molecular Function: diacylglycerol kinase activity (GO:0004143);	0.33929
CAGL0H06853g	1.1e-11	1.82789	up	Molecular Function: cofactor binding (GO:0048037);	0.145496
CAGL0M10829g	1.55e-15	4.7175	up	Molecular Function: protein serine/threonine kinase activity (GO:0004674);	0.730779
CAGL0J04972g	4.17e-05	1.26915	up	Molecular Function: protein serine/threonine kinase activity (GO:0004674);	0.730779
CAGL0G02607g	0.000297512	1.14088	up	Molecular Function: protein serine/threonine kinase activity (GO:0004674);	0.730779
CAGL0J09108g	3.51e-06	3.66927	up	Molecular Function: ubiquitin-ubiquitin ligase activity (GO:0034450);	0.098372
CAGL0I00220g	1.8e-09	1.65945	up	Molecular Function: carbohydrate binding (GO:0030246);	0.128628
CAGL0J09834g	0.00197872	1.08041	up	Molecular Function: protein serine/threonine phosphatase activity (GO:0004722);	0.0789476
CAGL0E06688g	0.00177307	1.03603	up	Molecular Function: binding (GO:0005488);	0.177406
CAGL0F00363g	0.00894092	1.19666	up	Molecular Function: N-methyltransferase activity (GO:0008170);	0.098372
CAGL0I04224g	2.02e-09	1.68447	up	Molecular Function: helicase activity (GO:0004386);	0.721317
CAGL0L11902g	0	2.36341	up	Molecular Function: adenylate kinase activity (GO:0004017);	0.187098
CAGL0F07909g	6.28e-10	1.67931	up	Molecular Function: DNA binding (GO:0003677);	0.000377537
CAGL0I04224g	2.02e-09	1.68447	up	Molecular Function: DNA binding (GO:0003677);	0.000377537
