# Supplementary material for: Transcription factors Asg1p and Hal9p regulate pH homeostasis in Candida glabrata
Source: Front Microbiol. 2015 Aug 18;6:843. doi: 10.3389/fmicb.2015.00843 (PMC4539521; doi:10.3389/fmicb.2015.00843)
Supplement: Supplementary file 4 [file DataSheet4.XLSX]

## Sheet: Brief description
Strains
T2	wild-type strain incubated in YNB-pH 2.0 medium for 2 h
T4	Cgasg1△ mutant strain incubated in YNB-pH 2.0 medium for 2 h
T6	Cghal9△ strain incubated in YNB-pH 2.0 medium for 2 h
Files
D1	Compared the mRNA level of T4 with that of T2, the downregulated genes were listed in file D1.
D2	Compared the mRNA level of T4 with that of T2, and the mRNA level of T6 with that of T2, the common downregulated genes were listed in file D2.
D3	Compared the mRNA level of T6 with that of T2, the downregulated genes were listed in file D3.

## Sheet: D1
#Gene_ID	FDR	log2FC	regulated	Go_term	p-value
CAGL0C04323g	3.45e-11	-1.78703	down	Biological Process: trehalose catabolic process (GO:0005993);	0.0577871
CAGL0L07458g	0.00709826	-1.12228	down	Biological Process: RNA splicing (GO:0008380);	0.651197
CAGL0I00220g	0.00121532	-1.08202	down	Biological Process: adhesion to host (GO:0044406);	0.234885
CAGL0K03421g	7.17e-11	-1.75958	down	Biological Process: carbohydrate metabolic process (GO:0005975);	0.796864
CAGL0B04169g	0.000883537	-1.07563	down	Biological Process: rRNA processing (GO:0006364);	0.163715
CAGL0K04411g	3.83e-05	-1.43644	down	Biological Process: transport (GO:0006810);	0.0792212
CAGL0B00352g	0.000975587	-1.08254	down	Biological Process: endonucleolytic cleavage in ITS1 to separate SSU-rRNA from 5.8S rRNA and LSU-rRNA from tricistronic rRNA transcript (SSU-rRNA, 5.8S rRNA, LSU-rRNA) (GO:0000447);	0.125377
CAGL0H04939g	0.000271842	-1.14395	down	Biological Process: reactive oxygen species metabolic process (GO:0072593);	0.200148
CAGL0F07645g	1.78e-05	-1.3821	down	Biological Process: endonucleolytic cleavage of tricistronic rRNA transcript (SSU-rRNA, 5.8S rRNA, LSU-rRNA) (GO:0000479);	0.488519
CAGL0I06765g	0.00121111	-1.07137	down	Biological Process: ubiquitin-dependent protein catabolic process (GO:0006511);	0.731696
CAGL0L01287g	0.000331513	-1.13479	down	Biological Process: L-methionine biosynthetic process from S-adenosylmethionine (GO:0019284);	0.284698
CAGL0L01287g	0.000331513	-1.13479	down	Biological Process: L-methionine salvage from methylthioadenosine (GO:0019509);	0.591079
CAGL0I04246g	0.000239692	-1.14708	down	Biological Process: regulation of transcription from RNA polymerase II promoter (GO:0006357);	0.257824
CAGL0G08844g	0	-7.17318	down	Biological Process: regulation of transcription from RNA polymerase II promoter (GO:0006357);	0.257824
CAGL0I00220g	0.00121532	-1.08202	down	Biological Process: single-species biofilm formation on inanimate substrate (GO:0044011);	0.060536
CAGL0L07458g	0.00709826	-1.12228	down	Biological Process: mRNA processing (GO:0006397);	0.583596
CAGL0I05874g	1.28e-05	-1.32003	down	Biological Process: metabolic process (GO:0008152);	0.4072
CAGL0D04972g	0.00119899	-1.11323	down	Biological Process: metabolic process (GO:0008152);	0.4072
CAGL0C02893g	0.00127161	-1.06743	down	Biological Process: protein phosphorylation (GO:0006468);	0.68465
CAGL0C04323g	3.45e-11	-1.78703	down	Biological Process: protein phosphorylation (GO:0006468);	0.68465
CAGL0I06248g	0.00072352	-1.09619	down	Biological Process: protein phosphorylation (GO:0006468);	0.68465
CAGL0I06424g	0.0034314	-1.03124	down	Biological Process: pyridoxal phosphate biosynthetic process (GO:0042823);	0.284698
CAGL0F07645g	1.78e-05	-1.3821	down	Biological Process: maturation of SSU-rRNA from tricistronic rRNA transcript (SSU-rRNA, 5.8S rRNA, LSU-rRNA) (GO:0000462);	0.591079
CAGL0H04939g	0.000271842	-1.14395	down	Biological Process: gluconeogenesis (GO:0006094);	0.707768
CAGL0K00649g	1.06e-08	-1.69618	down	Biological Process: protein transport (GO:0015031);	0.772153
CAGL0F08943g	0.00492534	-1.78633	down	Biological Process: translation (GO:0006412);	0.999834
CAGL0I00220g	0.00121532	-1.08202	down	Biological Process: flocculation (GO:0000128);	0.0436935
CAGL0I06424g	0.0034314	-1.03124	down	Biological Process: oxidation-reduction process (GO:0055114);	0.21583
CAGL0F07777g	0.00116442	-1.11306	down	Biological Process: oxidation-reduction process (GO:0055114);	0.21583
CAGL0K05401g	0	-4.58277	down	Biological Process: oxidation-reduction process (GO:0055114);	0.21583
CAGL0K12958g	4.81e-05	-1.26228	down	Biological Process: oxidation-reduction process (GO:0055114);	0.21583
CAGL0I04246g	0.000239692	-1.14708	down	Cellular Component: nucleus (GO:0005634);	0.00754018
CAGL0L01287g	0.000331513	-1.13479	down	Cellular Component: nucleus (GO:0005634);	0.00754018
CAGL0G08844g	0	-7.17318	down	Cellular Component: nucleus (GO:0005634);	0.00754018
CAGL0B04169g	0.000883537	-1.07563	down	Cellular Component: nucleus (GO:0005634);	0.00754018
CAGL0M03663g	0.000223619	-1.18456	down	Cellular Component: plasma membrane (GO:0005886);	0.687428
CAGL0L07458g	0.00709826	-1.12228	down	Cellular Component: spliceosomal complex (GO:0005681);	0.864489
CAGL0K00627g	9.7e-06	-1.33817	down	Cellular Component: integral component of membrane (GO:0016021);	0.30219
CAGL0K00649g	1.06e-08	-1.69618	down	Cellular Component: integral component of membrane (GO:0016021);	0.30219
CAGL0M03663g	0.000223619	-1.18456	down	Cellular Component: integral component of membrane (GO:0016021);	0.30219
CAGL0B00352g	0.000975587	-1.08254	down	Cellular Component: nucleolus (GO:0005730);	0.0341699
CAGL0F07645g	1.78e-05	-1.3821	down	Cellular Component: nucleolus (GO:0005730);	0.0341699
CAGL0L01287g	0.000331513	-1.13479	down	Cellular Component: cytosol (GO:0005829);	0.166567
CAGL0I05874g	1.28e-05	-1.32003	down	Cellular Component: cytosol (GO:0005829);	0.166567
CAGL0H04939g	0.000271842	-1.14395	down	Cellular Component: cytosol (GO:0005829);	0.166567
CAGL0I06765g	0.00121111	-1.07137	down	Cellular Component: late endosome membrane (GO:0031902);	0.446695
CAGL0B00352g	0.000975587	-1.08254	down	Cellular Component: small-subunit processome (GO:0032040);	0.0692344
CAGL0F07645g	1.78e-05	-1.3821	down	Cellular Component: small-subunit processome (GO:0032040);	0.0692344
CAGL0F08943g	0.00492534	-1.78633	down	Cellular Component: mitochondrion (GO:0005739);	0.967543
CAGL0M12947g	1.74e-06	-1.39084	down	Cellular Component: mitochondrion (GO:0005739);	0.967543
CAGL0H07227g	0.00384176	-1.02608	down	Cellular Component: mitochondrial envelope (GO:0005740);	0.50854
CAGL0I00220g	0.00121532	-1.08202	down	Cellular Component: fungal-type cell wall (GO:0009277);	0.00898546
CAGL0K00649g	1.06e-08	-1.69618	down	Cellular Component: endoplasmic reticulum membrane (GO:0005789);	0.761129
CAGL0B00352g	0.000975587	-1.08254	down	Cellular Component: 90S preribosome (GO:0030686);	0.221675
CAGL0C04323g	3.45e-11	-1.78703	down	Cellular Component: cytoplasm (GO:0005737);	0.416248
CAGL0I00220g	0.00121532	-1.08202	down	Cellular Component: cell surface (GO:0009986);	0.0341272
CAGL0B04169g	0.000883537	-1.07563	down	Cellular Component: ribonucleoprotein complex (GO:0030529);	0.11227
CAGL0L01287g	0.000331513	-1.13479	down	Molecular Function: magnesium ion binding (GO:0000287);	0.523846
CAGL0K03421g	7.17e-11	-1.75958	down	Molecular Function: magnesium ion binding (GO:0000287);	0.523846
CAGL0H04939g	0.000271842	-1.14395	down	Molecular Function: fructose 1,6-bisphosphate 1-phosphatase activity (GO:0042132);	0.188347
CAGL0C04323g	3.45e-11	-1.78703	down	Molecular Function: calcium ion binding (GO:0005509);	0.230649
CAGL0I06765g	0.00121111	-1.07137	down	Molecular Function: cysteine-type peptidase activity (GO:0008234);	0.545073
CAGL0L01287g	0.000331513	-1.13479	down	Molecular Function: 2,3-diketo-5-methylthiopentyl-1-phosphate enolase activity (GO:0043715);	0.0990648
CAGL0I06765g	0.00121111	-1.07137	down	Molecular Function: hydrolase activity (GO:0016787);	0.267666
CAGL0I05874g	1.28e-05	-1.32003	down	Molecular Function: hydrolase activity (GO:0016787);	0.267666
CAGL0I06765g	0.00121111	-1.07137	down	Molecular Function: ubiquitin thiolesterase activity (GO:0004221);	0.575161
CAGL0K05401g	0	-4.58277	down	Molecular Function: thiol oxidase activity (GO:0016972);	0.0990648
CAGL0F07777g	0.00116442	-1.11306	down	Molecular Function: oxidoreductase activity, acting on the aldehyde or oxo group of donors, NAD or NADP as acceptor (GO:0016620);	0.147206
CAGL0I01694g	0.00399806	-1.01299	down	Molecular Function: DNA binding (GO:0003677);	0.00331503
CAGL0G08844g	0	-7.17318	down	Molecular Function: DNA binding (GO:0003677);	0.00331503
CAGL0I06424g	0.0034314	-1.03124	down	Molecular Function: pyridoxamine-phosphate oxidase activity (GO:0004733);	0.268809
CAGL0I06424g	0.0034314	-1.03124	down	Molecular Function: FMN binding (GO:0010181);	0.0497602
CAGL0G08844g	0	-7.17318	down	Molecular Function: sequence-specific DNA binding RNA polymerase II transcription factor activity (GO:0000981);	0.1155
CAGL0I04246g	0.000239692	-1.14708	down	Molecular Function: sequence-specific DNA binding RNA polymerase II transcription factor activity (GO:0000981);	0.1155
CAGL0I04290g	0.000709909	-1.20095	down	Molecular Function: double-stranded RNA binding (GO:0003725);	0.0990648
CAGL0C02893g	0.00127161	-1.06743	down	Molecular Function: protein serine/threonine kinase activity (GO:0004674);	0.615522
CAGL0C04323g	3.45e-11	-1.78703	down	Molecular Function: protein serine/threonine kinase activity (GO:0004674);	0.615522
CAGL0I06248g	0.00072352	-1.09619	down	Molecular Function: protein serine/threonine kinase activity (GO:0004674);	0.615522
CAGL0C04323g	3.45e-11	-1.78703	down	Molecular Function: ATP binding (GO:0005524);	0.457454
CAGL0I01694g	0.00399806	-1.01299	down	Molecular Function: ATP binding (GO:0005524);	0.457454
CAGL0C02893g	0.00127161	-1.06743	down	Molecular Function: ATP binding (GO:0005524);	0.457454
CAGL0I06248g	0.00072352	-1.09619	down	Molecular Function: ATP binding (GO:0005524);	0.457454
CAGL0L01287g	0.000331513	-1.13479	down	Molecular Function: 2-hydroxy-3-keto-5-methylthiopentenyl-1-phosphate phosphatase activity (GO:0043716);	0.0990648
CAGL0K03421g	7.17e-11	-1.75958	down	Molecular Function: intramolecular transferase activity, phosphotransferases (GO:0016868);	0.268809
CAGL0H07227g	0.00384176	-1.02608	down	Molecular Function: S-adenosylmethionine-dependent methyltransferase activity (GO:0008757);	0.341319
CAGL0B04169g	0.000883537	-1.07563	down	Molecular Function: nucleotide binding (GO:0000166);	0.205169
CAGL0H08778g	1.64e-08	-1.57546	down	Molecular Function: nucleotide binding (GO:0000166);	0.205169
CAGL0K12958g	4.81e-05	-1.26228	down	Molecular Function: oxidoreductase activity (GO:0016491);	0.846068
CAGL0C04323g	3.45e-11	-1.78703	down	Molecular Function: alpha,alpha-trehalase activity (GO:0004555);	0.188347
CAGL0I00220g	0.00121532	-1.08202	down	Molecular Function: carbohydrate binding (GO:0030246);	0.130678
CAGL0L07458g	0.00709826	-1.12228	down	Molecular Function: RNA binding (GO:0003723);	0.402868
CAGL0B00352g	0.000975587	-1.08254	down	Molecular Function: RNA binding (GO:0003723);	0.402868
CAGL0B04169g	0.000883537	-1.07563	down	Molecular Function: RNA binding (GO:0003723);	0.402868
CAGL0H08778g	1.64e-08	-1.57546	down	Molecular Function: RNA binding (GO:0003723);	0.402868
CAGL0K09372g	9.98e-05	-1.20494	down	Molecular Function: nucleic acid binding (GO:0003676);	0.367559
CAGL0K02145g	1.58e-09	-1.64966	down	Molecular Function: nucleic acid binding (GO:0003676);	0.367559
CAGL0H04873g	0.00280915	-1.01789	down	Molecular Function: nucleic acid binding (GO:0003676);	0.367559
CAGL0B04169g	0.000883537	-1.07563	down	Molecular Function: nucleic acid binding (GO:0003676);	0.367559
CAGL0I04246g	0.000239692	-1.14708	down	Molecular Function: zinc ion binding (GO:0008270);	0.777188
CAGL0K12958g	4.81e-05	-1.26228	down	Molecular Function: zinc ion binding (GO:0008270);	0.777188
CAGL0G08844g	0	-7.17318	down	Molecular Function: zinc ion binding (GO:0008270);	0.777188
CAGL0D04972g	0.00119899	-1.11323	down	Molecular Function: transferase activity, transferring acyl groups (GO:0016746);	0.111363
CAGL0L01287g	0.000331513	-1.13479	down	Molecular Function: acireductone synthase activity (GO:0043874);	0.0990648
CAGL0I01694g	0.00399806	-1.01299	down	Molecular Function: helicase activity (GO:0004386);	0.725077
CAGL0K05533g	0.00432973	-1.00439	down	Molecular Function: metal ion binding (GO:0046872);	0.479945
CAGL0K09372g	9.98e-05	-1.20494	down	Molecular Function: metal ion binding (GO:0046872);	0.479945
CAGL0K02145g	1.58e-09	-1.64966	down	Molecular Function: metal ion binding (GO:0046872);	0.479945
CAGL0H04873g	0.00280915	-1.01789	down	Molecular Function: metal ion binding (GO:0046872);	0.479945
CAGL0H04939g	0.000271842	-1.14395	down	Molecular Function: metal ion binding (GO:0046872);	0.479945

## Sheet: D2
T2_vs_T4							T2_vs_T6
#Gene_ID	FDR	log2FC	regulated	Go_term	p-value	#Gene_ID	FDR	log2FC	regulated	Go_term	p-value
CAGL0K07337g	0	-3.26249	down	Biological Process: ion transport (GO:0006811);	0.000561272	CAGL0K07337g	0	-3.55396	down	Molecular Function: ion channel activity (GO:0005216);	0.0506103
CAGL0H10076g	0.00597567	-1.03413	down	Biological Process: ion transport (GO:0006811);	0.000561272	CAGL0H10076g	3.85e-05	-1.27619	down	Molecular Function: ion channel activity (GO:0005216);	0.0506103
CAGL0I07469g	0.000449804	-1.30076	down	Biological Process: tRNA splicing, via endonucleolytic cleavage and ligation (GO:0006388);	0.284698	CAGL0I07469g	9e-07	-1.6913	down	Molecular Function: transferase activity, transferring phosphorus-containing groups (GO:0016772);	0.219436
CAGL0C03784g	0.00111241	-1.06571	down	Biological Process: cellular response to oxidative stress (GO:0034599);	0.707768	CAGL0C03784g	1.65e-11	-1.84934	down	Molecular Function: protein tag (GO:0031386);	0.098372
CAGL0E04356g	7.33e-06	-1.32922	down	Biological Process: superoxide metabolic process (GO:0006801);	0.427996	CAGL0E04356g	7.59e-08	-1.51203	down	Molecular Function: superoxide dismutase activity (GO:0004784);	0.0506103
CAGL0E00187g	8.93e-10	-2.17589	down	Biological Process: response to stress (GO:0006950);	0.0675782	CAGL0E00187g	0	-5.88768	down	Molecular Function: hydrolase activity (GO:0016787);	0.150081
CAGL0G03883g	0	-2.61085	down	Biological Process: response to stress (GO:0006950);	0.0675782	CAGL0G03883g	8.86e-13	-1.9172	down	Molecular Function: nucleoside-triphosphatase activity (GO:0017111);	0.664728
CAGL0J04202g	0	-4.51746	down	Biological Process: response to stress (GO:0006950);	0.0675782	CAGL0J04202g	0	-2.73758	down	Molecular Function: amino acid binding (GO:0016597);	0.515999
CAGL0L10142g	0	-2.6361	down	Biological Process: response to stress (GO:0006950);	0.0675782	CAGL0L10142g	2.24e-07	-1.53106	down	Cellular Component: integral component of membrane (GO:0016021);	0.36581
CAGL0C03784g	0.00111241	-1.06571	down	Biological Process: tRNA thio-modification (GO:0034227);	0.284698	CAGL0C03784g	1.65e-11	-1.84934	down	Molecular Function: protein tag (GO:0031386);	0.098372
CAGL0I04180g	0.000243018	-1.18653	down	Biological Process: cellular copper ion homeostasis (GO:0006878);	0.427996	CAGL0I04180g	2.21e-12	-1.88306	down	Molecular Function: sequence-specific DNA binding transcription factor activity (GO:0003700);	0.658301
CAGL0J00715g	7.58e-05	-1.20181	down	Biological Process: GTP catabolic process (GO:0006184);	0.318258	CAGL0J00715g	1e-09	-1.66562	down	Molecular Function: GTP binding (GO:0005525);	0.797835
CAGL0I03234g	1.77e-05	-1.27006	down	Biological Process: RNA splicing (GO:0008380);	0.651197	CAGL0I03234g	2.32e-06	-1.35965	down	Molecular Function: RNA binding (GO:0003723);	0.391901
CAGL0H09064g	0.000100601	-1.19846	down	Biological Process: UMP salvage (GO:0044206);	0.200148	CAGL0H09064g	0.000212076	-1.16254	down	Molecular Function: GTP binding (GO:0005525);	0.797835
CAGL0L03872g	1.57e-05	-1.37627	down	Biological Process: transcription, DNA-templated (GO:0006351);	0.781935	CAGL0L03872g	7.15e-10	-1.86289	down	Molecular Function: DNA binding (GO:0003677);	0.000377537
CAGL0J07766g	0.000709061	-1.08891	down	Biological Process: transcription, DNA-templated (GO:0006351);	0.781935	CAGL0J07766g	2.83e-05	-1.25259	down	Molecular Function: DNA binding (GO:0003677);	0.000377537
CAGL0H08393g	4.39e-06	-1.33716	down	Biological Process: amino acid transmembrane transport (GO:0003333);	0.0521855	CAGL0H08393g	2.34e-08	-1.54657	down	Molecular Function: amino acid transmembrane transporter activity (GO:0015171);	0.10919
CaglfMp04	2.4e-05	-1.43303	down	Biological Process: electron transport chain (GO:0022900);	0.634389	CaglfMp04	3.49e-12	-2.2579	down	Molecular Function: DNA binding (GO:0003677);	0.000377537
CAGL0M10197g	1.26e-05	-1.28995	down	Biological Process: nuclear-transcribed mRNA catabolic process (GO:0000956);	0.427996	CAGL0M10197g	5.45e-08	-1.52517	down	Cellular Component: preribosome, large subunit precursor (GO:0030687);	0.0213862
CAGL0K00473g	1.98e-06	-1.3683	down	Biological Process: tRNA processing (GO:0008033);	0.932126	CAGL0K00473g	5.14e-05	-1.22228	down	Molecular Function: tRNA binding (GO:0000049);	0.0362755
CaglfMp04	2.4e-05	-1.43303	down	Biological Process: movement of group I intron (GO:0006316);	0.200148	CaglfMp04	3.49e-12	-2.2579	down	Molecular Function: DNA binding (GO:0003677);	0.000377537
CAGL0E02585g	1.03e-05	-1.36878	down	Biological Process: RNA processing (GO:0006396);	0.153261	CAGL0E02585g	0.0006872	-1.13497	down	Molecular Function: 3'-5' exonuclease activity (GO:0008408);	0.098372
CAGL0E02343g	0.000276655	-1.14813	down	Biological Process: RNA processing (GO:0006396);	0.153261	CAGL0E02343g	0.000246454	-1.15351	down	Molecular Function: catalytic activity (GO:0003824);	0.757224
CaglfMp04	2.4e-05	-1.43303	down	Biological Process: oxidative phosphorylation (GO:0006119);	0.105638	CaglfMp04	3.49e-12	-2.2579	down	Molecular Function: DNA binding (GO:0003677);	0.000377537
CAGL0C03784g	0.00111241	-1.06571	down	Biological Process: invasive growth in response to glucose limitation (GO:0001403);	0.284698	CAGL0C03784g	1.65e-11	-1.84934	down	Molecular Function: protein tag (GO:0031386);	0.098372
C.glabrata_newGene_26	1.42e-05	-2.30134	down	Biological Process: multi-organism cellular process (GO:0044764);	0.089691	C.glabrata_newGene_26	9.42e-10	-3.41743	down	Molecular Function: binding (GO:0005488);	0.177406
CAGL0L07700g	0.000171457	-1.35775	down	Biological Process: DNA repair (GO:0006281);	0.00313949	CAGL0L07700g	0.00323442	-1.15393	down	Molecular Function: DNA binding (GO:0003677);	0.000377537
CAGL0M06765g	5.24e-12	-1.8756	down	Biological Process: thiamine metabolic process (GO:0006772);	0.0111288	CAGL0M06765g	1.15e-08	-1.58634	down	Molecular Function: protein tyrosine phosphatase activity (GO:0004725);	0.333564
CAGL0F00187g	0.000493787	-1.15254	down	Biological Process: transmembrane transport (GO:0055085);	0.155009	CAGL0F00187g	6.99e-06	-1.34294	down	Biological Process: transmembrane transport (GO:0055085);	0.395525
CAGL0K00363g	0.000643849	-1.14172	down	Biological Process: transmembrane transport (GO:0055085);	0.155009	CAGL0K00363g	0.000138218	-1.23021	down	Molecular Function: ATPase activity, coupled to transmembrane movement of substances (GO:0042626);	0.152392
CAGL0A02321g	3.25e-09	-1.62353	down	Biological Process: transmembrane transport (GO:0055085);	0.155009	CAGL0A02321g	2.9e-12	-1.86329	down	Molecular Function: substrate-specific transmembrane transporter activity (GO:0022891);	0.509613
CAGL0K10362g	0.000210343	-1.17529	down	Biological Process: transmembrane transport (GO:0055085);	0.155009	CAGL0K10362g	6.55e-05	-1.23661	down	Cellular Component: integral component of membrane (GO:0016021);	0.36581
CAGL0I10384g	3e-15	-2.08333	down	Biological Process: transmembrane transport (GO:0055085);	0.155009	CAGL0I10384g	2.34e-05	-1.27263	down	Cellular Component: integral component of membrane (GO:0016021);	0.36581
CAGL0K09482g	3.97e-05	-1.25942	down	Biological Process: mitochondrion organization (GO:0007005);	0.634389	CAGL0K09482g	0.000119452	-1.20095	down	Cellular Component: integral component of membrane (GO:0016021);	0.36581
CAGL0J08294g	0.00296569	-1.02046	down	Biological Process: dicarboxylic acid transport (GO:0006835);	0.105638	CAGL0J08294g	0.00052192	-1.12179	down	Molecular Function: inorganic anion exchanger activity (GO:0005452);	0.098372
CAGL0M13519g	0.00126248	-1.0611	down	Biological Process: rRNA processing (GO:0006364);	0.163715	CAGL0M13519g	5.03e-05	-1.22145	down	Molecular Function: RNA binding (GO:0003723);	0.391901
CAGL0I03234g	1.77e-05	-1.27006	down	Biological Process: rRNA processing (GO:0006364);	0.163715	CAGL0I03234g	2.32e-06	-1.35965	down	Molecular Function: RNA binding (GO:0003723);	0.391901
CAGL0M10197g	1.26e-05	-1.28995	down	Biological Process: rRNA processing (GO:0006364);	0.163715	CAGL0M10197g	5.45e-08	-1.52517	down	Cellular Component: preribosome, large subunit precursor (GO:0030687);	0.0213862
CAGL0K01089g	4.46e-07	-1.43738	down	Biological Process: rRNA processing (GO:0006364);	0.163715	CAGL0K01089g	3.81e-10	-1.71508	down	Cellular Component: nucleolus (GO:0005730);	4.31e-08
CAGL0D02706g	0	-4.45794	down	Biological Process: rRNA processing (GO:0006364);	0.163715	CAGL0D02706g	0	-5.05016	down	Cellular Component: nucleus (GO:0005634);	0.000810136
CAGL0F04983g	0.00393074	-1.0047	down	Biological Process: rRNA processing (GO:0006364);	0.163715	CAGL0F04983g	0.000116844	-1.20592	down	Molecular Function: RNA binding (GO:0003723);	0.391901
CAGL0G00264g	1.23e-05	-1.29293	down	Biological Process: rRNA processing (GO:0006364);	0.163715	CAGL0G00264g	6.12e-06	-1.32387	down	Molecular Function: nucleic acid binding (GO:0003676);	0.355869
CAGL0I04180g	0.000243018	-1.18653	down	Biological Process: transcription initiation from RNA polymerase II promoter (GO:0006367);	0.673125	CAGL0I04180g	2.21e-12	-1.88306	down	Molecular Function: sequence-specific DNA binding transcription factor activity (GO:0003700);	0.658301
CAGL0M10197g	1.26e-05	-1.28995	down	Biological Process: ribosomal large subunit assembly (GO:0000027);	0.427996	CAGL0M10197g	5.45e-08	-1.52517	down	Cellular Component: preribosome, large subunit precursor (GO:0030687);	0.0213862
CAGL0K00473g	1.98e-06	-1.3683	down	Biological Process: transport (GO:0006810);	0.0792212	CAGL0K00473g	5.14e-05	-1.22228	down	Molecular Function: tRNA binding (GO:0000049);	0.0362755
CAGL0L05500g	5.48e-05	-1.21892	down	Biological Process: transport (GO:0006810);	0.0792212	CAGL0L05500g	2.08e-10	-1.73899	down	Cellular Component: nucleus (GO:0005634);	0.000810136
CAGL0M01056g	0.00349995	-1.00731	down	Biological Process: endonucleolytic cleavage in ITS1 to separate SSU-rRNA from 5.8S rRNA and LSU-rRNA from tricistronic rRNA transcript (SSU-rRNA, 5.8S rRNA, LSU-rRNA) (GO:0000447);	0.125377	CAGL0M01056g	0.000924677	-1.08567	down	Cellular Component: small-subunit processome (GO:0032040);	0.241391
CaglfMp10	1.97e-06	-1.94079	down	Biological Process: ATP synthesis coupled proton transport (GO:0015986);	0.516235	CaglfMp10	9.38e-10	-2.50424	down	Molecular Function: lipid binding (GO:0008289);	0.187098
CAGL0M12881g	0.00170624	-1.08824	down	Biological Process: 'de novo' pyrimidine nucleobase biosynthetic process (GO:0006207);	0.427996	CAGL0M12881g	0.00830348	-1.0059	down	Molecular Function: dihydroorotate oxidase activity (GO:0004158);	0.098372
CAGL0C04191g	4.11e-15	-2.07496	down	Biological Process: gamma-aminobutyric acid catabolic process (GO:0009450);	0.200148	CAGL0C04191g	5.98e-11	-1.76183	down	Molecular Function: succinate-semialdehyde dehydrogenase [NAD(P)+] activity (GO:0009013);	0.098372
CAGL0L07678g	4.01e-06	-1.43865	down	Biological Process: rRNA methylation (GO:0031167);	0.200148	CAGL0L07678g	2.54e-10	-1.89301	down	Molecular Function: RNA binding (GO:0003723);	0.391901
CAGL0G02563g	0	-2.66216	down	Biological Process: ubiquitin-dependent protein catabolic process (GO:0006511);	0.731696	CAGL0G02563g	3.55e-15	-2.1266	down	Molecular Function: ubiquitin thiolesterase activity (GO:0004221);	0.571158
CAGL0J04862g	1.37e-11	-1.81891	down	Biological Process: ubiquitin-dependent protein catabolic process (GO:0006511);	0.731696	CAGL0J04862g	1.58e-10	-1.73061	down	Molecular Function: ubiquitin protein ligase binding (GO:0031625);	0.404375
CAGL0H06017g	0.000618824	-1.2003	down	Biological Process: cellular response to drug (GO:0035690);	0.841844	CAGL0H06017g	0.00258667	-1.10582	down	Molecular Function: drug transmembrane transporter activity (GO:0015238);	0.515999
CAGL0H09064g	0.000100601	-1.19846	down	Biological Process: cellular response to drug (GO:0035690);	0.841844	CAGL0H09064g	0.000212076	-1.16254	down	Molecular Function: GTP binding (GO:0005525);	0.797835
CaglfMp12	0.00277984	-2.04657	down	Biological Process: aerobic electron transport chain (GO:0019646);	0.105638	CaglfMp12	3.81e-05	-2.647	down	Molecular Function: cytochrome-c oxidase activity (GO:0004129);	0.370825
CAGL0H06017g	0.000618824	-1.2003	down	Biological Process: drug transmembrane transport (GO:0006855);	0.28577	CAGL0H06017g	0.00258667	-1.10582	down	Molecular Function: drug transmembrane transporter activity (GO:0015238);	0.515999
CAGL0A04499g	2.76e-05	-1.63354	down	Biological Process: tRNA wobble uridine modification (GO:0002098);	0.0577871	CAGL0A04499g	5.65e-08	-2.05572	down	Molecular Function: iron ion binding (GO:0005506);	0.425186
CAGL0K02233g	7.68e-05	-1.20116	down	Biological Process: maturation of LSU-rRNA from tricistronic rRNA transcript (SSU-rRNA, 5.8S rRNA, LSU-rRNA) (GO:0000463);	0.284698	CAGL0K02233g	1e-07	-1.49547	down	Cellular Component: preribosome, large subunit precursor (GO:0030687);	0.0213862
CAGL0L05500g	5.48e-05	-1.21892	down	Biological Process: ribosomal large subunit biogenesis (GO:0042273);	0.488519	CAGL0L05500g	2.08e-10	-1.73899	down	Cellular Component: nucleus (GO:0005634);	0.000810136
CAGL0J04202g	0	-4.51746	down	Biological Process: cellular amino acid metabolic process (GO:0006520);	0.738749	CAGL0J04202g	0	-2.73758	down	Molecular Function: amino acid binding (GO:0016597);	0.515999
CAGL0C03784g	0.00111241	-1.06571	down	Biological Process: protein urmylation (GO:0032447);	0.200148	CAGL0C03784g	1.65e-11	-1.84934	down	Molecular Function: protein tag (GO:0031386);	0.098372
CAGL0D00704g	4.92e-05	-1.23583	down	Biological Process: intracellular protein transport (GO:0006886);	0.994237	CAGL0D00704g	0.000216264	-1.1584	down	Cellular Component: endoplasmic reticulum (GO:0005783);	0.80866
CAGL0L03674g	2.38e-06	-1.37865	down	Biological Process: regulation of transcription from RNA polymerase II promoter (GO:0006357);	0.257824	CAGL0L03674g	1.97e-13	-2.01823	down	Molecular Function: DNA binding (GO:0003677);	0.000377537
CAGL0L09691g	0.00238724	-1.02208	down	Biological Process: regulation of transcription from RNA polymerase II promoter (GO:0006357);	0.257824	CAGL0L09691g	2.92e-05	-1.24568	down	Molecular Function: DNA binding (GO:0003677);	0.000377537
CAGL0L04400g	0.000798332	-1.36003	down	Biological Process: regulation of transcription from RNA polymerase II promoter (GO:0006357);	0.257824	CAGL0L04400g	0.00230191	-1.27852	down	Molecular Function: sequence-specific DNA binding RNA polymerase II transcription factor activity (GO:0000981);	0.226997
CAGL0M06765g	5.24e-12	-1.8756	down	Biological Process: peptidyl-tyrosine dephosphorylation (GO:0035335);	0.406279	CAGL0M06765g	1.15e-08	-1.58634	down	Molecular Function: protein tyrosine phosphatase activity (GO:0004725);	0.333564
CAGL0I04180g	0.000243018	-1.18653	down	Biological Process: regulation of transcription, DNA-templated (GO:0006355);	0.436379	CAGL0I04180g	2.21e-12	-1.88306	down	Molecular Function: sequence-specific DNA binding transcription factor activity (GO:0003700);	0.658301
CAGL0G03883g	0	-2.61085	down	Biological Process: regulation of transcription, DNA-templated (GO:0006355);	0.436379	CAGL0G03883g	8.86e-13	-1.9172	down	Molecular Function: nucleoside-triphosphatase activity (GO:0017111);	0.664728
CAGL0F00407g	0.000152352	-1.1725	down	Biological Process: peptidyl-lysine modification to hypusine (GO:0008612);	0.0577871	CAGL0F00407g	8.88e-07	-1.40106	down	Molecular Function: deoxyhypusine monooxygenase activity (GO:0019135);	0.098372
CAGL0M12881g	0.00170624	-1.08824	down	Biological Process: UMP biosynthetic process (GO:0006222);	0.105638	CAGL0M12881g	0.00830348	-1.0059	down	Molecular Function: dihydroorotate oxidase activity (GO:0004158);	0.098372
CAGL0M12881g	0.00170624	-1.08824	down	Biological Process: 'de novo' UMP biosynthetic process (GO:0044205);	0.284698	CAGL0M12881g	0.00830348	-1.0059	down	Molecular Function: dihydroorotate oxidase activity (GO:0004158);	0.098372
CAGL0L03674g	2.38e-06	-1.37865	down	Biological Process: signal transduction (GO:0007165);	0.0343365	CAGL0L03674g	1.97e-13	-2.01823	down	Molecular Function: DNA binding (GO:0003677);	0.000377537
CAGL0I07249g	0.000185793	-1.16013	down	Biological Process: signal transduction (GO:0007165);	0.0343365	CAGL0I07249g	0.00214126	-1.03381	down	Cellular Component: intracellular (GO:0005622);	0.28829
CAGL0K02233g	7.68e-05	-1.20116	down	Biological Process: maturation of 5.8S rRNA from tricistronic rRNA transcript (SSU-rRNA, 5.8S rRNA, LSU-rRNA) (GO:0000466);	0.284698	CAGL0K02233g	1e-07	-1.49547	down	Cellular Component: preribosome, large subunit precursor (GO:0030687);	0.0213862
CAGL0I03234g	1.77e-05	-1.27006	down	Biological Process: mRNA processing (GO:0006397);	0.583596	CAGL0I03234g	2.32e-06	-1.35965	down	Molecular Function: RNA binding (GO:0003723);	0.391901
CaglfMp04	2.4e-05	-1.43303	down	Biological Process: mRNA processing (GO:0006397);	0.583596	CaglfMp04	3.49e-12	-2.2579	down	Molecular Function: DNA binding (GO:0003677);	0.000377537
CAGL0F00407g	0.000152352	-1.1725	down	Biological Process: microtubule cytoskeleton organization (GO:0000226);	0.089691	CAGL0F00407g	8.88e-07	-1.40106	down	Molecular Function: deoxyhypusine monooxygenase activity (GO:0019135);	0.098372
CAGL0K00363g	0.000643849	-1.14172	down	Biological Process: ATP catabolic process (GO:0006200);	0.583596	CAGL0K00363g	0.000138218	-1.23021	down	Molecular Function: ATPase activity, coupled to transmembrane movement of substances (GO:0042626);	0.152392
CaglfMp10	1.97e-06	-1.94079	down	Biological Process: ATP catabolic process (GO:0006200);	0.583596	CaglfMp10	9.38e-10	-2.50424	down	Molecular Function: lipid binding (GO:0008289);	0.187098
CAGL0B03311g	7.27e-07	-1.45592	down	Biological Process: SCF-dependent proteasomal ubiquitin-dependent protein catabolic process (GO:0031146);	0.105638	CAGL0B03311g	1.1e-07	-1.53867	down	Cellular Component: SCF ubiquitin ligase complex (GO:0019005);	0.104725
CAGL0L05434g	5.63e-12	-1.86848	down	Biological Process: single-organism cellular process (GO:0044763);	0.415216	CAGL0L05434g	4.47e-05	-1.2837	down	Cellular Component: cell part (GO:0044464);	0.282201
CAGL0M01056g	0.00349995	-1.00731	down	Biological Process: endonucleolytic cleavage to generate mature 5'-end of SSU-rRNA from (SSU-rRNA, 5.8S rRNA, LSU-rRNA) (GO:0000472);	0.284698	CAGL0M01056g	0.000924677	-1.08567	down	Cellular Component: small-subunit processome (GO:0032040);	0.241391
CAGL0E01749g	0	-2.9987	down	Biological Process: proteolysis (GO:0006508);	0.990371	CAGL0E01749g	0	-2.3059	down	Molecular Function: aspartic-type endopeptidase activity (GO:0004190);	0.874855
CAGL0L10142g	0	-2.6361	down	Biological Process: lipid transport (GO:0006869);	0.00430923	CAGL0L10142g	2.24e-07	-1.53106	down	Cellular Component: integral component of membrane (GO:0016021);	0.36581
CAGL0K01353g	1.49e-12	-1.88944	down	Biological Process: lipid transport (GO:0006869);	0.00430923	CAGL0K01353g	1.62e-12	-1.88351	down	Cellular Component: fungal-type vacuole lumen (GO:0000328);	0.104725
CAGL0I01166g	5.07e-09	-1.62745	down	Biological Process: removal of superoxide radicals (GO:0019430);	0.200148	CAGL0I01166g	0.00138091	-1.0516	down	Molecular Function: thioredoxin-disulfide reductase activity (GO:0004791);	0.187098
CAGL0K12518g	0	-2.4355	down	Biological Process: metabolic process (GO:0008152);	0.4072	CAGL0K12518g	0	-2.93982	down	Molecular Function: pyridoxal phosphate binding (GO:0030170);	0.478889
CAGL0C03784g	0.00111241	-1.06571	down	Biological Process: cell budding (GO:0007114);	0.284698	CAGL0C03784g	1.65e-11	-1.84934	down	Molecular Function: protein tag (GO:0031386);	0.098372
C.glabrata_newGene_134	6.89e-09	-1.61349	down	Biological Process: protein phosphorylation (GO:0006468);	0.68465	C.glabrata_newGene_134	2.02e-08	-1.56805	down	Molecular Function: DNA binding (GO:0003677);	0.000377537
CAGL0G05610g	4.11e-07	-1.49048	down	Biological Process: D-amino acid catabolic process (GO:0019478);	0.105638	CAGL0G05610g	0	-2.40133	down	Molecular Function: hydrolase activity, acting on ester bonds (GO:0016788);	0.0670891
CAGL0C03784g	0.00111241	-1.06571	down	Biological Process: tRNA wobble position uridine thiolation (GO:0002143);	0.200148	CAGL0C03784g	1.65e-11	-1.84934	down	Molecular Function: protein tag (GO:0031386);	0.098372
CaglfMp04	2.4e-05	-1.43303	down	Biological Process: aerobic respiration (GO:0009060);	0.634389	CaglfMp04	3.49e-12	-2.2579	down	Molecular Function: DNA binding (GO:0003677);	0.000377537
CaglfMp04	2.4e-05	-1.43303	down	Biological Process: RNA-dependent DNA replication (GO:0006278);	0.360335	CaglfMp04	3.49e-12	-2.2579	down	Molecular Function: DNA binding (GO:0003677);	0.000377537
CaglfMp12	0.00277984	-2.04657	down	Biological Process: mitochondrial electron transport, cytochrome c to oxygen (GO:0006123);	0.203696	CaglfMp12	3.81e-05	-2.647	down	Molecular Function: cytochrome-c oxidase activity (GO:0004129);	0.370825
CaglfMp04	2.4e-05	-1.43303	down	Biological Process: mitochondrial electron transport, cytochrome c to oxygen (GO:0006123);	0.203696	CaglfMp04	3.49e-12	-2.2579	down	Molecular Function: DNA binding (GO:0003677);	0.000377537
CAGL0K05813g	1.07e-05	-1.32187	down	Biological Process: cell redox homeostasis (GO:0045454);	0.880904	CAGL0K05813g	0.000338209	-1.14226	down	Molecular Function: electron carrier activity (GO:0009055);	0.119195
CAGL0A04499g	2.76e-05	-1.63354	down	Biological Process: peptidyl-diphthamide biosynthetic process from peptidyl-histidine (GO:0017183);	0.125377	CAGL0A04499g	5.65e-08	-2.05572	down	Molecular Function: iron ion binding (GO:0005506);	0.425186
CAGL0K04235g	1.5e-14	-2.04362	down	Biological Process: pentose-phosphate shunt (GO:0006098);	0.673125	CAGL0K04235g	0	-2.69589	down	Molecular Function: sedoheptulose-7-phosphate:D-glyceraldehyde-3-phosphate glyceronetransferase activity (GO:0004801);	0.187098
CaglfMp10	1.97e-06	-1.94079	down	Biological Process: ATP hydrolysis coupled proton transport (GO:0015991);	0.481067	CaglfMp10	9.38e-10	-2.50424	down	Molecular Function: lipid binding (GO:0008289);	0.187098
CAGL0J00715g	7.58e-05	-1.20181	down	Biological Process: small GTPase mediated signal transduction (GO:0007264);	0.969159	CAGL0J00715g	1e-09	-1.66562	down	Molecular Function: GTP binding (GO:0005525);	0.797835
CAGL0G03883g	0	-2.61085	down	Biological Process: protein metabolic process (GO:0019538);	0.105638	CAGL0G03883g	8.86e-13	-1.9172	down	Molecular Function: nucleoside-triphosphatase activity (GO:0017111);	0.664728
CAGL0B02860g	1.64e-12	-1.88723	down	Biological Process: autophagy (GO:0006914);	0.554923	CAGL0B02860g	1.08e-14	-2.04462	down	Cellular Component: integral component of membrane (GO:0016021);	0.36581
CAGL0I03234g	1.77e-05	-1.27006	down	Biological Process: ribosome biogenesis (GO:0042254);	0.0329365	CAGL0I03234g	2.32e-06	-1.35965	down	Molecular Function: RNA binding (GO:0003723);	0.391901
CAGL0D00880g	0.000166763	-1.16509	down	Biological Process: ribosome biogenesis (GO:0042254);	0.0329365	CAGL0D00880g	2.24e-05	-1.26343	down	Cellular Component: nucleus (GO:0005634);	0.000810136
CAGL0C00715g	1.23e-07	-1.54482	down	Biological Process: ribosome biogenesis (GO:0042254);	0.0329365	CAGL0C00715g	5.89e-13	-2.03982	down	Cellular Component: nucleolus (GO:0005730);	4.31e-08
CAGL0M10197g	1.26e-05	-1.28995	down	Biological Process: ribosome biogenesis (GO:0042254);	0.0329365	CAGL0M10197g	5.45e-08	-1.52517	down	Cellular Component: preribosome, large subunit precursor (GO:0030687);	0.0213862
CAGL0I10670g	1.49e-06	-1.48092	down	Biological Process: ribosome biogenesis (GO:0042254);	0.0329365	CAGL0I10670g	4.94e-06	-1.41788	down	Biological Process: ribosome biogenesis (GO:0042254);	0.000102672
CAGL0E02343g	0.000276655	-1.14813	down	Biological Process: ribosome biogenesis (GO:0042254);	0.0329365	CAGL0E02343g	0.000246454	-1.15351	down	Molecular Function: catalytic activity (GO:0003824);	0.757224
CAGL0H03773g	8.3e-08	-1.50084	down	Biological Process: ribosome biogenesis (GO:0042254);	0.0329365	CAGL0H03773g	3.48e-08	-1.53332	down	Molecular Function: RNA binding (GO:0003723);	0.391901
CAGL0M01056g	0.00349995	-1.00731	down	Biological Process: endonucleolytic cleavage in 5'-ETS of tricistronic rRNA transcript (SSU-rRNA, 5.8S rRNA, LSU-rRNA) (GO:0000480);	0.284698	CAGL0M01056g	0.000924677	-1.08567	down	Cellular Component: small-subunit processome (GO:0032040);	0.241391
CAGL0K00473g	1.98e-06	-1.3683	down	Biological Process: tRNA export from nucleus (GO:0006409);	0.105638	CAGL0K00473g	5.14e-05	-1.22228	down	Molecular Function: tRNA binding (GO:0000049);	0.0362755
CAGL0F00407g	0.000152352	-1.1725	down	Biological Process: oxidation-reduction process (GO:0055114);	0.21583	CAGL0F00407g	8.88e-07	-1.40106	down	Molecular Function: deoxyhypusine monooxygenase activity (GO:0019135);	0.098372
CAGL0G03201g	5.25e-08	-1.52188	down	Biological Process: oxidation-reduction process (GO:0055114);	0.21583	CAGL0G03201g	8.2e-06	-1.31596	down	Molecular Function: riboflavin reductase (NADPH) activity (GO:0042602);	0.187098
CAGL0K05687g	0.00010366	-1.18626	down	Biological Process: oxidation-reduction process (GO:0055114);	0.21583	CAGL0K05687g	4.25e-07	-1.4311	down	Molecular Function: oxidoreductase activity (GO:0016491);	0.109618
CAGL0C04191g	4.11e-15	-2.07496	down	Biological Process: oxidation-reduction process (GO:0055114);	0.21583	CAGL0C04191g	5.98e-11	-1.76183	down	Molecular Function: succinate-semialdehyde dehydrogenase [NAD(P)+] activity (GO:0009013);	0.098372
CAGL0J03212g	1.6e-05	-1.29845	down	Biological Process: oxidation-reduction process (GO:0055114);	0.21583	CAGL0J03212g	8.95e-09	-1.5939	down	Molecular Function: oxidoreductase activity, acting on the aldehyde or oxo group of donors, NAD or NADP as acceptor (GO:0016620);	0.515999
CAGL0E04356g	7.33e-06	-1.32922	down	Biological Process: oxidation-reduction process (GO:0055114);	0.21583	CAGL0E04356g	7.59e-08	-1.51203	down	Molecular Function: superoxide dismutase activity (GO:0004784);	0.0506103
CAGL0M12881g	0.00170624	-1.08824	down	Biological Process: oxidation-reduction process (GO:0055114);	0.21583	CAGL0M12881g	0.00830348	-1.0059	down	Molecular Function: dihydroorotate oxidase activity (GO:0004158);	0.098372
CAGL0K02629g	2.22e-16	-2.31265	down	Biological Process: oxidation-reduction process (GO:0055114);	0.21583	CAGL0K02629g	4.6e-05	-1.24488	down	Molecular Function: zinc ion binding (GO:0008270);	0.930811
CAGL0I01166g	5.07e-09	-1.62745	down	Biological Process: oxidation-reduction process (GO:0055114);	0.21583	CAGL0I01166g	0.00138091	-1.0516	down	Molecular Function: thioredoxin-disulfide reductase activity (GO:0004791);	0.187098
C.glabrata_newGene_134	6.89e-09	-1.61349	down	Biological Process: nucleosome assembly (GO:0006334);	8.6e-06	C.glabrata_newGene_134	2.02e-08	-1.56805	down	Molecular Function: DNA binding (GO:0003677);	0.000377537
CAGL0F00407g	0.000152352	-1.1725	down	Cellular Component: nucleus (GO:0005634);	0.00754018	CAGL0F00407g	8.88e-07	-1.40106	down	Molecular Function: deoxyhypusine monooxygenase activity (GO:0019135);	0.098372
CAGL0D02706g	0	-4.45794	down	Cellular Component: nucleus (GO:0005634);	0.00754018	CAGL0D02706g	0	-5.05016	down	Cellular Component: nucleus (GO:0005634);	0.000810136
CAGL0D00880g	0.000166763	-1.16509	down	Cellular Component: nucleus (GO:0005634);	0.00754018	CAGL0D00880g	2.24e-05	-1.26343	down	Cellular Component: nucleus (GO:0005634);	0.000810136
CAGL0J07766g	0.000709061	-1.08891	down	Cellular Component: nucleus (GO:0005634);	0.00754018	CAGL0J07766g	2.83e-05	-1.25259	down	Molecular Function: DNA binding (GO:0003677);	0.000377537
CAGL0L09691g	0.00238724	-1.02208	down	Cellular Component: nucleus (GO:0005634);	0.00754018	CAGL0L09691g	2.92e-05	-1.24568	down	Molecular Function: DNA binding (GO:0003677);	0.000377537
CAGL0F05709g	0.000226365	-1.8113	down	Cellular Component: nucleus (GO:0005634);	0.00754018	CAGL0F05709g	0.000568824	-1.72444	down	Cellular Component: nucleus (GO:0005634);	0.000810136
CAGL0L05500g	5.48e-05	-1.21892	down	Cellular Component: nucleus (GO:0005634);	0.00754018	CAGL0L05500g	2.08e-10	-1.73899	down	Cellular Component: nucleus (GO:0005634);	0.000810136
CAGL0L03674g	2.38e-06	-1.37865	down	Cellular Component: nucleus (GO:0005634);	0.00754018	CAGL0L03674g	1.97e-13	-2.01823	down	Molecular Function: DNA binding (GO:0003677);	0.000377537
CAGL0A04499g	2.76e-05	-1.63354	down	Cellular Component: nucleus (GO:0005634);	0.00754018	CAGL0A04499g	5.65e-08	-2.05572	down	Molecular Function: iron ion binding (GO:0005506);	0.425186
CAGL0I04180g	0.000243018	-1.18653	down	Cellular Component: nucleus (GO:0005634);	0.00754018	CAGL0I04180g	2.21e-12	-1.88306	down	Molecular Function: sequence-specific DNA binding transcription factor activity (GO:0003700);	0.658301
CAGL0K00473g	1.98e-06	-1.3683	down	Cellular Component: nucleus (GO:0005634);	0.00754018	CAGL0K00473g	5.14e-05	-1.22228	down	Molecular Function: tRNA binding (GO:0000049);	0.0362755
CAGL0L04400g	0.000798332	-1.36003	down	Cellular Component: nucleus (GO:0005634);	0.00754018	CAGL0L04400g	0.00230191	-1.27852	down	Molecular Function: sequence-specific DNA binding RNA polymerase II transcription factor activity (GO:0000981);	0.226997
CAGL0H10076g	0.00597567	-1.03413	down	Cellular Component: membrane (GO:0016020);	0.939403	CAGL0H10076g	3.85e-05	-1.27619	down	Molecular Function: ion channel activity (GO:0005216);	0.0506103
CAGL0J00715g	7.58e-05	-1.20181	down	Cellular Component: membrane (GO:0016020);	0.939403	CAGL0J00715g	1e-09	-1.66562	down	Molecular Function: GTP binding (GO:0005525);	0.797835
CAGL0K07337g	0	-3.26249	down	Cellular Component: membrane (GO:0016020);	0.939403	CAGL0K07337g	0	-3.55396	down	Molecular Function: ion channel activity (GO:0005216);	0.0506103
CAGL0M12881g	0.00170624	-1.08824	down	Cellular Component: membrane (GO:0016020);	0.939403	CAGL0M12881g	0.00830348	-1.0059	down	Molecular Function: dihydroorotate oxidase activity (GO:0004158);	0.098372
CAGL0L10142g	0	-2.6361	down	Cellular Component: plasma membrane (GO:0005886);	0.687428	CAGL0L10142g	2.24e-07	-1.53106	down	Cellular Component: integral component of membrane (GO:0016021);	0.36581
CaglfMp10	1.97e-06	-1.94079	down	Cellular Component: proton-transporting ATP synthase complex, coupling factor F(o) (GO:0045263);	0.210675	CaglfMp10	9.38e-10	-2.50424	down	Molecular Function: lipid binding (GO:0008289);	0.187098
CAGL0I03234g	1.77e-05	-1.27006	down	Cellular Component: spliceosomal complex (GO:0005681);	0.864489	CAGL0I03234g	2.32e-06	-1.35965	down	Molecular Function: RNA binding (GO:0003723);	0.391901
CaglfMp10	1.97e-06	-1.94079	down	Cellular Component: mitochondrial proton-transporting ATP synthase complex, coupling factor F(o) (GO:0000276);	0.655716	CaglfMp10	9.38e-10	-2.50424	down	Molecular Function: lipid binding (GO:0008289);	0.187098
CAGL0K00363g	0.000643849	-1.14172	down	Cellular Component: integral component of membrane (GO:0016021);	0.30219	CAGL0K00363g	0.000138218	-1.23021	down	Molecular Function: ATPase activity, coupled to transmembrane movement of substances (GO:0042626);	0.152392
CAGL0K09482g	3.97e-05	-1.25942	down	Cellular Component: integral component of membrane (GO:0016021);	0.30219	CAGL0K09482g	0.000119452	-1.20095	down	Cellular Component: integral component of membrane (GO:0016021);	0.36581
CAGL0I10384g	3e-15	-2.08333	down	Cellular Component: integral component of membrane (GO:0016021);	0.30219	CAGL0I10384g	2.34e-05	-1.27263	down	Cellular Component: integral component of membrane (GO:0016021);	0.36581
CaglfMp04	2.4e-05	-1.43303	down	Cellular Component: integral component of membrane (GO:0016021);	0.30219	CaglfMp04	3.49e-12	-2.2579	down	Molecular Function: DNA binding (GO:0003677);	0.000377537
CAGL0M12881g	0.00170624	-1.08824	down	Cellular Component: integral component of membrane (GO:0016021);	0.30219	CAGL0M12881g	0.00830348	-1.0059	down	Molecular Function: dihydroorotate oxidase activity (GO:0004158);	0.098372
CaglfMp12	0.00277984	-2.04657	down	Cellular Component: integral component of membrane (GO:0016021);	0.30219	CaglfMp12	3.81e-05	-2.647	down	Molecular Function: cytochrome-c oxidase activity (GO:0004129);	0.370825
CAGL0H06017g	0.000618824	-1.2003	down	Cellular Component: integral component of membrane (GO:0016021);	0.30219	CAGL0H06017g	0.00258667	-1.10582	down	Molecular Function: drug transmembrane transporter activity (GO:0015238);	0.515999
CAGL0D00704g	4.92e-05	-1.23583	down	Cellular Component: integral component of membrane (GO:0016021);	0.30219	CAGL0D00704g	0.000216264	-1.1584	down	Cellular Component: endoplasmic reticulum (GO:0005783);	0.80866
CAGL0L10142g	0	-2.6361	down	Cellular Component: integral component of membrane (GO:0016021);	0.30219	CAGL0L10142g	2.24e-07	-1.53106	down	Cellular Component: integral component of membrane (GO:0016021);	0.36581
CAGL0K10362g	0.000210343	-1.17529	down	Cellular Component: integral component of membrane (GO:0016021);	0.30219	CAGL0K10362g	6.55e-05	-1.23661	down	Cellular Component: integral component of membrane (GO:0016021);	0.36581
CAGL0B02860g	1.64e-12	-1.88723	down	Cellular Component: integral component of membrane (GO:0016021);	0.30219	CAGL0B02860g	1.08e-14	-2.04462	down	Cellular Component: integral component of membrane (GO:0016021);	0.36581
CAGL0H08393g	4.39e-06	-1.33716	down	Cellular Component: integral component of membrane (GO:0016021);	0.30219	CAGL0H08393g	2.34e-08	-1.54657	down	Molecular Function: amino acid transmembrane transporter activity (GO:0015171);	0.10919
CAGL0A02321g	3.25e-09	-1.62353	down	Cellular Component: integral component of membrane (GO:0016021);	0.30219	CAGL0A02321g	2.9e-12	-1.86329	down	Molecular Function: substrate-specific transmembrane transporter activity (GO:0022891);	0.509613
CAGL0J08294g	0.00296569	-1.02046	down	Cellular Component: integral component of membrane (GO:0016021);	0.30219	CAGL0J08294g	0.00052192	-1.12179	down	Molecular Function: inorganic anion exchanger activity (GO:0005452);	0.098372
CaglfMp10	1.97e-06	-1.94079	down	Cellular Component: integral component of membrane (GO:0016021);	0.30219	CaglfMp10	9.38e-10	-2.50424	down	Molecular Function: lipid binding (GO:0008289);	0.187098
CAGL0M13519g	0.00126248	-1.0611	down	Cellular Component: nucleolus (GO:0005730);	0.0341699	CAGL0M13519g	5.03e-05	-1.22145	down	Molecular Function: RNA binding (GO:0003723);	0.391901
CAGL0K02233g	7.68e-05	-1.20116	down	Cellular Component: nucleolus (GO:0005730);	0.0341699	CAGL0K02233g	1e-07	-1.49547	down	Cellular Component: preribosome, large subunit precursor (GO:0030687);	0.0213862
CAGL0M10197g	1.26e-05	-1.28995	down	Cellular Component: nucleolus (GO:0005730);	0.0341699	CAGL0M10197g	5.45e-08	-1.52517	down	Cellular Component: preribosome, large subunit precursor (GO:0030687);	0.0213862
CAGL0K01089g	4.46e-07	-1.43738	down	Cellular Component: nucleolus (GO:0005730);	0.0341699	CAGL0K01089g	3.81e-10	-1.71508	down	Cellular Component: nucleolus (GO:0005730);	4.31e-08
CAGL0M01056g	0.00349995	-1.00731	down	Cellular Component: nucleolus (GO:0005730);	0.0341699	CAGL0M01056g	0.000924677	-1.08567	down	Cellular Component: small-subunit processome (GO:0032040);	0.241391
CAGL0G00264g	1.23e-05	-1.29293	down	Cellular Component: nucleolus (GO:0005730);	0.0341699	CAGL0G00264g	6.12e-06	-1.32387	down	Molecular Function: nucleic acid binding (GO:0003676);	0.355869
CAGL0I03234g	1.77e-05	-1.27006	down	Cellular Component: nucleolus (GO:0005730);	0.0341699	CAGL0I03234g	2.32e-06	-1.35965	down	Molecular Function: RNA binding (GO:0003723);	0.391901
CAGL0C00715g	1.23e-07	-1.54482	down	Cellular Component: nucleolus (GO:0005730);	0.0341699	CAGL0C00715g	5.89e-13	-2.03982	down	Cellular Component: nucleolus (GO:0005730);	4.31e-08
CAGL0H03773g	8.3e-08	-1.50084	down	Cellular Component: nucleolus (GO:0005730);	0.0341699	CAGL0H03773g	3.48e-08	-1.53332	down	Molecular Function: RNA binding (GO:0003723);	0.391901
CAGL0F04983g	0.00393074	-1.0047	down	Cellular Component: nucleolus (GO:0005730);	0.0341699	CAGL0F04983g	0.000116844	-1.20592	down	Molecular Function: RNA binding (GO:0003723);	0.391901
CAGL0E02343g	0.000276655	-1.14813	down	Cellular Component: nucleolus (GO:0005730);	0.0341699	CAGL0E02343g	0.000246454	-1.15351	down	Molecular Function: catalytic activity (GO:0003824);	0.757224
CAGL0I10560g	0.00267703	-1.01383	down	Cellular Component: nuclear lumen (GO:0031981);	0.137467	CAGL0I10560g	6.95e-06	-1.31647	down	Cellular Component: nuclear lumen (GO:0031981);	0.485468
CAGL0J04202g	0	-4.51746	down	Cellular Component: cytosol (GO:0005829);	0.166567	CAGL0J04202g	0	-2.73758	down	Molecular Function: amino acid binding (GO:0016597);	0.515999
CAGL0C00275g	1.73e-10	-1.73596	down	Cellular Component: cytosol (GO:0005829);	0.166567	CAGL0C00275g	3.29e-11	-1.78954	down	Cellular Component: cytosol (GO:0005829);	0.0660122
CAGL0G03289g	8.36e-14	-1.98598	down	Cellular Component: cytosol (GO:0005829);	0.166567	CAGL0G03289g	1.11e-16	-2.16502	down	Molecular Function: ATP binding (GO:0005524);	0.371025
CAGL0E05984g	0	-3.3248	down	Cellular Component: cytosol (GO:0005829);	0.166567	CAGL0E05984g	0	-3.2258	down	Cellular Component: cytosol (GO:0005829);	0.0660122
CAGL0K04235g	1.5e-14	-2.04362	down	Cellular Component: cytosol (GO:0005829);	0.166567	CAGL0K04235g	0	-2.69589	down	Molecular Function: sedoheptulose-7-phosphate:D-glyceraldehyde-3-phosphate glyceronetransferase activity (GO:0004801);	0.187098
CAGL0G03883g	0	-2.61085	down	Cellular Component: cytosol (GO:0005829);	0.166567	CAGL0G03883g	8.86e-13	-1.9172	down	Molecular Function: nucleoside-triphosphatase activity (GO:0017111);	0.664728
CaglfMp12	0.00277984	-2.04657	down	Cellular Component: mitochondrial respiratory chain complex IV (GO:0005751);	0.308783	CaglfMp12	3.81e-05	-2.647	down	Molecular Function: cytochrome-c oxidase activity (GO:0004129);	0.370825
CaglfMp04	2.4e-05	-1.43303	down	Cellular Component: mitochondrial respiratory chain complex IV (GO:0005751);	0.308783	CaglfMp04	3.49e-12	-2.2579	down	Molecular Function: DNA binding (GO:0003677);	0.000377537
CAGL0J04862g	1.37e-11	-1.81891	down	Cellular Component: cullin-RING ubiquitin ligase complex (GO:0031461);	0.3771	CAGL0J04862g	1.58e-10	-1.73061	down	Molecular Function: ubiquitin protein ligase binding (GO:0031625);	0.404375
CAGL0E02585g	1.03e-05	-1.36878	down	Cellular Component: nuclear exosome (RNase complex) (GO:0000176);	0.111537	CAGL0E02585g	0.0006872	-1.13497	down	Molecular Function: 3'-5' exonuclease activity (GO:0008408);	0.098372
CAGL0I10560g	0.00267703	-1.01383	down	Cellular Component: macromolecular complex (GO:0032991);	0.111537	CAGL0I10560g	6.95e-06	-1.31647	down	Cellular Component: nuclear lumen (GO:0031981);	0.485468
CAGL0L05434g	5.63e-12	-1.86848	down	Cellular Component: cell part (GO:0044464);	0.0910116	CAGL0L05434g	4.47e-05	-1.2837	down	Cellular Component: cell part (GO:0044464);	0.282201
CAGL0D00704g	4.92e-05	-1.23583	down	Cellular Component: endoplasmic reticulum (GO:0005783);	0.619477	CAGL0D00704g	0.000216264	-1.1584	down	Cellular Component: endoplasmic reticulum (GO:0005783);	0.80866
CAGL0M01056g	0.00349995	-1.00731	down	Cellular Component: small-subunit processome (GO:0032040);	0.0692344	CAGL0M01056g	0.000924677	-1.08567	down	Cellular Component: small-subunit processome (GO:0032040);	0.241391
CAGL0B02860g	1.64e-12	-1.88723	down	Cellular Component: mitochondrial membrane (GO:0031966);	0.655716	CAGL0B02860g	1.08e-14	-2.04462	down	Cellular Component: integral component of membrane (GO:0016021);	0.36581
CAGL0M12881g	0.00170624	-1.08824	down	Cellular Component: intrinsic component of mitochondrial inner membrane (GO:0031304);	0.111537	CAGL0M12881g	0.00830348	-1.0059	down	Molecular Function: dihydroorotate oxidase activity (GO:0004158);	0.098372
CaglfMp12	0.00277984	-2.04657	down	Cellular Component: mitochondrion (GO:0005739);	0.967543	CaglfMp12	3.81e-05	-2.647	down	Molecular Function: cytochrome-c oxidase activity (GO:0004129);	0.370825
CaglfMp10	1.97e-06	-1.94079	down	Cellular Component: mitochondrion (GO:0005739);	0.967543	CaglfMp10	9.38e-10	-2.50424	down	Molecular Function: lipid binding (GO:0008289);	0.187098
CAGL0L02717g	0.000493534	-1.12703	down	Cellular Component: mitochondrion (GO:0005739);	0.967543	CAGL0L02717g	0.000674345	-1.10867	down	Molecular Function: carbon-nitrogen ligase activity, with glutamine as amido-N-donor (GO:0016884);	0.26712
CAGL0I01166g	5.07e-09	-1.62745	down	Cellular Component: mitochondrion (GO:0005739);	0.967543	CAGL0I01166g	0.00138091	-1.0516	down	Molecular Function: thioredoxin-disulfide reductase activity (GO:0004791);	0.187098
CAGL0B03311g	7.27e-07	-1.45592	down	Cellular Component: SCF ubiquitin ligase complex (GO:0019005);	0.111537	CAGL0B03311g	1.1e-07	-1.53867	down	Cellular Component: SCF ubiquitin ligase complex (GO:0019005);	0.104725
C.glabrata_newGene_134	6.89e-09	-1.61349	down	Cellular Component: nucleosome (GO:0000786);	2.84e-06	C.glabrata_newGene_134	2.02e-08	-1.56805	down	Molecular Function: DNA binding (GO:0003677);	0.000377537
CAGL0K09482g	3.97e-05	-1.25942	down	Cellular Component: mitochondrial inner membrane (GO:0005743);	0.895132	CAGL0K09482g	0.000119452	-1.20095	down	Cellular Component: integral component of membrane (GO:0016021);	0.36581
CaglfMp04	2.4e-05	-1.43303	down	Cellular Component: mitochondrial inner membrane (GO:0005743);	0.895132	CaglfMp04	3.49e-12	-2.2579	down	Molecular Function: DNA binding (GO:0003677);	0.000377537
CAGL0E00187g	8.93e-10	-2.17589	down	Cellular Component: fungal-type cell wall (GO:0009277);	0.00898546	CAGL0E00187g	0	-5.88768	down	Molecular Function: hydrolase activity (GO:0016787);	0.150081
C.glabrata_newGene_26	1.42e-05	-2.30134	down	Cellular Component: fungal-type cell wall (GO:0009277);	0.00898546	C.glabrata_newGene_26	9.42e-10	-3.41743	down	Molecular Function: binding (GO:0005488);	0.177406
CAGL0I07249g	0.000185793	-1.16013	down	Cellular Component: intracellular (GO:0005622);	0.511079	CAGL0I07249g	0.00214126	-1.03381	down	Cellular Component: intracellular (GO:0005622);	0.28829
CAGL0K01133g	5.92e-05	-1.23886	down	Cellular Component: intracellular (GO:0005622);	0.511079	CAGL0K01133g	0.00358751	-1.03907	down	Molecular Function: actin binding (GO:0003779);	0.887251
CAGL0M10197g	1.26e-05	-1.28995	down	Cellular Component: ribosome (GO:0005840);	0.999671	CAGL0M10197g	5.45e-08	-1.52517	down	Cellular Component: preribosome, large subunit precursor (GO:0030687);	0.0213862
CaglfMp04	2.4e-05	-1.43303	down	Cellular Component: respiratory chain (GO:0070469);	0.563497	CaglfMp04	3.49e-12	-2.2579	down	Molecular Function: DNA binding (GO:0003677);	0.000377537
CAGL0L07678g	4.01e-06	-1.43865	down	Cellular Component: 90S preribosome (GO:0030686);	0.221675	CAGL0L07678g	2.54e-10	-1.89301	down	Molecular Function: RNA binding (GO:0003723);	0.391901
CAGL0I10560g	0.00267703	-1.01383	down	Cellular Component: intracellular part (GO:0044424);	0.722475	CAGL0I10560g	6.95e-06	-1.31647	down	Cellular Component: nuclear lumen (GO:0031981);	0.485468
CAGL0J06666g	3.41e-06	-1.43933	down	Cellular Component: intracellular part (GO:0044424);	0.722475	CAGL0J06666g	7.37e-09	-1.73158	down	Cellular Component: intracellular part (GO:0044424);	0.409612
CAGL0M10197g	1.26e-05	-1.28995	down	Cellular Component: nucleoplasm (GO:0005654);	0.563497	CAGL0M10197g	5.45e-08	-1.52517	down	Cellular Component: preribosome, large subunit precursor (GO:0030687);	0.0213862
CAGL0F00407g	0.000152352	-1.1725	down	Cellular Component: cytoplasm (GO:0005737);	0.416248	CAGL0F00407g	8.88e-07	-1.40106	down	Molecular Function: deoxyhypusine monooxygenase activity (GO:0019135);	0.098372
CAGL0C03784g	0.00111241	-1.06571	down	Cellular Component: cytoplasm (GO:0005737);	0.416248	CAGL0C03784g	1.65e-11	-1.84934	down	Molecular Function: protein tag (GO:0031386);	0.098372
CAGL0G05610g	4.11e-07	-1.49048	down	Cellular Component: cytoplasm (GO:0005737);	0.416248	CAGL0G05610g	0	-2.40133	down	Molecular Function: hydrolase activity, acting on ester bonds (GO:0016788);	0.0670891
CAGL0F05709g	0.000226365	-1.8113	down	Cellular Component: cytoplasm (GO:0005737);	0.416248	CAGL0F05709g	0.000568824	-1.72444	down	Cellular Component: nucleus (GO:0005634);	0.000810136
CAGL0L05500g	5.48e-05	-1.21892	down	Cellular Component: cytoplasm (GO:0005737);	0.416248	CAGL0L05500g	2.08e-10	-1.73899	down	Cellular Component: nucleus (GO:0005634);	0.000810136
CAGL0A04499g	2.76e-05	-1.63354	down	Cellular Component: cytoplasm (GO:0005737);	0.416248	CAGL0A04499g	5.65e-08	-2.05572	down	Molecular Function: iron ion binding (GO:0005506);	0.425186
CAGL0K00473g	1.98e-06	-1.3683	down	Cellular Component: cytoplasm (GO:0005737);	0.416248	CAGL0K00473g	5.14e-05	-1.22228	down	Molecular Function: tRNA binding (GO:0000049);	0.0362755
CAGL0I01166g	5.07e-09	-1.62745	down	Cellular Component: cytoplasm (GO:0005737);	0.416248	CAGL0I01166g	0.00138091	-1.0516	down	Molecular Function: thioredoxin-disulfide reductase activity (GO:0004791);	0.187098
CAGL0M10197g	1.26e-05	-1.28995	down	Cellular Component: preribosome, large subunit precursor (GO:0030687);	0.351797	CAGL0M10197g	5.45e-08	-1.52517	down	Cellular Component: preribosome, large subunit precursor (GO:0030687);	0.0213862
CAGL0K02233g	7.68e-05	-1.20116	down	Cellular Component: preribosome, large subunit precursor (GO:0030687);	0.351797	CAGL0K02233g	1e-07	-1.49547	down	Cellular Component: preribosome, large subunit precursor (GO:0030687);	0.0213862
CAGL0K04235g	1.5e-14	-2.04362	down	Cellular Component: cell surface (GO:0009986);	0.0341272	CAGL0K04235g	0	-2.69589	down	Molecular Function: sedoheptulose-7-phosphate:D-glyceraldehyde-3-phosphate glyceronetransferase activity (GO:0004801);	0.187098
CAGL0I03234g	1.77e-05	-1.27006	down	Cellular Component: ribonucleoprotein complex (GO:0030529);	0.11227	CAGL0I03234g	2.32e-06	-1.35965	down	Molecular Function: RNA binding (GO:0003723);	0.391901
CAGL0C00715g	1.23e-07	-1.54482	down	Cellular Component: ribonucleoprotein complex (GO:0030529);	0.11227	CAGL0C00715g	5.89e-13	-2.03982	down	Cellular Component: nucleolus (GO:0005730);	4.31e-08
CAGL0K01353g	1.49e-12	-1.88944	down	Cellular Component: fungal-type vacuole lumen (GO:0000328);	0.111537	CAGL0K01353g	1.62e-12	-1.88351	down	Cellular Component: fungal-type vacuole lumen (GO:0000328);	0.104725
CAGL0H09064g	0.000100601	-1.19846	down	Molecular Function: uracil phosphoribosyltransferase activity (GO:0004845);	0.0990648	CAGL0H09064g	0.000212076	-1.16254	down	Molecular Function: GTP binding (GO:0005525);	0.797835
CAGL0L02717g	0.000493534	-1.12703	down	Molecular Function: carbon-nitrogen ligase activity, with glutamine as amido-N-donor (GO:0016884);	0.268809	CAGL0L02717g	0.000674345	-1.10867	down	Molecular Function: carbon-nitrogen ligase activity, with glutamine as amido-N-donor (GO:0016884);	0.26712
CAGL0G02563g	0	-2.66216	down	Molecular Function: cysteine-type peptidase activity (GO:0008234);	0.545073	CAGL0G02563g	3.55e-15	-2.1266	down	Molecular Function: ubiquitin thiolesterase activity (GO:0004221);	0.571158
C.glabrata_newGene_26	1.42e-05	-2.30134	down	Molecular Function: binding (GO:0005488);	0.00207328	C.glabrata_newGene_26	9.42e-10	-3.41743	down	Molecular Function: binding (GO:0005488);	0.177406
CAGL0J00715g	7.58e-05	-1.20181	down	Molecular Function: GTP binding (GO:0005525);	0.541413	CAGL0J00715g	1e-09	-1.66562	down	Molecular Function: GTP binding (GO:0005525);	0.797835
CAGL0H09064g	0.000100601	-1.19846	down	Molecular Function: GTP binding (GO:0005525);	0.541413	CAGL0H09064g	0.000212076	-1.16254	down	Molecular Function: GTP binding (GO:0005525);	0.797835
CAGL0K07337g	0	-3.26249	down	Molecular Function: ion channel activity (GO:0005216);	0.00356863	CAGL0K07337g	0	-3.55396	down	Molecular Function: ion channel activity (GO:0005216);	0.0506103
CAGL0H10076g	0.00597567	-1.03413	down	Molecular Function: ion channel activity (GO:0005216);	0.00356863	CAGL0H10076g	3.85e-05	-1.27619	down	Molecular Function: ion channel activity (GO:0005216);	0.0506103
CAGL0H08393g	4.39e-06	-1.33716	down	Molecular Function: amino acid transmembrane transporter activity (GO:0015171);	0.0334647	CAGL0H08393g	2.34e-08	-1.54657	down	Molecular Function: amino acid transmembrane transporter activity (GO:0015171);	0.10919
CAGL0I07469g	0.000449804	-1.30076	down	Molecular Function: transferase activity, transferring phosphorus-containing groups (GO:0016772);	0.221818	CAGL0I07469g	9e-07	-1.6913	down	Molecular Function: transferase activity, transferring phosphorus-containing groups (GO:0016772);	0.219436
CAGL0K00363g	0.000643849	-1.14172	down	Molecular Function: ATPase activity, coupled to transmembrane movement of substances (GO:0042626);	0.410814	CAGL0K00363g	0.000138218	-1.23021	down	Molecular Function: ATPase activity, coupled to transmembrane movement of substances (GO:0042626);	0.152392
CAGL0J08294g	0.00296569	-1.02046	down	Molecular Function: sodium:dicarboxylate symporter activity (GO:0017153);	0.0990648	CAGL0J08294g	0.00052192	-1.12179	down	Molecular Function: inorganic anion exchanger activity (GO:0005452);	0.098372
CAGL0E00187g	8.93e-10	-2.17589	down	Molecular Function: hydrolase activity (GO:0016787);	0.267666	CAGL0E00187g	0	-5.88768	down	Molecular Function: hydrolase activity (GO:0016787);	0.150081
CAGL0K00473g	1.98e-06	-1.3683	down	Molecular Function: tRNA binding (GO:0000049);	0.566405	CAGL0K00473g	5.14e-05	-1.22228	down	Molecular Function: tRNA binding (GO:0000049);	0.0362755
CAGL0K12518g	0	-2.4355	down	Molecular Function: catalytic activity (GO:0003824);	0.939129	CAGL0K12518g	0	-2.93982	down	Molecular Function: pyridoxal phosphate binding (GO:0030170);	0.478889
CAGL0E02343g	0.000276655	-1.14813	down	Molecular Function: catalytic activity (GO:0003824);	0.939129	CAGL0E02343g	0.000246454	-1.15351	down	Molecular Function: catalytic activity (GO:0003824);	0.757224
CAGL0G02563g	0	-2.66216	down	Molecular Function: ubiquitin thiolesterase activity (GO:0004221);	0.575161	CAGL0G02563g	3.55e-15	-2.1266	down	Molecular Function: ubiquitin thiolesterase activity (GO:0004221);	0.571158
CAGL0K05813g	1.07e-05	-1.32187	down	Molecular Function: protein disulfide oxidoreductase activity (GO:0015035);	0.714748	CAGL0K05813g	0.000338209	-1.14226	down	Molecular Function: electron carrier activity (GO:0009055);	0.119195
CAGL0L03872g	1.57e-05	-1.37627	down	Molecular Function: protein dimerization activity (GO:0046983);	0.889064	CAGL0L03872g	7.15e-10	-1.86289	down	Molecular Function: DNA binding (GO:0003677);	0.000377537
CAGL0A02321g	3.25e-09	-1.62353	down	Molecular Function: substrate-specific transmembrane transporter activity (GO:0022891);	0.831138	CAGL0A02321g	2.9e-12	-1.86329	down	Molecular Function: substrate-specific transmembrane transporter activity (GO:0022891);	0.509613
CAGL0I01166g	5.07e-09	-1.62745	down	Molecular Function: flavin adenine dinucleotide binding (GO:0050660);	0.680812	CAGL0I01166g	0.00138091	-1.0516	down	Molecular Function: thioredoxin-disulfide reductase activity (GO:0004791);	0.187098
CAGL0G03883g	0	-2.61085	down	Molecular Function: transcription factor binding (GO:0008134);	0.268809	CAGL0G03883g	8.86e-13	-1.9172	down	Molecular Function: nucleoside-triphosphatase activity (GO:0017111);	0.664728
CaglfMp10	1.97e-06	-1.94079	down	Molecular Function: proton-transporting ATPase activity, rotational mechanism (GO:0046961);	0.374232	CaglfMp10	9.38e-10	-2.50424	down	Molecular Function: lipid binding (GO:0008289);	0.187098
CAGL0J03212g	1.6e-05	-1.29845	down	Molecular Function: oxidoreductase activity, acting on the aldehyde or oxo group of donors, NAD or NADP as acceptor (GO:0016620);	0.147206	CAGL0J03212g	8.95e-09	-1.5939	down	Molecular Function: oxidoreductase activity, acting on the aldehyde or oxo group of donors, NAD or NADP as acceptor (GO:0016620);	0.515999
CAGL0J04202g	0	-4.51746	down	Molecular Function: carboxyl- or carbamoyltransferase activity (GO:0016743);	0.188347	CAGL0J04202g	0	-2.73758	down	Molecular Function: amino acid binding (GO:0016597);	0.515999
CAGL0J04202g	0	-4.51746	down	Molecular Function: amino acid binding (GO:0016597);	0.518599	CAGL0J04202g	0	-2.73758	down	Molecular Function: amino acid binding (GO:0016597);	0.515999
CAGL0I04180g	0.000243018	-1.18653	down	Molecular Function: copper ion binding (GO:0005507);	0.513534	CAGL0I04180g	2.21e-12	-1.88306	down	Molecular Function: sequence-specific DNA binding transcription factor activity (GO:0003700);	0.658301
CAGL0K05813g	1.07e-05	-1.32187	down	Molecular Function: electron carrier activity (GO:0009055);	0.509558	CAGL0K05813g	0.000338209	-1.14226	down	Molecular Function: electron carrier activity (GO:0009055);	0.119195
CaglfMp04	2.4e-05	-1.43303	down	Molecular Function: electron carrier activity (GO:0009055);	0.509558	CaglfMp04	3.49e-12	-2.2579	down	Molecular Function: DNA binding (GO:0003677);	0.000377537
CAGL0A04499g	2.76e-05	-1.63354	down	Molecular Function: electron carrier activity (GO:0009055);	0.509558	CAGL0A04499g	5.65e-08	-2.05572	down	Molecular Function: iron ion binding (GO:0005506);	0.425186
CAGL0L03674g	2.38e-06	-1.37865	down	Molecular Function: signal transducer activity (GO:0004871);	0.29865	CAGL0L03674g	1.97e-13	-2.01823	down	Molecular Function: DNA binding (GO:0003677);	0.000377537
CAGL0K04235g	1.5e-14	-2.04362	down	Molecular Function: sedoheptulose-7-phosphate:D-glyceraldehyde-3-phosphate glyceronetransferase activity (GO:0004801);	0.188347	CAGL0K04235g	0	-2.69589	down	Molecular Function: sedoheptulose-7-phosphate:D-glyceraldehyde-3-phosphate glyceronetransferase activity (GO:0004801);	0.187098
CAGL0G03883g	0	-2.61085	down	Molecular Function: nucleoside-triphosphatase activity (GO:0017111);	0.439188	CAGL0G03883g	8.86e-13	-1.9172	down	Molecular Function: nucleoside-triphosphatase activity (GO:0017111);	0.664728
CAGL0K01133g	5.92e-05	-1.23886	down	Molecular Function: actin binding (GO:0003779);	0.630914	CAGL0K01133g	0.00358751	-1.03907	down	Molecular Function: actin binding (GO:0003779);	0.887251
CAGL0J04862g	1.37e-11	-1.81891	down	Molecular Function: ubiquitin protein ligase binding (GO:0031625);	0.406662	CAGL0J04862g	1.58e-10	-1.73061	down	Molecular Function: ubiquitin protein ligase binding (GO:0031625);	0.404375
CaglfMp04	2.4e-05	-1.43303	down	Molecular Function: RNA-directed DNA polymerase activity (GO:0003964);	0.341319	CaglfMp04	3.49e-12	-2.2579	down	Molecular Function: DNA binding (GO:0003677);	0.000377537
CAGL0H09064g	0.000100601	-1.19846	down	Molecular Function: transferase activity, transferring glycosyl groups (GO:0016757);	0.0514504	CAGL0H09064g	0.000212076	-1.16254	down	Molecular Function: GTP binding (GO:0005525);	0.797835
CaglfMp04	2.4e-05	-1.43303	down	Molecular Function: heme binding (GO:0020037);	0.575161	CaglfMp04	3.49e-12	-2.2579	down	Molecular Function: DNA binding (GO:0003677);	0.000377537
CaglfMp12	0.00277984	-2.04657	down	Molecular Function: cytochrome-c oxidase activity (GO:0004129);	0.374232	CaglfMp12	3.81e-05	-2.647	down	Molecular Function: cytochrome-c oxidase activity (GO:0004129);	0.370825
CaglfMp04	2.4e-05	-1.43303	down	Molecular Function: cytochrome-c oxidase activity (GO:0004129);	0.374232	CaglfMp04	3.49e-12	-2.2579	down	Molecular Function: DNA binding (GO:0003677);	0.000377537
CaglfMp04	2.4e-05	-1.43303	down	Molecular Function: DNA binding (GO:0003677);	0.00331503	CaglfMp04	3.49e-12	-2.2579	down	Molecular Function: DNA binding (GO:0003677);	0.000377537
C.glabrata_newGene_134	6.89e-09	-1.61349	down	Molecular Function: DNA binding (GO:0003677);	0.00331503	C.glabrata_newGene_134	2.02e-08	-1.56805	down	Molecular Function: DNA binding (GO:0003677);	0.000377537
CAGL0L07700g	0.000171457	-1.35775	down	Molecular Function: DNA binding (GO:0003677);	0.00331503	CAGL0L07700g	0.00323442	-1.15393	down	Molecular Function: DNA binding (GO:0003677);	0.000377537
CAGL0L03674g	2.38e-06	-1.37865	down	Molecular Function: DNA binding (GO:0003677);	0.00331503	CAGL0L03674g	1.97e-13	-2.01823	down	Molecular Function: DNA binding (GO:0003677);	0.000377537
CAGL0J07766g	0.000709061	-1.08891	down	Molecular Function: DNA binding (GO:0003677);	0.00331503	CAGL0J07766g	2.83e-05	-1.25259	down	Molecular Function: DNA binding (GO:0003677);	0.000377537
CAGL0L03872g	1.57e-05	-1.37627	down	Molecular Function: DNA binding (GO:0003677);	0.00331503	CAGL0L03872g	7.15e-10	-1.86289	down	Molecular Function: DNA binding (GO:0003677);	0.000377537
CAGL0L09691g	0.00238724	-1.02208	down	Molecular Function: DNA binding (GO:0003677);	0.00331503	CAGL0L09691g	2.92e-05	-1.24568	down	Molecular Function: DNA binding (GO:0003677);	0.000377537
CAGL0K01331g	1.35e-05	-1.28768	down	Molecular Function: phosphoprotein phosphatase activity (GO:0004721);	0.609478	CAGL0K01331g	1.96e-09	-1.63857	down	Molecular Function: phosphoprotein phosphatase activity (GO:0004721);	0.606763
CAGL0L07678g	4.01e-06	-1.43865	down	Molecular Function: 18S rRNA (adenine(1779)-N(6)/adenine(1780)-N(6))-dimethyltransferase activity (GO:0052909);	0.0990648	CAGL0L07678g	2.54e-10	-1.89301	down	Molecular Function: RNA binding (GO:0003723);	0.391901
CAGL0K05687g	0.00010366	-1.18626	down	Molecular Function: FMN binding (GO:0010181);	0.0497602	CAGL0K05687g	4.25e-07	-1.4311	down	Molecular Function: oxidoreductase activity (GO:0016491);	0.109618
CAGL0G03201g	5.25e-08	-1.52188	down	Molecular Function: FMN binding (GO:0010181);	0.0497602	CAGL0G03201g	8.2e-06	-1.31596	down	Molecular Function: riboflavin reductase (NADPH) activity (GO:0042602);	0.187098
CAGL0L03674g	2.38e-06	-1.37865	down	Molecular Function: sequence-specific DNA binding RNA polymerase II transcription factor activity (GO:0000981);	0.1155	CAGL0L03674g	1.97e-13	-2.01823	down	Molecular Function: DNA binding (GO:0003677);	0.000377537
CAGL0L09691g	0.00238724	-1.02208	down	Molecular Function: sequence-specific DNA binding RNA polymerase II transcription factor activity (GO:0000981);	0.1155	CAGL0L09691g	2.92e-05	-1.24568	down	Molecular Function: DNA binding (GO:0003677);	0.000377537
CAGL0L04400g	0.000798332	-1.36003	down	Molecular Function: sequence-specific DNA binding RNA polymerase II transcription factor activity (GO:0000981);	0.1155	CAGL0L04400g	0.00230191	-1.27852	down	Molecular Function: sequence-specific DNA binding RNA polymerase II transcription factor activity (GO:0000981);	0.226997
CAGL0L07678g	4.01e-06	-1.43865	down	Molecular Function: rRNA (adenine-N6,N6-)-dimethyltransferase activity (GO:0000179);	0.188347	CAGL0L07678g	2.54e-10	-1.89301	down	Molecular Function: RNA binding (GO:0003723);	0.391901
CaglfMp10	1.97e-06	-1.94079	down	Molecular Function: hydrogen ion transmembrane transporter activity (GO:0015078);	0.812455	CaglfMp10	9.38e-10	-2.50424	down	Molecular Function: lipid binding (GO:0008289);	0.187098
C.glabrata_newGene_134	6.89e-09	-1.61349	down	Molecular Function: protein serine/threonine kinase activity (GO:0004674);	0.615522	C.glabrata_newGene_134	2.02e-08	-1.56805	down	Molecular Function: DNA binding (GO:0003677);	0.000377537
CAGL0G05610g	4.11e-07	-1.49048	down	Molecular Function: D-tyrosyl-tRNA(Tyr) deacylase activity (GO:0051500);	0.0990648	CAGL0G05610g	0	-2.40133	down	Molecular Function: hydrolase activity, acting on ester bonds (GO:0016788);	0.0670891
CAGL0I04180g	0.000243018	-1.18653	down	Molecular Function: transcription regulatory region DNA binding (GO:0044212);	0.341319	CAGL0I04180g	2.21e-12	-1.88306	down	Molecular Function: sequence-specific DNA binding transcription factor activity (GO:0003700);	0.658301
CAGL0H06017g	0.000618824	-1.2003	down	Molecular Function: drug transmembrane transporter activity (GO:0015238);	0.518599	CAGL0H06017g	0.00258667	-1.10582	down	Molecular Function: drug transmembrane transporter activity (GO:0015238);	0.515999
CaglfMp10	1.97e-06	-1.94079	down	Molecular Function: lipid binding (GO:0008289);	0.188347	CaglfMp10	9.38e-10	-2.50424	down	Molecular Function: lipid binding (GO:0008289);	0.187098
CAGL0K12518g	0	-2.4355	down	Molecular Function: pyridoxal phosphate binding (GO:0030170);	0.484565	CAGL0K12518g	0	-2.93982	down	Molecular Function: pyridoxal phosphate binding (GO:0030170);	0.478889
CAGL0M13519g	0.00126248	-1.0611	down	Molecular Function: ATP binding (GO:0005524);	0.457454	CAGL0M13519g	5.03e-05	-1.22145	down	Molecular Function: RNA binding (GO:0003723);	0.391901
CAGL0K00363g	0.000643849	-1.14172	down	Molecular Function: ATP binding (GO:0005524);	0.457454	CAGL0K00363g	0.000138218	-1.23021	down	Molecular Function: ATPase activity, coupled to transmembrane movement of substances (GO:0042626);	0.152392
C.glabrata_newGene_134	6.89e-09	-1.61349	down	Molecular Function: ATP binding (GO:0005524);	0.457454	C.glabrata_newGene_134	2.02e-08	-1.56805	down	Molecular Function: DNA binding (GO:0003677);	0.000377537
CAGL0G03883g	0	-2.61085	down	Molecular Function: ATP binding (GO:0005524);	0.457454	CAGL0G03883g	8.86e-13	-1.9172	down	Molecular Function: nucleoside-triphosphatase activity (GO:0017111);	0.664728
CAGL0F04983g	0.00393074	-1.0047	down	Molecular Function: ATP binding (GO:0005524);	0.457454	CAGL0F04983g	0.000116844	-1.20592	down	Molecular Function: RNA binding (GO:0003723);	0.391901
CAGL0G03289g	8.36e-14	-1.98598	down	Molecular Function: ATP binding (GO:0005524);	0.457454	CAGL0G03289g	1.11e-16	-2.16502	down	Molecular Function: ATP binding (GO:0005524);	0.371025
CAGL0F00407g	0.000152352	-1.1725	down	Molecular Function: deoxyhypusine monooxygenase activity (GO:0019135);	0.0990648	CAGL0F00407g	8.88e-07	-1.40106	down	Molecular Function: deoxyhypusine monooxygenase activity (GO:0019135);	0.098372
CAGL0M12881g	0.00170624	-1.08824	down	Molecular Function: dihydroorotate oxidase activity (GO:0004158);	0.0990648	CAGL0M12881g	0.00830348	-1.0059	down	Molecular Function: dihydroorotate oxidase activity (GO:0004158);	0.098372
CAGL0M13519g	0.00126248	-1.0611	down	Molecular Function: ATP-dependent helicase activity (GO:0008026);	0.773506	CAGL0M13519g	5.03e-05	-1.22145	down	Molecular Function: RNA binding (GO:0003723);	0.391901
CAGL0F04983g	0.00393074	-1.0047	down	Molecular Function: ATP-dependent helicase activity (GO:0008026);	0.773506	CAGL0F04983g	0.000116844	-1.20592	down	Molecular Function: RNA binding (GO:0003723);	0.391901
CAGL0E02585g	1.03e-05	-1.36878	down	Molecular Function: 3'-5' exonuclease activity (GO:0008408);	0.0990648	CAGL0E02585g	0.0006872	-1.13497	down	Molecular Function: 3'-5' exonuclease activity (GO:0008408);	0.098372
CAGL0C04191g	4.11e-15	-2.07496	down	Molecular Function: succinate-semialdehyde dehydrogenase [NAD(P)+] activity (GO:0009013);	0.0990648	CAGL0C04191g	5.98e-11	-1.76183	down	Molecular Function: succinate-semialdehyde dehydrogenase [NAD(P)+] activity (GO:0009013);	0.098372
CAGL0I01166g	5.07e-09	-1.62745	down	Molecular Function: thioredoxin-disulfide reductase activity (GO:0004791);	0.188347	CAGL0I01166g	0.00138091	-1.0516	down	Molecular Function: thioredoxin-disulfide reductase activity (GO:0004791);	0.187098
CAGL0E01749g	0	-2.9987	down	Molecular Function: aspartic-type endopeptidase activity (GO:0004190);	0.603777	CAGL0E01749g	0	-2.3059	down	Molecular Function: aspartic-type endopeptidase activity (GO:0004190);	0.874855
CAGL0J07766g	0.000709061	-1.08891	down	Molecular Function: DNA-directed RNA polymerase activity (GO:0003899);	0.559351	CAGL0J07766g	2.83e-05	-1.25259	down	Molecular Function: DNA binding (GO:0003677);	0.000377537
CAGL0L03872g	1.57e-05	-1.37627	down	Molecular Function: DNA-directed RNA polymerase activity (GO:0003899);	0.559351	CAGL0L03872g	7.15e-10	-1.86289	down	Molecular Function: DNA binding (GO:0003677);	0.000377537
CAGL0E02585g	1.03e-05	-1.36878	down	Molecular Function: nucleotide binding (GO:0000166);	0.205169	CAGL0E02585g	0.0006872	-1.13497	down	Molecular Function: 3'-5' exonuclease activity (GO:0008408);	0.098372
CAGL0K01309g	0.000169668	-1.17103	down	Molecular Function: nucleotide binding (GO:0000166);	0.205169	CAGL0K01309g	6.42e-05	-1.21647	down	Molecular Function: nucleotide binding (GO:0000166);	0.433191
CAGL0E04356g	7.33e-06	-1.32922	down	Molecular Function: superoxide dismutase activity (GO:0004784);	0.341319	CAGL0E04356g	7.59e-08	-1.51203	down	Molecular Function: superoxide dismutase activity (GO:0004784);	0.0506103
CAGL0K05687g	0.00010366	-1.18626	down	Molecular Function: oxidoreductase activity (GO:0016491);	0.846068	CAGL0K05687g	4.25e-07	-1.4311	down	Molecular Function: oxidoreductase activity (GO:0016491);	0.109618
CAGL0K02629g	2.22e-16	-2.31265	down	Molecular Function: oxidoreductase activity (GO:0016491);	0.846068	CAGL0K02629g	4.6e-05	-1.24488	down	Molecular Function: zinc ion binding (GO:0008270);	0.930811
CAGL0G05610g	4.11e-07	-1.49048	down	Molecular Function: hydrolase activity, acting on ester bonds (GO:0016788);	0.0682622	CAGL0G05610g	0	-2.40133	down	Molecular Function: hydrolase activity, acting on ester bonds (GO:0016788);	0.0670891
CAGL0C03784g	0.00111241	-1.06571	down	Molecular Function: protein tag (GO:0031386);	0.0990648	CAGL0C03784g	1.65e-11	-1.84934	down	Molecular Function: protein tag (GO:0031386);	0.098372
CAGL0M13519g	0.00126248	-1.0611	down	Molecular Function: RNA binding (GO:0003723);	0.402868	CAGL0M13519g	5.03e-05	-1.22145	down	Molecular Function: RNA binding (GO:0003723);	0.391901
CaglfMp04	2.4e-05	-1.43303	down	Molecular Function: RNA binding (GO:0003723);	0.402868	CaglfMp04	3.49e-12	-2.2579	down	Molecular Function: DNA binding (GO:0003677);	0.000377537
CAGL0L07678g	4.01e-06	-1.43865	down	Molecular Function: RNA binding (GO:0003723);	0.402868	CAGL0L07678g	2.54e-10	-1.89301	down	Molecular Function: RNA binding (GO:0003723);	0.391901
CAGL0I03234g	1.77e-05	-1.27006	down	Molecular Function: RNA binding (GO:0003723);	0.402868	CAGL0I03234g	2.32e-06	-1.35965	down	Molecular Function: RNA binding (GO:0003723);	0.391901
CAGL0H03773g	8.3e-08	-1.50084	down	Molecular Function: RNA binding (GO:0003723);	0.402868	CAGL0H03773g	3.48e-08	-1.53332	down	Molecular Function: RNA binding (GO:0003723);	0.391901
CAGL0F04983g	0.00393074	-1.0047	down	Molecular Function: RNA binding (GO:0003723);	0.402868	CAGL0F04983g	0.000116844	-1.20592	down	Molecular Function: RNA binding (GO:0003723);	0.391901
CAGL0G00264g	1.23e-05	-1.29293	down	Molecular Function: nucleic acid binding (GO:0003676);	0.367559	CAGL0G00264g	6.12e-06	-1.32387	down	Molecular Function: nucleic acid binding (GO:0003676);	0.355869
CAGL0G10021g	0.006646	-1.13267	down	Molecular Function: nucleic acid binding (GO:0003676);	0.367559	CAGL0G10021g	4.74e-06	-1.63466	down	Molecular Function: nucleic acid binding (GO:0003676);	0.355869
CAGL0E02585g	1.03e-05	-1.36878	down	Molecular Function: nucleic acid binding (GO:0003676);	0.367559	CAGL0E02585g	0.0006872	-1.13497	down	Molecular Function: 3'-5' exonuclease activity (GO:0008408);	0.098372
CAGL0K12804g	2.14e-06	-1.37897	down	Molecular Function: nucleic acid binding (GO:0003676);	0.367559	CAGL0K12804g	1.27e-13	-2.02259	down	Molecular Function: nucleic acid binding (GO:0003676);	0.355869
CAGL0F04983g	0.00393074	-1.0047	down	Molecular Function: nucleic acid binding (GO:0003676);	0.367559	CAGL0F04983g	0.000116844	-1.20592	down	Molecular Function: RNA binding (GO:0003723);	0.391901
CAGL0L03674g	2.38e-06	-1.37865	down	Molecular Function: zinc ion binding (GO:0008270);	0.777188	CAGL0L03674g	1.97e-13	-2.01823	down	Molecular Function: DNA binding (GO:0003677);	0.000377537
CAGL0A04499g	2.76e-05	-1.63354	down	Molecular Function: zinc ion binding (GO:0008270);	0.777188	CAGL0A04499g	5.65e-08	-2.05572	down	Molecular Function: iron ion binding (GO:0005506);	0.425186
CAGL0K12804g	2.14e-06	-1.37897	down	Molecular Function: zinc ion binding (GO:0008270);	0.777188	CAGL0K12804g	1.27e-13	-2.02259	down	Molecular Function: nucleic acid binding (GO:0003676);	0.355869
CAGL0I04180g	0.000243018	-1.18653	down	Molecular Function: zinc ion binding (GO:0008270);	0.777188	CAGL0I04180g	2.21e-12	-1.88306	down	Molecular Function: sequence-specific DNA binding transcription factor activity (GO:0003700);	0.658301
CAGL0K02629g	2.22e-16	-2.31265	down	Molecular Function: zinc ion binding (GO:0008270);	0.777188	CAGL0K02629g	4.6e-05	-1.24488	down	Molecular Function: zinc ion binding (GO:0008270);	0.930811
CAGL0L09691g	0.00238724	-1.02208	down	Molecular Function: zinc ion binding (GO:0008270);	0.777188	CAGL0L09691g	2.92e-05	-1.24568	down	Molecular Function: DNA binding (GO:0003677);	0.000377537
CAGL0L04400g	0.000798332	-1.36003	down	Molecular Function: zinc ion binding (GO:0008270);	0.777188	CAGL0L04400g	0.00230191	-1.27852	down	Molecular Function: sequence-specific DNA binding RNA polymerase II transcription factor activity (GO:0000981);	0.226997
CAGL0I04180g	0.000243018	-1.18653	down	Molecular Function: sequence-specific DNA binding transcription factor activity (GO:0003700);	0.664603	CAGL0I04180g	2.21e-12	-1.88306	down	Molecular Function: sequence-specific DNA binding transcription factor activity (GO:0003700);	0.658301
CAGL0G03201g	5.25e-08	-1.52188	down	Molecular Function: riboflavin reductase (NADPH) activity (GO:0042602);	0.188347	CAGL0G03201g	8.2e-06	-1.31596	down	Molecular Function: riboflavin reductase (NADPH) activity (GO:0042602);	0.187098
CAGL0J08294g	0.00296569	-1.02046	down	Molecular Function: inorganic anion exchanger activity (GO:0005452);	0.0990648	CAGL0J08294g	0.00052192	-1.12179	down	Molecular Function: inorganic anion exchanger activity (GO:0005452);	0.098372
CAGL0M06765g	5.24e-12	-1.8756	down	Molecular Function: protein tyrosine phosphatase activity (GO:0004725);	0.336763	CAGL0M06765g	1.15e-08	-1.58634	down	Molecular Function: protein tyrosine phosphatase activity (GO:0004725);	0.333564
CAGL0J00715g	7.58e-05	-1.20181	down	Molecular Function: GTPase activity (GO:0003924);	0.266241	CAGL0J00715g	1e-09	-1.66562	down	Molecular Function: GTP binding (GO:0005525);	0.797835
CAGL0L07700g	0.000171457	-1.35775	down	Molecular Function: DNA-directed DNA polymerase activity (GO:0003887);	1.49e-05	CAGL0L07700g	0.00323442	-1.15393	down	Molecular Function: DNA binding (GO:0003677);	0.000377537
CaglfMp04	2.4e-05	-1.43303	down	Molecular Function: endonuclease activity (GO:0004519);	0.847965	CaglfMp04	3.49e-12	-2.2579	down	Molecular Function: DNA binding (GO:0003677);	0.000377537
CaglfMp04	2.4e-05	-1.43303	down	Molecular Function: iron ion binding (GO:0005506);	0.429825	CaglfMp04	3.49e-12	-2.2579	down	Molecular Function: DNA binding (GO:0003677);	0.000377537
CAGL0A04499g	2.76e-05	-1.63354	down	Molecular Function: iron ion binding (GO:0005506);	0.429825	CAGL0A04499g	5.65e-08	-2.05572	down	Molecular Function: iron ion binding (GO:0005506);	0.425186
CaglfMp10	1.97e-06	-1.94079	down	Molecular Function: proton-transporting ATP synthase activity, rotational mechanism (GO:0046933);	0.336763	CaglfMp10	9.38e-10	-2.50424	down	Molecular Function: lipid binding (GO:0008289);	0.187098
CAGL0F00407g	0.000152352	-1.1725	down	Molecular Function: metal ion binding (GO:0046872);	0.479945	CAGL0F00407g	8.88e-07	-1.40106	down	Molecular Function: deoxyhypusine monooxygenase activity (GO:0019135);	0.098372
CAGL0E04356g	7.33e-06	-1.32922	down	Molecular Function: metal ion binding (GO:0046872);	0.479945	CAGL0E04356g	7.59e-08	-1.51203	down	Molecular Function: superoxide dismutase activity (GO:0004784);	0.0506103
CAGL0G10021g	0.006646	-1.13267	down	Molecular Function: metal ion binding (GO:0046872);	0.479945	CAGL0G10021g	4.74e-06	-1.63466	down	Molecular Function: nucleic acid binding (GO:0003676);	0.355869

## Sheet: D3
#Gene_ID	FDR	log2FC	regulated	Go_term	p-value
CAGL0B01012g	0.000513028	-1.35679	down	Biological Process: amino acid transmembrane transport (GO:0003333);	0.142256
CAGL0I00748g	0.00346801	-1.06017	down	Biological Process: chronological cell aging (GO:0001300);	0.418602
CAGL0F06809g	0.00026754	-1.1399	down	Biological Process: ribosomal large subunit assembly (GO:0000027);	0.0853225
CAGL0I04730g	0.000743941	-1.09007	down	Biological Process: protein methylation (GO:0006479);	0.351946
CAGL0A03080g	6.22e-06	-1.49422	down	Biological Process: mitochondrial respiratory chain complex II assembly (GO:0034553);	0.102722
CAGL0F01419g	1.4e-06	-1.5485	down	Biological Process: sterol import (GO:0035376);	0.277675
CAGL0D04394g	1.52e-06	-1.37818	down	Biological Process: cell division (GO:0051301);	0.0274962
CAGL0K00737g	1.69e-05	-1.27172	down	Biological Process: alcohol metabolic process (GO:0006066);	0.277675
CAGL0I01122g	0.00334089	-1.02172	down	Biological Process: D-xylose catabolic process (GO:0042843);	0.102722
CAGL0K04983g	0.000116564	-1.43797	down	Biological Process: regulation of metabolic process (GO:0019222);	0.194922
CAGL0K04587g	0.00249478	-1.02391	down	Biological Process: translation (GO:0006412);	0.996534
CAGL0A00979g	0.00542685	-1.01051	down	Biological Process: translation (GO:0006412);	0.996534
CAGL0J00473g	0.000883072	-1.07519	down	Biological Process: translation (GO:0006412);	0.996534
CAGL0I05500g	0.00333877	-1.00424	down	Biological Process: nucleotide biosynthetic process (GO:0009165);	0.418602
CAGL0M01430g	0.00111065	-1.06797	down	Biological Process: gene expression (GO:0010467);	0.277675
CAGL0D04394g	1.52e-06	-1.37818	down	Biological Process: regulation of microtubule polymerization or depolymerization (GO:0031110);	0.194922
CAGL0E02673g	0.000118059	-1.23579	down	Biological Process: maturation of SSU-rRNA from tricistronic rRNA transcript (SSU-rRNA, 5.8S rRNA, LSU-rRNA) (GO:0000462);	0.580275
CAGL0L04026g	0.000439471	-3.35307	down	Biological Process: tRNA thio-modification (GO:0034227);	0.0294164
CAGL0F03927g	0.00113723	-1.08673	down	Biological Process: glutamine metabolic process (GO:0006541);	0.351946
CAGL0K01375g	0.00218447	-1.12967	down	Biological Process: mitochondrial respiratory chain complex assembly (GO:0033108);	0.277675
CAGL0L04026g	0.000439471	-3.35307	down	Biological Process: tRNA wobble uridine modification (GO:0002098);	0.0548622
CAGL0G01848g	0.000164632	-1.18084	down	Biological Process: mRNA processing (GO:0006397);	0.557493
CAGL0E02673g	0.000118059	-1.23579	down	Biological Process: endonucleolytic cleavage of tricistronic rRNA transcript (SSU-rRNA, 5.8S rRNA, LSU-rRNA) (GO:0000479);	0.478421
CAGL0I05500g	0.00333877	-1.00424	down	Biological Process: phosphorylation (GO:0016310);	0.934342
CAGL0I03586g	0.00915308	-1.20906	down	Biological Process: mismatch repair (GO:0006298);	0.31426
CAGL0I01342g	0.00194675	-1.09188	down	Biological Process: cellular amino acid metabolic process (GO:0006520);	0.353602
CAGL0L07810g	0.000301956	-1.14573	down	Biological Process: protein phosphorylation (GO:0006468);	0.85144
CAGL0L08448g	0.00258417	-1.01982	down	Biological Process: regulation of Rab GTPase activity (GO:0032313);	0.194922
CAGL0I01342g	0.00194675	-1.09188	down	Biological Process: glycine biosynthetic process (GO:0006545);	0.194922
CAGL0A03905g	0.000317405	-1.14632	down	Biological Process: heme oxidation (GO:0006788);	0.102722
CAGL0J09614g	0.000991816	-1.07914	down	Biological Process: rRNA pseudouridine synthesis (GO:0031118);	0.194922
CAGL0E00979g	0.0023586	-1.02086	down	Biological Process: tRNA processing (GO:0008033);	0.454112
CAGL0K01859g	5.27e-07	-1.42596	down	Biological Process: tRNA processing (GO:0008033);	0.454112
CAGL0G06248g	0.000156656	-1.16531	down	Biological Process: maturation of 5.8S rRNA from tricistronic rRNA transcript (SSU-rRNA, 5.8S rRNA, LSU-rRNA) (GO:0000466);	0.0294164
CAGL0I09592g	2.87e-09	-1.62604	down	Biological Process: glutamine catabolic process (GO:0006543);	0.277675
CAGL0J09614g	0.000991816	-1.07914	down	Biological Process: cleavage involved in rRNA processing (GO:0000469);	0.102722
CAGL0L10846g	1.91e-06	-1.39529	down	Biological Process: endonucleolytic cleavage in ITS1 to separate SSU-rRNA from 5.8S rRNA and LSU-rRNA from tricistronic rRNA transcript (SSU-rRNA, 5.8S rRNA, LSU-rRNA) (GO:0000447);	0.119505
CAGL0L06314g	0.00230543	-1.02542	down	Biological Process: proteolysis (GO:0006508);	0.997638
CAGL0F00715g	0.00575312	-1.02963	down	Biological Process: ribosome biogenesis (GO:0042254);	0.000102672
CAGL0L10890g	3.29e-05	-1.25108	down	Biological Process: ribosome biogenesis (GO:0042254);	0.000102672
CAGL0L11638g	0.000725558	-1.08963	down	Biological Process: ribosome biogenesis (GO:0042254);	0.000102672
CAGL0J09614g	0.000991816	-1.07914	down	Biological Process: ribosome biogenesis (GO:0042254);	0.000102672
CAGL0G01848g	0.000164632	-1.18084	down	Biological Process: RNA splicing (GO:0008380);	0.631537
CAGL0K04983g	0.000116564	-1.43797	down	Biological Process: defense response (GO:0006952);	0.102722
CAGL0I07755g	0	-5.0299	down	Biological Process: regulation of transcription from RNA polymerase II promoter (GO:0006357);	0.685981
CAGL0H01177g	0.00549068	-1.12623	down	Biological Process: metabolic process (GO:0008152);	0.864586
CAGL0J09614g	0.000991816	-1.07914	down	Biological Process: snRNA pseudouridine synthesis (GO:0031120);	0.194922
CAGL0I01342g	0.00194675	-1.09188	down	Biological Process: threonine catabolic process (GO:0006567);	0.102722
CaglfMp03	0.000129121	-2.13349	down	Biological Process: respiratory electron transport chain (GO:0022904);	0.277675
CAGL0F06809g	0.00026754	-1.1399	down	Biological Process: peptidyl-tyrosine dephosphorylation (GO:0035335);	0.392122
CAGL0G08778g	0.00119181	-1.20935	down	Biological Process: regulation of transcription, DNA-templated (GO:0006355);	0.86082
CAGL0B00242g	8.22e-14	-2.43917	down	Biological Process: regulation of transcription, DNA-templated (GO:0006355);	0.86082
CAGL0F01265g	0.00212368	-1.03146	down	Biological Process: regulation of transcription, DNA-templated (GO:0006355);	0.86082
CAGL0B01243g	2.36e-05	-1.39896	down	Biological Process: regulation of transcription, DNA-templated (GO:0006355);	0.86082
CAGL0E03289g	0.000407628	-1.12223	down	Biological Process: RNA metabolic process (GO:0016070);	0.274413
CAGL0M01430g	0.00111065	-1.06797	down	Biological Process: RNA metabolic process (GO:0016070);	0.274413
CAGL0F06809g	0.00026754	-1.1399	down	Biological Process: cAMP-mediated signaling (GO:0019933);	0.102722
CAGL0C04741g	0.00646197	-1.05098	down	Biological Process: superoxide metabolic process (GO:0006801);	0.0853225
CAGL0F02563g	0.00270968	-1.02555	down	Biological Process: nucleoside metabolic process (GO:0009116);	0.532103
CAGL0F06809g	0.00026754	-1.1399	down	Biological Process: ascospore wall assembly (GO:0030476);	0.351946
CAGL0I07931g	5.88e-05	-1.29051	down	Biological Process: nucleic acid phosphodiester bond hydrolysis (GO:0090305);	0.941002
CAGL0C01397g	5.29e-05	-1.23	down	Biological Process: fructose metabolic process (GO:0006000);	0.0853225
CAGL0E01529g	0.00495392	-1.01818	down	Biological Process: fructose metabolic process (GO:0006000);	0.0853225
CAGL0L10846g	1.91e-06	-1.39529	down	Biological Process: rRNA (guanine-N7)-methylation (GO:0070476);	0.102722
CAGL0I09592g	2.87e-09	-1.62604	down	Biological Process: arginine biosynthetic process (GO:0006526);	0.119505
CAGL0C05115g	0.00275973	-1.0623	down	Biological Process: arginine biosynthetic process (GO:0006526);	0.119505
CAGL0K04983g	0.000116564	-1.43797	down	Biological Process: DNA repair (GO:0006281);	0.0323013
CAGL0L03047g	1.45e-05	-1.2867	down	Biological Process: rRNA processing (GO:0006364);	0.000285877
CAGL0M11110g	4.59e-05	-1.22871	down	Biological Process: rRNA processing (GO:0006364);	0.000285877
CAGL0J02222g	0.000507075	-1.11581	down	Biological Process: rRNA processing (GO:0006364);	0.000285877
CAGL0L10890g	3.29e-05	-1.25108	down	Biological Process: rRNA processing (GO:0006364);	0.000285877
CAGL0G07975g	0.00245928	-1.04962	down	Biological Process: rRNA processing (GO:0006364);	0.000285877
CAGL0C00737g	2.19e-05	-1.2622	down	Biological Process: rRNA processing (GO:0006364);	0.000285877
CAGL0K01859g	5.27e-07	-1.42596	down	Biological Process: rRNA processing (GO:0006364);	0.000285877
CAGL0I07931g	5.88e-05	-1.29051	down	Biological Process: rRNA processing (GO:0006364);	0.000285877
CAGL0L04950g	0.000832785	-1.08177	down	Biological Process: rRNA processing (GO:0006364);	0.000285877
CAGL0K07392g	0.000222134	-1.15079	down	Biological Process: cation transport (GO:0006812);	0.533894
CAGL0D04394g	1.52e-06	-1.37818	down	Biological Process: mitosis (GO:0007067);	0.092285
CAGL0G03905g	0.00267885	-1.01356	down	Biological Process: iron-sulfur cluster assembly (GO:0016226);	0.623502
CAGL0F03927g	0.00113723	-1.08673	down	Biological Process: GMP biosynthetic process (GO:0006177);	0.194922
CAGL0I00748g	0.00346801	-1.06017	down	Biological Process: oxidation-reduction process (GO:0055114);	0.241895
CAGL0K12738g	2.53e-06	-1.36127	down	Biological Process: oxidation-reduction process (GO:0055114);	0.241895
CAGL0H03971g	1.97e-09	-1.63827	down	Biological Process: oxidation-reduction process (GO:0055114);	0.241895
CAGL0C04741g	0.00646197	-1.05098	down	Biological Process: oxidation-reduction process (GO:0055114);	0.241895
CAGL0I01122g	0.00334089	-1.02172	down	Biological Process: oxidation-reduction process (GO:0055114);	0.241895
CAGL0J00451g	8.15e-06	-1.30398	down	Biological Process: oxidation-reduction process (GO:0055114);	0.241895
CAGL0J01848g	4.27e-06	-1.33317	down	Biological Process: oxidation-reduction process (GO:0055114);	0.241895
CAGL0K11858g	0.00385822	-1.07029	down	Biological Process: oxidation-reduction process (GO:0055114);	0.241895
CAGL0F06809g	0.00026754	-1.1399	down	Biological Process: meiosis (GO:0007126);	0.0598766
CAGL0D04394g	1.52e-06	-1.37818	down	Biological Process: mitotic spindle organization in nucleus (GO:0030472);	0.66229
CAGL0I00748g	0.00346801	-1.06017	down	Biological Process: NADH oxidation (GO:0006116);	0.194922
CAGL0A01221g	0.00222339	-1.03592	down	Biological Process: transport (GO:0006810);	0.0681073
CAGL0D01606g	0.000423839	-1.12929	down	Biological Process: transport (GO:0006810);	0.0681073
CAGL0M07293g	1.18e-05	-1.30265	down	Biological Process: transport (GO:0006810);	0.0681073
CAGL0C02343g	0.0004276	-1.12938	down	Biological Process: ribosomal small subunit export from nucleus (GO:0000056);	0.0294164
CAGL0L10846g	1.91e-06	-1.39529	down	Biological Process: ribosomal small subunit export from nucleus (GO:0000056);	0.0294164
CaglfMp03	0.000129121	-2.13349	down	Biological Process: mitochondrial electron transport, ubiquinol to cytochrome c (GO:0006122);	0.478421
CAGL0H07051g	0.000460303	-1.47692	down	Biological Process: asparagine metabolic process (GO:0006528);	0.102722
CAGL0J04994g	1.01e-06	-2.71008	down	Biological Process: vacuolar transport (GO:0007034);	0.351946
CAGL0J00451g	8.15e-06	-1.30398	down	Biological Process: glucose metabolic process (GO:0006006);	0.277675
CAGL0I03366g	0.00278156	-1.01205	down	Biological Process: cellular process (GO:0009987);	0.508794
CAGL0L06314g	0.00230543	-1.02542	down	Biological Process: cellular process (GO:0009987);	0.508794
CaglfMp03	0.000129121	-2.13349	down	Biological Process: intron homing (GO:0006314);	0.277675
CAGL0K11858g	0.00385822	-1.07029	down	Biological Process: negative regulation of transcription, DNA-templated (GO:0045892);	0.0406309
CAGL0H03971g	1.97e-09	-1.63827	down	Biological Process: negative regulation of transcription, DNA-templated (GO:0045892);	0.0406309
CAGL0D00484g	0.00359945	-1.00795	down	Biological Process: polyamine biosynthetic process (GO:0006596);	0.102722
CAGL0G06248g	0.000156656	-1.16531	down	Biological Process: maturation of LSU-rRNA from tricistronic rRNA transcript (SSU-rRNA, 5.8S rRNA, LSU-rRNA) (GO:0000463);	0.0294164
CAGL0H06523g	0.00054845	-1.12	down	Biological Process: pantothenate biosynthetic process (GO:0015940);	0.277675
CAGL0D04394g	1.52e-06	-1.37818	down	Biological Process: chromosome segregation (GO:0007059);	0.205317
CAGL0I05500g	0.00333877	-1.00424	down	Biological Process: ribonucleoside monophosphate biosynthetic process (GO:0009156);	0.351946
CAGL0A02233g	0	-2.36829	down	Biological Process: carbohydrate transport (GO:0008643);	0.532103
CAGL0B00242g	8.22e-14	-2.43917	down	Biological Process: positive regulation of mating-type specific transcription, DNA-templated (GO:0045895);	0.0105219
CAGL0B01243g	2.36e-05	-1.39896	down	Biological Process: positive regulation of mating-type specific transcription, DNA-templated (GO:0045895);	0.0105219
CAGL0F01419g	1.4e-06	-1.5485	down	Biological Process: ATP catabolic process (GO:0006200);	0.370768
CAGL0C02343g	0.0004276	-1.12938	down	Biological Process: ATP catabolic process (GO:0006200);	0.370768
CAGL0M07293g	1.18e-05	-1.30265	down	Biological Process: ATP catabolic process (GO:0006200);	0.370768
CAGL0J09746g	0.00102399	-1.082	down	Biological Process: tRNA modification (GO:0006400);	0.277675
CAGL0K09592g	6.88e-05	-1.21	down	Biological Process: intracellular protein transport (GO:0006886);	0.671315
CAGL0K10846g	1.41e-09	-1.65499	down	Biological Process: nucleoside diphosphate metabolic process (GO:0009132);	0.102722
CAGL0L10846g	1.91e-06	-1.39529	down	Biological Process: methylation (GO:0032259);	0.713283
CAGL0K01859g	5.27e-07	-1.42596	down	Biological Process: methylation (GO:0032259);	0.713283
CAGL0B04125g	0.000600516	-1.09577	down	Biological Process: transcription, DNA-templated (GO:0006351);	0.0881549
CAGL0G05874g	0.000130413	-1.34879	down	Biological Process: transcription, DNA-templated (GO:0006351);	0.0881549
CAGL0J01848g	4.27e-06	-1.33317	down	Biological Process: transcription, DNA-templated (GO:0006351);	0.0881549
CAGL0L03025g	0.00282271	-1.01213	down	Biological Process: transcription, DNA-templated (GO:0006351);	0.0881549
CAGL0L02799g	0.000177457	-1.18408	down	Biological Process: transcription, DNA-templated (GO:0006351);	0.0881549
CAGL0C01397g	5.29e-05	-1.23	down	Biological Process: fructose 2,6-bisphosphate metabolic process (GO:0006003);	0.0853225
CAGL0E01529g	0.00495392	-1.01818	down	Biological Process: fructose 2,6-bisphosphate metabolic process (GO:0006003);	0.0853225
CAGL0I09592g	2.87e-09	-1.62604	down	Biological Process: carbamoyl phosphate biosynthetic process (GO:0070409);	0.277675
CAGL0J00451g	8.15e-06	-1.30398	down	Biological Process: glycolysis (GO:0006096);	0.425838
CAGL0I00748g	0.00346801	-1.06017	down	Biological Process: glucose catabolic process to ethanol (GO:0019655);	0.102722
CAGL0J09746g	0.00102399	-1.082	down	Biological Process: RNA (guanine-N7)-methylation (GO:0036265);	0.194922
CAGL0K07392g	0.000222134	-1.15079	down	Biological Process: transmembrane transport (GO:0055085);	0.395525
CAGL0G06468g	9.68e-07	-1.39929	down	Biological Process: transmembrane transport (GO:0055085);	0.395525
CAGL0A02233g	0	-2.36829	down	Biological Process: transmembrane transport (GO:0055085);	0.395525
CAGL0L10846g	1.91e-06	-1.39529	down	Biological Process: cellular bud site selection (GO:0000282);	0.194922
CAGL0G01991g	0.00193635	-1.03649	down	Biological Process: maturation of SSU-rRNA (GO:0030490);	0.194922
CAGL0K01067g	0.00235932	-1.02342	down	Biological Process: protein targeting (GO:0006605);	0.194922
CAGL0G01991g	0.00193635	-1.03649	down	Cellular Component: intracellular part (GO:0044424);	0.409612
CAGL0L10890g	3.29e-05	-1.25108	down	Cellular Component: nucleoplasm (GO:0005654);	0.0288507
CAGL0L04950g	0.000832785	-1.08177	down	Cellular Component: nucleoplasm (GO:0005654);	0.0288507
CAGL0E02673g	0.000118059	-1.23579	down	Cellular Component: intracellular membrane-bounded organelle (GO:0043231);	0.576923
CAGL0D04394g	1.52e-06	-1.37818	down	Cellular Component: DASH complex (GO:0042729);	0.63117
CAGL0J09614g	0.000991816	-1.07914	down	Cellular Component: box H/ACA snoRNP complex (GO:0031429);	0.28253
CAGL0J02222g	0.000507075	-1.11581	down	Cellular Component: ribonucleoprotein complex (GO:0030529);	0.0260495
CAGL0K01859g	5.27e-07	-1.42596	down	Cellular Component: ribonucleoprotein complex (GO:0030529);	0.0260495
CAGL0J09614g	0.000991816	-1.07914	down	Cellular Component: ribonucleoprotein complex (GO:0030529);	0.0260495
CAGL0J00473g	0.000883072	-1.07519	down	Cellular Component: large ribosomal subunit (GO:0015934);	0.735733
CAGL0K01067g	0.00235932	-1.02342	down	Cellular Component: mitochondrial outer membrane translocase complex (GO:0005742);	0.28253
CAGL0A02233g	0	-2.36829	down	Cellular Component: plasma membrane (GO:0005886);	0.431734
CAGL0B01012g	0.000513028	-1.35679	down	Cellular Component: plasma membrane (GO:0005886);	0.431734
CAGL0A01221g	0.00222339	-1.03592	down	Cellular Component: plasma membrane (GO:0005886);	0.431734
CAGL0I01342g	0.00194675	-1.09188	down	Cellular Component: cytosol (GO:0005829);	0.0660122
CAGL0J00451g	8.15e-06	-1.30398	down	Cellular Component: cytosol (GO:0005829);	0.0660122
CAGL0K11858g	0.00385822	-1.07029	down	Cellular Component: cytosol (GO:0005829);	0.0660122
CAGL0H03971g	1.97e-09	-1.63827	down	Cellular Component: cytosol (GO:0005829);	0.0660122
CAGL0C04741g	0.00646197	-1.05098	down	Cellular Component: cytosol (GO:0005829);	0.0660122
CAGL0L04026g	0.000439471	-3.35307	down	Cellular Component: cytosol (GO:0005829);	0.0660122
CAGL0A01221g	0.00222339	-1.03592	down	Cellular Component: endoplasmic reticulum membrane (GO:0005789);	0.999297
CAGL0K01375g	0.00218447	-1.12967	down	Cellular Component: mitochondrial small ribosomal subunit (GO:0005763);	0.587862
CAGL0K04587g	0.00249478	-1.02391	down	Cellular Component: ribosome (GO:0005840);	0.971987
CAGL0A00979g	0.00542685	-1.01051	down	Cellular Component: ribosome (GO:0005840);	0.971987
CAGL0C02343g	0.0004276	-1.12938	down	Cellular Component: ribosome (GO:0005840);	0.971987
CAGL0K00110g	0.0016079	-1.06466	down	Cellular Component: fungal-type cell wall (GO:0009277);	0.0130629
C.glabrata_newGene_42	3.68e-05	-1.40046	down	Cellular Component: fungal-type cell wall (GO:0009277);	0.0130629
CAGL0F03927g	0.00113723	-1.08673	down	Cellular Component: cytoplasm (GO:0005737);	0.626671
CAGL0L10846g	1.91e-06	-1.39529	down	Cellular Component: cytoplasm (GO:0005737);	0.626671
CAGL0I09592g	2.87e-09	-1.62604	down	Cellular Component: cytoplasm (GO:0005737);	0.626671
CAGL0L06314g	0.00230543	-1.02542	down	Cellular Component: cytoplasm (GO:0005737);	0.626671
CAGL0F06809g	0.00026754	-1.1399	down	Cellular Component: cytoplasm (GO:0005737);	0.626671
CAGL0D04394g	1.52e-06	-1.37818	down	Cellular Component: cytoplasm (GO:0005737);	0.626671
CAGL0L08448g	0.00258417	-1.01982	down	Cellular Component: membrane (GO:0016020);	0.900227
CAGL0H01177g	0.00549068	-1.12623	down	Cellular Component: membrane (GO:0016020);	0.900227
CAGL0H02519g	0.000610589	-1.11611	down	Cellular Component: membrane (GO:0016020);	0.900227
CAGL0M11110g	4.59e-05	-1.22871	down	Cellular Component: preribosome, small subunit precursor (GO:0030688);	0.198523
CAGL0D04394g	1.52e-06	-1.37818	down	Cellular Component: microtubule (GO:0005874);	0.687937
CAGL0G01848g	0.000164632	-1.18084	down	Cellular Component: spliceosomal complex (GO:0005681);	0.838563
CAGL0K09592g	6.88e-05	-1.21	down	Cellular Component: mitochondrial outer membrane (GO:0005741);	0.922467
CAGL0J02222g	0.000507075	-1.11581	down	Cellular Component: nucleolus (GO:0005730);	4.31e-08
CAGL0L10890g	3.29e-05	-1.25108	down	Cellular Component: nucleolus (GO:0005730);	4.31e-08
CAGL0J01848g	4.27e-06	-1.33317	down	Cellular Component: nucleolus (GO:0005730);	4.31e-08
CAGL0G07975g	0.00245928	-1.04962	down	Cellular Component: nucleolus (GO:0005730);	4.31e-08
CAGL0I06490g	0.00230365	-1.028	down	Cellular Component: nucleolus (GO:0005730);	4.31e-08
CAGL0J09614g	0.000991816	-1.07914	down	Cellular Component: nucleolus (GO:0005730);	4.31e-08
CAGL0L04950g	0.000832785	-1.08177	down	Cellular Component: nucleolus (GO:0005730);	4.31e-08
CAGL0L03047g	1.45e-05	-1.2867	down	Cellular Component: nucleolus (GO:0005730);	4.31e-08
CAGL0G06248g	0.000156656	-1.16531	down	Cellular Component: nucleolus (GO:0005730);	4.31e-08
CAGL0G08778g	0.00119181	-1.20935	down	Cellular Component: nucleolus (GO:0005730);	4.31e-08
CAGL0L10846g	1.91e-06	-1.39529	down	Cellular Component: nucleolus (GO:0005730);	4.31e-08
CAGL0M01430g	0.00111065	-1.06797	down	Cellular Component: nucleolus (GO:0005730);	4.31e-08
CAGL0K01859g	5.27e-07	-1.42596	down	Cellular Component: nucleolus (GO:0005730);	4.31e-08
CAGL0M01430g	0.00111065	-1.06797	down	Cellular Component: 90S preribosome (GO:0030686);	0.200892
CaglfMp03	0.000129121	-2.13349	down	Cellular Component: mitochondrial respiratory chain complex III (GO:0005750);	0.53949
CAGL0F06809g	0.00026754	-1.1399	down	Cellular Component: preribosome, large subunit precursor (GO:0030687);	0.0213862
CAGL0G06248g	0.000156656	-1.16531	down	Cellular Component: preribosome, large subunit precursor (GO:0030687);	0.0213862
CAGL0B01012g	0.000513028	-1.35679	down	Cellular Component: integral component of membrane (GO:0016021);	0.36581
CAGL0A02233g	0	-2.36829	down	Cellular Component: integral component of membrane (GO:0016021);	0.36581
CAGL0F01419g	1.4e-06	-1.5485	down	Cellular Component: integral component of membrane (GO:0016021);	0.36581
CAGL0G06468g	9.68e-07	-1.39929	down	Cellular Component: integral component of membrane (GO:0016021);	0.36581
CAGL0A01221g	0.00222339	-1.03592	down	Cellular Component: integral component of membrane (GO:0016021);	0.36581
CAGL0M07293g	1.18e-05	-1.30265	down	Cellular Component: integral component of membrane (GO:0016021);	0.36581
CAGL0D01606g	0.000423839	-1.12929	down	Cellular Component: integral component of membrane (GO:0016021);	0.36581
CAGL0K07392g	0.000222134	-1.15079	down	Cellular Component: integral component of membrane (GO:0016021);	0.36581
CaglfMp03	0.000129121	-2.13349	down	Cellular Component: integral component of membrane (GO:0016021);	0.36581
CAGL0I07755g	0	-5.0299	down	Cellular Component: nucleus (GO:0005634);	0.000810136
CAGL0L11638g	0.000725558	-1.08963	down	Cellular Component: nucleus (GO:0005634);	0.000810136
CAGL0J09746g	0.00102399	-1.082	down	Cellular Component: nucleus (GO:0005634);	0.000810136
CAGL0L10890g	3.29e-05	-1.25108	down	Cellular Component: nucleus (GO:0005634);	0.000810136
CAGL0B00242g	8.22e-14	-2.43917	down	Cellular Component: nucleus (GO:0005634);	0.000810136
CAGL0J01848g	4.27e-06	-1.33317	down	Cellular Component: nucleus (GO:0005634);	0.000810136
CAGL0L02799g	0.000177457	-1.18408	down	Cellular Component: nucleus (GO:0005634);	0.000810136
CAGL0L04950g	0.000832785	-1.08177	down	Cellular Component: nucleus (GO:0005634);	0.000810136
CAGL0B01243g	2.36e-05	-1.39896	down	Cellular Component: nucleus (GO:0005634);	0.000810136
CAGL0E00979g	0.0023586	-1.02086	down	Cellular Component: nucleus (GO:0005634);	0.000810136
CAGL0L06314g	0.00230543	-1.02542	down	Cellular Component: nucleus (GO:0005634);	0.000810136
CAGL0C02343g	0.0004276	-1.12938	down	Cellular Component: nucleus (GO:0005634);	0.000810136
CAGL0F06809g	0.00026754	-1.1399	down	Cellular Component: nucleus (GO:0005634);	0.000810136
CAGL0H00528g	0.00328004	-1.00803	down	Cellular Component: nucleus (GO:0005634);	0.000810136
CAGL0L03025g	0.00282271	-1.01213	down	Cellular Component: nucleus (GO:0005634);	0.000810136
CAGL0I07931g	5.88e-05	-1.29051	down	Cellular Component: nucleus (GO:0005634);	0.000810136
CAGL0J04994g	1.01e-06	-2.71008	down	Cellular Component: retromer complex (GO:0030904);	0.104725
CAGL0D04394g	1.52e-06	-1.37818	down	Cellular Component: mitotic spindle (GO:0072686);	0.53949
CaglfMp03	0.000129121	-2.13349	down	Cellular Component: mitochondrion (GO:0005739);	0.94705
CAGL0C00737g	2.19e-05	-1.2622	down	Cellular Component: small-subunit processome (GO:0032040);	0.241391
CAGL0I01826g	1.13e-05	-1.32402	down	Cellular Component: intracellular (GO:0005622);	0.28829
CaglfMp03	0.000129121	-2.13349	down	Cellular Component: respiratory chain (GO:0070469);	0.161332
CAGL0J00451g	8.15e-06	-1.30398	down	Molecular Function: glyceraldehyde-3-phosphate dehydrogenase (NAD+) (phosphorylating) activity (GO:0004365);	0.187098
CAGL0F06809g	0.00026754	-1.1399	down	Molecular Function: protein tyrosine phosphatase activity (GO:0004725);	0.333564
CAGL0J09614g	0.000991816	-1.07914	down	Molecular Function: snoRNA binding (GO:0030515);	0.26712
CAGL0K04587g	0.00249478	-1.02391	down	Molecular Function: structural constituent of ribosome (GO:0003735);	0.98444
CAGL0K01375g	0.00218447	-1.12967	down	Molecular Function: structural constituent of ribosome (GO:0003735);	0.98444
CAGL0A00979g	0.00542685	-1.01051	down	Molecular Function: structural constituent of ribosome (GO:0003735);	0.98444
CAGL0J00473g	0.000883072	-1.07519	down	Molecular Function: structural constituent of ribosome (GO:0003735);	0.98444
CAGL0D04394g	1.52e-06	-1.37818	down	Molecular Function: microtubule binding (GO:0008017);	0.645567
CAGL0A03905g	0.000317405	-1.14632	down	Molecular Function: heme oxygenase (decyclizing) activity (GO:0004392);	0.098372
CAGL0L07810g	0.000301956	-1.14573	down	Molecular Function: ATP binding (GO:0005524);	0.371025
CAGL0K04983g	0.000116564	-1.43797	down	Molecular Function: ATP binding (GO:0005524);	0.371025
CAGL0F03927g	0.00113723	-1.08673	down	Molecular Function: ATP binding (GO:0005524);	0.371025
CAGL0F01419g	1.4e-06	-1.5485	down	Molecular Function: ATP binding (GO:0005524);	0.371025
CAGL0J01848g	4.27e-06	-1.33317	down	Molecular Function: ATP binding (GO:0005524);	0.371025
CAGL0G07975g	0.00245928	-1.04962	down	Molecular Function: ATP binding (GO:0005524);	0.371025
CAGL0L03047g	1.45e-05	-1.2867	down	Molecular Function: ATP binding (GO:0005524);	0.371025
CAGL0C05115g	0.00275973	-1.0623	down	Molecular Function: ATP binding (GO:0005524);	0.371025
CAGL0M07293g	1.18e-05	-1.30265	down	Molecular Function: ATP binding (GO:0005524);	0.371025
CAGL0I03586g	0.00915308	-1.20906	down	Molecular Function: ATP binding (GO:0005524);	0.371025
CAGL0C01397g	5.29e-05	-1.23	down	Molecular Function: ATP binding (GO:0005524);	0.371025
CAGL0I09592g	2.87e-09	-1.62604	down	Molecular Function: ATP binding (GO:0005524);	0.371025
CAGL0E01529g	0.00495392	-1.01818	down	Molecular Function: ATP binding (GO:0005524);	0.371025
CAGL0C02343g	0.0004276	-1.12938	down	Molecular Function: ATP binding (GO:0005524);	0.371025
CAGL0I07931g	5.88e-05	-1.29051	down	Molecular Function: exonuclease activity (GO:0004527);	0.404375
CAGL0K11858g	0.00385822	-1.07029	down	Molecular Function: FMN binding (GO:0010181);	0.0130507
CAGL0H03971g	1.97e-09	-1.63827	down	Molecular Function: FMN binding (GO:0010181);	0.0130507
CAGL0B00242g	8.22e-14	-2.43917	down	Molecular Function: mating pheromone activity (GO:0000772);	0.0270532
CAGL0B01243g	2.36e-05	-1.39896	down	Molecular Function: mating pheromone activity (GO:0000772);	0.0270532
CAGL0A02233g	0	-2.36829	down	Molecular Function: substrate-specific transmembrane transporter activity (GO:0022891);	0.509613
CAGL0K00737g	1.69e-05	-1.27172	down	Molecular Function: alcohol O-acetyltransferase activity (GO:0004026);	0.26712
CAGL0K00847g	0.00218042	-1.0355	down	Molecular Function: electron carrier activity (GO:0009055);	0.119195
CaglfMp03	0.000129121	-2.13349	down	Molecular Function: electron carrier activity (GO:0009055);	0.119195
CAGL0H01177g	0.00549068	-1.12623	down	Molecular Function: hydrolase activity (GO:0016787);	0.150081
CAGL0L06314g	0.00230543	-1.02542	down	Molecular Function: hydrolase activity (GO:0016787);	0.150081
CAGL0G07975g	0.00245928	-1.04962	down	Molecular Function: hydrolase activity (GO:0016787);	0.150081
CAGL0L03025g	0.00282271	-1.01213	down	Molecular Function: DNA-directed RNA polymerase activity (GO:0003899);	0.0193458
CAGL0B04125g	0.000600516	-1.09577	down	Molecular Function: DNA-directed RNA polymerase activity (GO:0003899);	0.0193458
CAGL0L02799g	0.000177457	-1.18408	down	Molecular Function: DNA-directed RNA polymerase activity (GO:0003899);	0.0193458
CAGL0G05874g	0.000130413	-1.34879	down	Molecular Function: DNA-directed RNA polymerase activity (GO:0003899);	0.0193458
CAGL0J01848g	4.27e-06	-1.33317	down	Molecular Function: DNA-directed RNA polymerase activity (GO:0003899);	0.0193458
CAGL0K10846g	1.41e-09	-1.65499	down	Molecular Function: manganese ion binding (GO:0030145);	0.515999
CAGL0H06523g	0.00054845	-1.12	down	Molecular Function: pantoate-beta-alanine ligase activity (GO:0004592);	0.098372
CAGL0I00748g	0.00346801	-1.06017	down	Molecular Function: oxidoreductase activity (GO:0016491);	0.109618
CAGL0J01848g	4.27e-06	-1.33317	down	Molecular Function: oxidoreductase activity (GO:0016491);	0.109618
CAGL0K11858g	0.00385822	-1.07029	down	Molecular Function: oxidoreductase activity (GO:0016491);	0.109618
CAGL0K12738g	2.53e-06	-1.36127	down	Molecular Function: oxidoreductase activity (GO:0016491);	0.109618
CAGL0H03971g	1.97e-09	-1.63827	down	Molecular Function: oxidoreductase activity (GO:0016491);	0.109618
CaglfMp03	0.000129121	-2.13349	down	Molecular Function: oxidoreductase activity (GO:0016491);	0.109618
CAGL0I01122g	0.00334089	-1.02172	down	Molecular Function: oxidoreductase activity (GO:0016491);	0.109618
CAGL0E00517g	0.000439562	-1.2083	down	Molecular Function: metal ion binding (GO:0046872);	0.372549
CAGL0I09350g	0.000433349	-1.12819	down	Molecular Function: metal ion binding (GO:0046872);	0.372549
CAGL0C04741g	0.00646197	-1.05098	down	Molecular Function: metal ion binding (GO:0046872);	0.372549
CAGL0L06314g	0.00230543	-1.02542	down	Molecular Function: metal ion binding (GO:0046872);	0.372549
CAGL0J01848g	4.27e-06	-1.33317	down	Molecular Function: metal ion binding (GO:0046872);	0.372549
CAGL0J08679g	0.000343322	-1.12505	down	Molecular Function: metal ion binding (GO:0046872);	0.372549
CaglfMp03	0.000129121	-2.13349	down	Molecular Function: metal ion binding (GO:0046872);	0.372549
CAGL0C04741g	0.00646197	-1.05098	down	Molecular Function: superoxide dismutase activity (GO:0004784);	0.0506103
CAGL0L03047g	1.45e-05	-1.2867	down	Molecular Function: ATP-dependent helicase activity (GO:0008026);	0.194672
CAGL0J01848g	4.27e-06	-1.33317	down	Molecular Function: ATP-dependent helicase activity (GO:0008026);	0.194672
CAGL0G07975g	0.00245928	-1.04962	down	Molecular Function: ATP-dependent helicase activity (GO:0008026);	0.194672
CAGL0D00484g	0.00359945	-1.00795	down	Molecular Function: catalytic activity (GO:0003824);	0.757224
CAGL0H01177g	0.00549068	-1.12623	down	Molecular Function: catalytic activity (GO:0003824);	0.757224
CAGL0J00451g	8.15e-06	-1.30398	down	Molecular Function: NADP binding (GO:0050661);	0.789292
CAGL0I09592g	2.87e-09	-1.62604	down	Molecular Function: carbamoyl-phosphate synthase (glutamine-hydrolyzing) activity (GO:0004088);	0.098372
CAGL0K10846g	1.41e-09	-1.65499	down	Molecular Function: hydrolase activity, acting on acid anhydrides, in phosphorus-containing anhydrides (GO:0016818);	0.187098
CAGL0H07051g	0.000460303	-1.47692	down	Molecular Function: asparaginase activity (GO:0004067);	0.098372
CAGL0C01397g	5.29e-05	-1.23	down	Molecular Function: fructose-2,6-bisphosphate 2-phosphatase activity (GO:0004331);	0.33929
CAGL0I07755g	0	-5.0299	down	Molecular Function: zinc ion binding (GO:0008270);	0.930811
CAGL0L10384g	4.34e-05	-2.83072	down	Molecular Function: zinc ion binding (GO:0008270);	0.930811
CAGL0L02799g	0.000177457	-1.18408	down	Molecular Function: zinc ion binding (GO:0008270);	0.930811
CAGL0H00528g	0.00328004	-1.00803	down	Molecular Function: zinc ion binding (GO:0008270);	0.930811
CAGL0G07975g	0.00245928	-1.04962	down	Molecular Function: organic cyclic compound binding (GO:0097159);	0.0523378
CAGL0K12738g	2.53e-06	-1.36127	down	Molecular Function: organic cyclic compound binding (GO:0097159);	0.0523378
CAGL0F01419g	1.4e-06	-1.5485	down	Molecular Function: ATPase activity, coupled to transmembrane movement of substances (GO:0042626);	0.152392
CAGL0M07293g	1.18e-05	-1.30265	down	Molecular Function: ATPase activity, coupled to transmembrane movement of substances (GO:0042626);	0.152392
CAGL0J09746g	0.00102399	-1.082	down	Molecular Function: tRNA (guanine-N7-)-methyltransferase activity (GO:0008176);	0.098372
CAGL0I05500g	0.00333877	-1.00424	down	Molecular Function: kinase activity (GO:0016301);	0.887251
CAGL0B01397g	0.00150109	-1.04962	down	Molecular Function: nucleotide binding (GO:0000166);	0.433191
CAGL0L03806g	0.002594	-1.01706	down	Molecular Function: nucleotide binding (GO:0000166);	0.433191
CAGL0J11154g	1.25e-06	-1.3913	down	Molecular Function: nucleotide binding (GO:0000166);	0.433191
CAGL0E03245g	5.01e-05	-1.23146	down	Molecular Function: nucleotide binding (GO:0000166);	0.433191
CAGL0K12738g	2.53e-06	-1.36127	down	Molecular Function: copper ion binding (GO:0005507);	0.230289
CAGL0I01342g	0.00194675	-1.09188	down	Molecular Function: L-allo-threonine aldolase activity (GO:0008732);	0.098372
CAGL0C01397g	5.29e-05	-1.23	down	Molecular Function: 6-phosphofructo-2-kinase activity (GO:0003873);	0.0789476
CAGL0E01529g	0.00495392	-1.01818	down	Molecular Function: 6-phosphofructo-2-kinase activity (GO:0003873);	0.0789476
CAGL0J01848g	4.27e-06	-1.33317	down	Molecular Function: ribonucleoside binding (GO:0032549);	0.33929
CAGL0I03586g	0.00915308	-1.20906	down	Molecular Function: mismatched DNA binding (GO:0030983);	0.219436
CAGL0F01265g	0.00212368	-1.03146	down	Molecular Function: sequence-specific DNA binding transcription factor activity (GO:0003700);	0.658301
CAGL0B01012g	0.000513028	-1.35679	down	Molecular Function: amino acid transmembrane transporter activity (GO:0015171);	0.10919
CaglfMp03	0.000129121	-2.13349	down	Molecular Function: endonuclease activity (GO:0004519);	0.541098
CAGL0K10846g	1.41e-09	-1.65499	down	Molecular Function: magnesium ion binding (GO:0000287);	0.517345
CAGL0I05500g	0.00333877	-1.00424	down	Molecular Function: magnesium ion binding (GO:0000287);	0.517345
CAGL0E00979g	0.0023586	-1.02086	down	Molecular Function: nucleic acid binding (GO:0003676);	0.355869
CAGL0B01397g	0.00150109	-1.04962	down	Molecular Function: nucleic acid binding (GO:0003676);	0.355869
CAGL0L03806g	0.002594	-1.01706	down	Molecular Function: nucleic acid binding (GO:0003676);	0.355869
CAGL0J11154g	1.25e-06	-1.3913	down	Molecular Function: nucleic acid binding (GO:0003676);	0.355869
CAGL0E03245g	5.01e-05	-1.23146	down	Molecular Function: nucleic acid binding (GO:0003676);	0.355869
CAGL0I07931g	5.88e-05	-1.29051	down	Molecular Function: nucleic acid binding (GO:0003676);	0.355869
CAGL0I00748g	0.00346801	-1.06017	down	Molecular Function: flavin adenine dinucleotide binding (GO:0050660);	0.676907
CAGL0L06314g	0.00230543	-1.02542	down	Molecular Function: metallopeptidase activity (GO:0008237);	0.680555
CAGL0C02343g	0.0004276	-1.12938	down	Molecular Function: ATPase activity, uncoupled (GO:0042624);	0.098372
CAGL0C05115g	0.00275973	-1.0623	down	Molecular Function: argininosuccinate synthase activity (GO:0004055);	0.098372
CAGL0D04394g	1.52e-06	-1.37818	down	Molecular Function: structural constituent of cytoskeleton (GO:0005200);	0.000423662
CAGL0I07755g	0	-5.0299	down	Molecular Function: sequence-specific DNA binding RNA polymerase II transcription factor activity (GO:0000981);	0.226997
CAGL0B00242g	8.22e-14	-2.43917	down	Molecular Function: sequence-specific DNA binding (GO:0043565);	0.573247
CAGL0B01243g	2.36e-05	-1.39896	down	Molecular Function: sequence-specific DNA binding (GO:0043565);	0.573247
CAGL0F01265g	0.00212368	-1.03146	down	Molecular Function: sequence-specific DNA binding (GO:0043565);	0.573247
CAGL0K10824g	7.81e-05	-1.20037	down	Molecular Function: transferase activity (GO:0016740);	0.0505891
CAGL0D03630g	0.000343875	-1.58484	down	Molecular Function: transferase activity (GO:0016740);	0.0505891
CAGL0F02563g	0.00270968	-1.02555	down	Molecular Function: transferase activity (GO:0016740);	0.0505891
CAGL0E02255g	0.00143437	-1.10103	down	Molecular Function: transferase activity (GO:0016740);	0.0505891
CAGL0G03905g	0.00267885	-1.01356	down	Molecular Function: iron-sulfur cluster binding (GO:0051536);	0.333564
CAGL0K04983g	0.000116564	-1.43797	down	Molecular Function: nucleoside-triphosphatase activity (GO:0017111);	0.664728
CAGL0L07810g	0.000301956	-1.14573	down	Molecular Function: protein serine/threonine kinase activity (GO:0004674);	0.730779
CAGL0G07975g	0.00245928	-1.04962	down	Molecular Function: heterocyclic compound binding (GO:1901363);	0.0523378
CAGL0K12738g	2.53e-06	-1.36127	down	Molecular Function: heterocyclic compound binding (GO:1901363);	0.0523378
CAGL0I01342g	0.00194675	-1.09188	down	Molecular Function: lyase activity (GO:0016829);	0.187098
CAGL0L10846g	1.91e-06	-1.39529	down	Molecular Function: methyltransferase activity (GO:0008168);	0.601012
CAGL0I04730g	0.000743941	-1.09007	down	Molecular Function: methyltransferase activity (GO:0008168);	0.601012
CAGL0K01859g	5.27e-07	-1.42596	down	Molecular Function: methyltransferase activity (GO:0008168);	0.601012
CAGL0K07392g	0.000222134	-1.15079	down	Molecular Function: cation transmembrane transporter activity (GO:0008324);	0.515999
CAGL0D03630g	0.000343875	-1.58484	down	Molecular Function: polynucleotide 5'-phosphatase activity (GO:0004651);	0.187098
CAGL0L04026g	0.000439471	-3.35307	down	Molecular Function: tRNA binding (GO:0000049);	0.0362755
CAGL0J09746g	0.00102399	-1.082	down	Molecular Function: tRNA binding (GO:0000049);	0.0362755
CAGL0I01826g	1.13e-05	-1.32402	down	Molecular Function: rRNA binding (GO:0019843);	0.810128
CAGL0I05500g	0.00333877	-1.00424	down	Molecular Function: ribose phosphate diphosphokinase activity (GO:0004749);	0.33929
CAGL0G03905g	0.00267885	-1.01356	down	Molecular Function: structural molecule activity (GO:0005198);	0.203444
CAGL0F01419g	1.4e-06	-1.5485	down	Molecular Function: sterol transporter activity (GO:0015248);	0.26712
CAGL0I01342g	0.00194675	-1.09188	down	Molecular Function: pyridoxal phosphate binding (GO:0030170);	0.478889
CAGL0F06809g	0.00026754	-1.1399	down	Molecular Function: protein tyrosine/serine/threonine phosphatase activity (GO:0008138);	0.46307
CAGL0C02343g	0.0004276	-1.12938	down	Molecular Function: ATPase activity (GO:0016887);	0.652627
CAGL0B04125g	0.000600516	-1.09577	down	Molecular Function: protein dimerization activity (GO:0046983);	0.626921
CAGL0F03927g	0.00113723	-1.08673	down	Molecular Function: pyrophosphatase activity (GO:0016462);	0.26712
CAGL0J09614g	0.000991816	-1.07914	down	Molecular Function: RNA binding (GO:0003723);	0.391901
CAGL0E03289g	0.000407628	-1.12223	down	Molecular Function: RNA binding (GO:0003723);	0.391901
CAGL0J00473g	0.000883072	-1.07519	down	Molecular Function: RNA binding (GO:0003723);	0.391901
CAGL0K01859g	5.27e-07	-1.42596	down	Molecular Function: RNA binding (GO:0003723);	0.391901
CAGL0G07975g	0.00245928	-1.04962	down	Molecular Function: RNA binding (GO:0003723);	0.391901
CAGL0L03047g	1.45e-05	-1.2867	down	Molecular Function: RNA binding (GO:0003723);	0.391901
CAGL0I07755g	0	-5.0299	down	Molecular Function: DNA binding (GO:0003677);	0.000377537
CAGL0K04983g	0.000116564	-1.43797	down	Molecular Function: DNA binding (GO:0003677);	0.000377537
CAGL0B04125g	0.000600516	-1.09577	down	Molecular Function: DNA binding (GO:0003677);	0.000377537
CAGL0G05874g	0.000130413	-1.34879	down	Molecular Function: DNA binding (GO:0003677);	0.000377537
CAGL0E03289g	0.000407628	-1.12223	down	Molecular Function: DNA binding (GO:0003677);	0.000377537
CAGL0B00242g	8.22e-14	-2.43917	down	Molecular Function: DNA binding (GO:0003677);	0.000377537
CAGL0J01848g	4.27e-06	-1.33317	down	Molecular Function: DNA binding (GO:0003677);	0.000377537
CAGL0L02799g	0.000177457	-1.18408	down	Molecular Function: DNA binding (GO:0003677);	0.000377537
CAGL0B01243g	2.36e-05	-1.39896	down	Molecular Function: DNA binding (GO:0003677);	0.000377537
CaglfMp03	0.000129121	-2.13349	down	Molecular Function: DNA binding (GO:0003677);	0.000377537
CAGL0H00528g	0.00328004	-1.00803	down	Molecular Function: DNA binding (GO:0003677);	0.000377537
CAGL0J00451g	8.15e-06	-1.30398	down	Molecular Function: NAD binding (GO:0051287);	0.285587
CAGL0F03927g	0.00113723	-1.08673	down	Molecular Function: GMP synthase (glutamine-hydrolyzing) activity (GO:0003922);	0.098372
CaglfMp03	0.000129121	-2.13349	down	Molecular Function: electron transporter, transferring electrons within CoQH2-cytochrome c reductase complex activity (GO:0045153);	0.26712
CAGL0L10846g	1.91e-06	-1.39529	down	Molecular Function: rRNA (guanine) methyltransferase activity (GO:0016435);	0.098372
CAGL0G01386g	1.36e-07	-1.57904	down	Molecular Function: phospholipid binding (GO:0005543);	0.184312
CAGL0A01221g	0.00222339	-1.03592	down	Molecular Function: transporter activity (GO:0005215);	0.8611
