# Supplementary material for: Transcription factors Asg1p and Hal9p regulate pH homeostasis in Candida glabrata
Source: Front Microbiol. 2015 Aug 18;6:843. doi: 10.3389/fmicb.2015.00843 (PMC4539521; doi:10.3389/fmicb.2015.00843)
Supplement: Supplementary file 5 [file DataSheet5.XLSX]

## Sheet: Brief description
Strains
T1	wild-type strain incubated in YNB-pH 5.2 medium for 2 h
T2	wild-type strain incubated in YNB-pH 2.0 medium for 2 h
T3	Cgasg1△ mutant strain incubated in YNB-pH 5.2 medium for 2 h
T4	Cgasg1△ mutant strain incubated in YNB-pH 2.0 medium for 2 h
T5	Cghal9△ mutant strain incubated in YNB-pH 5.2 medium for 2 h
T6	Cghal9△ strain incubated in YNB-pH 2.0 medium for 2 h
Files
E1	Compared the mRNA level of T2 with that of T1, the upregulated genes were listed in file E1.
E2	Compared the mRNA level of T4 with that of T3, the upregulated genes were listed in file E2.
E3	Compared the mRNA level of T6 with that of T5, the upregulated genes were listed in file E3.
E4	Compared the mRNA level of T2 with that of T1, and the mRNA level of T4 with that of T3, the common upregulated genes were listed in file E4.
E5	Compared the mRNA level of T2 with that of T1, and the mRNA level of T6 with that of T5, the common upregulated genes were listed in file E5.
E6	Compared the mRNA level of T4 with that of T3, and the mRNA level of T6 with that of T5, the common upregulated genes were listed in file E6.
E7	Compared the mRNA level of T2 with that of T1, the mRNA level of T4 with that of T3, and the mRNA level of T6 with that of T5, the common upregulated genes were listed in file E7.

## Sheet: E1
#Gene_ID	FDR	log2FC	regulated	Go_term	p-value
CAGL0K07656g	0.0033047	1.66605	up	Biological Process: cation transport (GO:0006812);	0.43882
CAGL0G07997g	0.00518344	1.68907	up	Biological Process: cation transport (GO:0006812);	0.43882
C.glabrata_newGene_26	1.49e-06	3.57471	up	Biological Process: multi-organism cellular process (GO:0044764);	0.533321
CAGL0G06490g	0.00423845	1.75164	up	Biological Process: ribosomal small subunit biogenesis (GO:0042274);	0.148832
CAGL0M04829g	0.002133	1.7408	up	Biological Process: RNA processing (GO:0006396);	0.309996
CAGL0E02343g	4.01e-06	2.3297	up	Biological Process: RNA processing (GO:0006396);	0.309996
CAGL0M01430g	2.87e-05	2.14654	up	Biological Process: gene expression (GO:0010467);	0.366888
CAGL0J05984g	9.2e-08	2.64005	up	Biological Process: hypoxanthine salvage (GO:0043103);	0.141283
CAGL0H08019g	0.000833406	1.81565	up	Biological Process: protein phosphorylation (GO:0006468);	0.84741
CAGL0C04323g	0.000274817	1.94793	up	Biological Process: protein phosphorylation (GO:0006468);	0.84741
CAGL0I06248g	7.28e-06	2.2765	up	Biological Process: protein phosphorylation (GO:0006468);	0.84741
C.glabrata_newGene_134	6.85e-11	3.20749	up	Biological Process: protein phosphorylation (GO:0006468);	0.84741
CAGL0B04301g	0.00128443	1.79574	up	Biological Process: protein phosphorylation (GO:0006468);	0.84741
CAGL0M07722g	0.00378497	1.65666	up	Biological Process: intracellular distribution of mitochondria (GO:0048312);	0.141283
CAGL0A00935g	0.00556235	1.66104	up	Biological Process: RNA splicing (GO:0008380);	0.835072
CAGL0I03234g	1.69e-06	2.40024	up	Biological Process: RNA splicing (GO:0008380);	0.835072
CAGL0G05027g	0.0030066	1.78991	up	Biological Process: translation (GO:0006412);	4.85e-06
CAGL0L08118g	0.0059191	1.70563	up	Biological Process: translation (GO:0006412);	4.85e-06
CAGL0K00671g	0.000975606	1.80732	up	Biological Process: translation (GO:0006412);	4.85e-06
CAGL0H05511g	3.56e-07	2.63025	up	Biological Process: translation (GO:0006412);	4.85e-06
CAGL0L06886g	0.00359054	1.7736	up	Biological Process: translation (GO:0006412);	4.85e-06
CAGL0J11220g	0.00425415	1.79631	up	Biological Process: translation (GO:0006412);	4.85e-06
CAGL0G06490g	0.00423845	1.75164	up	Biological Process: translation (GO:0006412);	4.85e-06
CAGL0J00737g	0.00628926	1.7112	up	Biological Process: translation (GO:0006412);	4.85e-06
CAGL0M00814g	0.00433487	1.77739	up	Biological Process: translation (GO:0006412);	4.85e-06
CAGL0F07073g	0.00236416	1.84693	up	Biological Process: translation (GO:0006412);	4.85e-06
CAGL0D05412g	0.000340413	1.92375	up	Biological Process: translation (GO:0006412);	4.85e-06
CAGL0B01203g	0.000900572	1.86158	up	Biological Process: translation (GO:0006412);	4.85e-06
CAGL0K07656g	0.0033047	1.66605	up	Biological Process: phenylalanyl-tRNA aminoacylation (GO:0006432);	0.0541579
CAGL0H04939g	0.00872497	1.59941	up	Biological Process: gluconeogenesis (GO:0006094);	0.194935
CAGL0K06985g	4.12e-07	2.52024	up	Biological Process: gluconeogenesis (GO:0006094);	0.194935
CAGL0M13519g	1.75e-06	2.40228	up	Biological Process: rRNA processing (GO:0006364);	1.46e-10
CAGL0I03234g	1.69e-06	2.40024	up	Biological Process: rRNA processing (GO:0006364);	1.46e-10
CAGL0M09845g	0.00272161	1.69146	up	Biological Process: rRNA processing (GO:0006364);	1.46e-10
CAGL0B00484g	0.00476374	1.65623	up	Biological Process: rRNA processing (GO:0006364);	1.46e-10
CAGL0A03652g	0.00338103	1.66425	up	Biological Process: rRNA processing (GO:0006364);	1.46e-10
CAGL0L10890g	4.22e-09	2.90157	up	Biological Process: rRNA processing (GO:0006364);	1.46e-10
CAGL0G06490g	0.00423845	1.75164	up	Biological Process: rRNA processing (GO:0006364);	1.46e-10
CAGL0G07975g	0.000773029	1.83238	up	Biological Process: rRNA processing (GO:0006364);	1.46e-10
CAGL0D02706g	1.08e-09	4.14123	up	Biological Process: rRNA processing (GO:0006364);	1.46e-10
CAGL0B04169g	4.78e-05	2.10088	up	Biological Process: rRNA processing (GO:0006364);	1.46e-10
CAGL0C00737g	2.67e-05	2.1522	up	Biological Process: rRNA processing (GO:0006364);	1.46e-10
CAGL0F07403g	0.00504748	1.61321	up	Biological Process: rRNA processing (GO:0006364);	1.46e-10
CAGL0H02057g	0.00126378	1.84489	up	Biological Process: rRNA processing (GO:0006364);	1.46e-10
CAGL0I02354g	0.00104071	1.79441	up	Biological Process: rRNA processing (GO:0006364);	1.46e-10
CAGL0G00264g	2.6e-06	2.36109	up	Biological Process: rRNA processing (GO:0006364);	1.46e-10
CAGL0L04950g	3.49e-08	2.71903	up	Biological Process: rRNA processing (GO:0006364);	1.46e-10
CAGL0I10648g	7.14e-08	2.70695	up	Biological Process: L-asparagine biosynthetic process (GO:0070981);	0.141283
CAGL0G07529g	0.000939403	1.80337	up	Biological Process: protein folding (GO:0006457);	0.954539
CAGL0E02673g	0.00741373	1.5735	up	Biological Process: endonucleolytic cleavage of tricistronic rRNA transcript (SSU-rRNA, 5.8S rRNA, LSU-rRNA) (GO:0000479);	0.599362
CAGL0I04246g	1e-11	3.32774	up	Biological Process: regulation of transcription from RNA polymerase II promoter (GO:0006357);	0.966846
CAGL0K06985g	4.12e-07	2.52024	up	Biological Process: regulation of transcription from RNA polymerase II promoter (GO:0006357);	0.966846
CAGL0C02343g	0.00160278	1.80104	up	Biological Process: ribosomal small subunit export from nucleus (GO:0000056);	0.0028035
CAGL0L10846g	0.00220522	1.70601	up	Biological Process: ribosomal small subunit export from nucleus (GO:0000056);	0.0028035
CAGL0E03289g	4.16e-08	2.70917	up	Biological Process: RNA metabolic process (GO:0016070);	0.0409056
CAGL0M01430g	2.87e-05	2.14654	up	Biological Process: RNA metabolic process (GO:0016070);	0.0409056
CAGL0H07997g	0.000244151	1.95329	up	Biological Process: fungal-type cell wall organization (GO:0031505);	0.515827
CAGL0D03674g	0.000572164	1.91136	up	Biological Process: ATP catabolic process (GO:0006200);	0.690896
CAGL0C02343g	0.00160278	1.80104	up	Biological Process: ATP catabolic process (GO:0006200);	0.690896
CAGL0M07293g	5.76e-05	2.13433	up	Biological Process: ATP catabolic process (GO:0006200);	0.690896
CAGL0L06754g	0.00100418	1.81942	up	Biological Process: translational termination (GO:0006415);	0.0224599
CAGL0I03234g	1.69e-06	2.40024	up	Biological Process: ribosome biogenesis (GO:0042254);	4.2e-07
CAGL0D00880g	2.09e-06	2.37987	up	Biological Process: ribosome biogenesis (GO:0042254);	4.2e-07
CAGL0K09460g	1.26e-05	2.22087	up	Biological Process: ribosome biogenesis (GO:0042254);	4.2e-07
CAGL0L10890g	4.22e-09	2.90157	up	Biological Process: ribosome biogenesis (GO:0042254);	4.2e-07
CAGL0H02057g	0.00126378	1.84489	up	Biological Process: ribosome biogenesis (GO:0042254);	4.2e-07
CAGL0I10670g	1.09e-06	2.5053	up	Biological Process: ribosome biogenesis (GO:0042254);	4.2e-07
CAGL0E02343g	4.01e-06	2.3297	up	Biological Process: ribosome biogenesis (GO:0042254);	4.2e-07
CAGL0H03773g	9.22e-07	2.45111	up	Biological Process: ribosome biogenesis (GO:0042254);	4.2e-07
CAGL0J10010g	0.000943781	1.79855	up	Biological Process: tRNA processing (GO:0008033);	0.0426636
CAGL0D03740g	0.00223639	1.70832	up	Biological Process: tRNA processing (GO:0008033);	0.0426636
CAGL0K08360g	0.00879731	1.54529	up	Biological Process: tRNA processing (GO:0008033);	0.0426636
CAGL0D04686g	0.000153049	2.05382	up	Biological Process: proteolysis (GO:0006508);	0.647981
CAGL0G08250g	0.00501301	1.67975	up	Biological Process: proteolysis (GO:0006508);	0.647981
CAGL0D00550g	3.48e-05	2.15204	up	Biological Process: nucleotide biosynthetic process (GO:0009165);	0.0224599
CAGL0I01342g	5.11e-15	3.87416	up	Biological Process: glycine biosynthetic process (GO:0006545);	0.262645
CAGL0L05500g	0.000266739	1.93281	up	Biological Process: ribosomal large subunit biogenesis (GO:0042273);	0.0402611
CAGL0M05775g	0.00582247	1.59456	up	Biological Process: ribosomal large subunit biogenesis (GO:0042273);	0.0402611
CAGL0H07997g	0.000244151	1.95329	up	Biological Process: (1->6)-beta-D-glucan biosynthetic process (GO:0006078);	0.366888
CAGL0F02387g	0.00948921	1.57954	up	Biological Process: sodium ion transport (GO:0006814);	0.533321
CAGL0G06248g	0.000300009	1.93267	up	Biological Process: maturation of 5.8S rRNA from tricistronic rRNA transcript (SSU-rRNA, 5.8S rRNA, LSU-rRNA) (GO:0000466);	0.0541579
CAGL0K02233g	6.34e-06	2.28302	up	Biological Process: maturation of 5.8S rRNA from tricistronic rRNA transcript (SSU-rRNA, 5.8S rRNA, LSU-rRNA) (GO:0000466);	0.0541579
CAGL0K06985g	4.12e-07	2.52024	up	Biological Process: signal transduction (GO:0007165);	0.745496
CAGL0L10758g	0.000107301	2.13212	up	Biological Process: fructose 6-phosphate metabolic process (GO:0006002);	0.0541579
CAGL0F08547g	0.000182674	2.0752	up	Biological Process: translational elongation (GO:0006414);	0.0318444
CAGL0E02673g	0.00741373	1.5735	up	Biological Process: maturation of SSU-rRNA from tricistronic rRNA transcript (SSU-rRNA, 5.8S rRNA, LSU-rRNA) (GO:0000462);	0.090818
CAGL0M07722g	0.00378497	1.65666	up	Biological Process: mitochondrion organization (GO:0007005);	0.122451
CAGL0M13893g	0.00109654	1.80782	up	Biological Process: regulation of translational initiation (GO:0006446);	0.1574
CAGL0J10010g	0.000943781	1.79855	up	Biological Process: regulation of translational initiation (GO:0006446);	0.1574
CAGL0H10076g	0.00601537	1.73833	up	Biological Process: ion transport (GO:0006811);	0.148832
CAGL0E05390g	7.36e-06	2.30589	up	Biological Process: alanyl-tRNA aminoacylation (GO:0006419);	0.262645
CAGL0M06941g	0.00944139	1.53688	up	Biological Process: Arp2/3 complex-mediated actin nucleation (GO:0034314);	0.533321
CAGL0M12881g	4e-11	3.26084	up	Biological Process: 'de novo' UMP biosynthetic process (GO:0044205);	0.0541579
CAGL0J05984g	9.2e-08	2.64005	up	Biological Process: purine ribonucleoside monophosphate biosynthetic process (GO:0009168);	0.141283
CAGL0M05775g	0.00582247	1.59456	up	Biological Process: ribosome assembly (GO:0042255);	0.141283
CAGL0J11242g	4.5e-08	2.69984	up	Biological Process: small GTPase mediated signal transduction (GO:0007264);	0.656711
CAGL0J00715g	6.58e-09	2.84834	up	Biological Process: small GTPase mediated signal transduction (GO:0007264);	0.656711
CAGL0I01342g	5.11e-15	3.87416	up	Biological Process: threonine catabolic process (GO:0006567);	0.141283
CAGL0M06765g	0.00157785	1.75016	up	Biological Process: peptidyl-tyrosine dephosphorylation (GO:0035335);	0.567132
CAGL0H04939g	0.00872497	1.59941	up	Biological Process: reactive oxygen species metabolic process (GO:0072593);	0.262645
CAGL0L07678g	2.1e-08	2.87532	up	Biological Process: rRNA methylation (GO:0031167);	0.262645
CAGL0I01342g	5.11e-15	3.87416	up	Biological Process: cellular amino acid metabolic process (GO:0006520);	0.0766844
CAGL0K06985g	4.12e-07	2.52024	up	Biological Process: regulation of transcription, DNA-templated (GO:0006355);	0.931207
CAGL0M04807g	0.00026486	1.97863	up	Biological Process: regulation of transcription, DNA-templated (GO:0006355);	0.931207
CAGL0K07964g	0.000192702	1.97257	up	Biological Process: regulation of transcription, DNA-templated (GO:0006355);	0.931207
CAGL0B01243g	0.000848505	1.8698	up	Biological Process: regulation of transcription, DNA-templated (GO:0006355);	0.931207
CAGL0J05984g	9.2e-08	2.64005	up	Biological Process: adenine catabolic process (GO:0006146);	0.141283
CAGL0L10846g	0.00220522	1.70601	up	Biological Process: rRNA (guanine-N7)-methylation (GO:0070476);	0.141283
CAGL0L05478g	0.00276956	1.7383	up	Biological Process: pentose-phosphate shunt (GO:0006098);	0.782502
CAGL0J00715g	6.58e-09	2.84834	up	Biological Process: GTP catabolic process (GO:0006184);	0.765668
CAGL0M12144g	0.00189798	1.78221	up	Biological Process: GTP catabolic process (GO:0006184);	0.765668
CAGL0H08393g	3.54e-09	2.90378	up	Biological Process: amino acid transmembrane transport (GO:0003333);	0.952948
CAGL0K07964g	0.000192702	1.97257	up	Biological Process: DNA-templated transcription, initiation (GO:0006352);	0.423437
CAGL0M13893g	0.00109654	1.80782	up	Biological Process: formation of translation preinitiation complex (GO:0001731);	0.599362
CAGL0G03443g	0.00130988	1.82202	up	Biological Process: intracellular protein transport (GO:0006886);	0.963396
CAGL0E01925g	0.00145822	1.76844	up	Biological Process: methylation (GO:0032259);	0.373052
CAGL0L10846g	0.00220522	1.70601	up	Biological Process: methylation (GO:0032259);	0.373052
CAGL0M07920g	3.6e-05	2.31048	up	Biological Process: pyruvate metabolic process (GO:0006090);	0.533321
CAGL0L05566g	0.000199927	1.97194	up	Biological Process: tRNA methylation (GO:0030488);	0.366888
CAGL0C02299g	0.00390195	1.66191	up	Biological Process: DNA repair (GO:0006281);	0.983762
CAGL0L10758g	0.000107301	2.13212	up	Biological Process: phosphorylation (GO:0016310);	0.531303
CAGL0D00550g	3.48e-05	2.15204	up	Biological Process: phosphorylation (GO:0016310);	0.531303
CAGL0C04323g	0.000274817	1.94793	up	Biological Process: trehalose catabolic process (GO:0005993);	0.456423
CAGL0M04807g	0.00026486	1.97863	up	Biological Process: regulation of single-species biofilm formation on inanimate substrate (GO:1900231);	0.456423
CAGL0M12881g	4e-11	3.26084	up	Biological Process: UMP biosynthetic process (GO:0006222);	0.141283
CAGL0D00550g	3.48e-05	2.15204	up	Biological Process: ribonucleoside monophosphate biosynthetic process (GO:0009156);	0.0100328
CAGL0J05984g	9.2e-08	2.64005	up	Biological Process: nucleotide metabolic process (GO:0009117);	0.456423
CAGL0K06259g	0.00697769	1.59911	up	Biological Process: oxidation-reduction process (GO:0055114);	0.102706
CAGL0J01848g	3.79e-10	3.06424	up	Biological Process: oxidation-reduction process (GO:0055114);	0.102706
CAGL0K09152g	7.6e-06	2.26826	up	Biological Process: oxidation-reduction process (GO:0055114);	0.102706
CAGL0M12881g	4e-11	3.26084	up	Biological Process: oxidation-reduction process (GO:0055114);	0.102706
CAGL0I07843g	0.000968081	1.99887	up	Biological Process: oxidation-reduction process (GO:0055114);	0.102706
CAGL0I01166g	5.2e-05	2.08925	up	Biological Process: oxidation-reduction process (GO:0055114);	0.102706
CAGL0F08371g	0.0064225	1.62746	up	Biological Process: NAD transport (GO:0043132);	0.098283
CAGL0L10846g	0.00220522	1.70601	up	Biological Process: cellular bud site selection (GO:0000282);	0.0199216
CAGL0J00363g	0.000674884	1.8458	up	Biological Process: transmembrane transport (GO:0055085);	0.0375005
CAGL0F00187g	0.000331247	2.01077	up	Biological Process: transmembrane transport (GO:0055085);	0.0375005
CAGL0E04092g	3.52e-05	2.14202	up	Biological Process: transmembrane transport (GO:0055085);	0.0375005
CAGL0E01507g	0.00577095	1.59585	up	Biological Process: transmembrane transport (GO:0055085);	0.0375005
CAGL0G07997g	0.00518344	1.68907	up	Biological Process: transmembrane transport (GO:0055085);	0.0375005
CAGL0A02321g	0.00158547	1.8019	up	Biological Process: transmembrane transport (GO:0055085);	0.0375005
CAGL0K07656g	0.0033047	1.66605	up	Biological Process: transmembrane transport (GO:0055085);	0.0375005
CAGL0F08371g	0.0064225	1.62746	up	Biological Process: transmembrane transport (GO:0055085);	0.0375005
CAGL0I10384g	2.68e-05	2.20171	up	Biological Process: transmembrane transport (GO:0055085);	0.0375005
CAGL0C01287g	0.00126355	1.81667	up	Biological Process: transmembrane transport (GO:0055085);	0.0375005
CAGL0F02387g	0.00948921	1.57954	up	Biological Process: transmembrane transport (GO:0055085);	0.0375005
CAGL0K08360g	0.00879731	1.54529	up	Biological Process: RNA methylation (GO:0001510);	0.063209
CAGL0B00484g	0.00476374	1.65623	up	Biological Process: RNA methylation (GO:0001510);	0.063209
CAGL0I07975g	0.000221485	1.94804	up	Biological Process: ribosomal large subunit assembly (GO:0000027);	0.0224599
CAGL0L10758g	0.000107301	2.13212	up	Biological Process: glycolysis (GO:0006096);	0.216536
CAGL0H02057g	0.00126378	1.84489	up	Biological Process: pseudouridine synthesis (GO:0001522);	0.567132
CAGL0I01166g	5.2e-05	2.08925	up	Biological Process: removal of superoxide radicals (GO:0019430);	0.262645
CAGL0M06765g	0.00157785	1.75016	up	Biological Process: thiamine metabolic process (GO:0006772);	0.262645
CAGL0C02299g	0.00390195	1.66191	up	Biological Process: plasmid partitioning (GO:0030541);	0.141283
CAGL0G06248g	0.000300009	1.93267	up	Biological Process: maturation of LSU-rRNA from tricistronic rRNA transcript (SSU-rRNA, 5.8S rRNA, LSU-rRNA) (GO:0000463);	0.0541579
CAGL0K02233g	6.34e-06	2.28302	up	Biological Process: maturation of LSU-rRNA from tricistronic rRNA transcript (SSU-rRNA, 5.8S rRNA, LSU-rRNA) (GO:0000463);	0.0541579
CAGL0J00869g	0.00530076	1.61579	up	Biological Process: transcription, DNA-templated (GO:0006351);	0.000385197
CAGL0B04125g	2.28e-08	2.75186	up	Biological Process: transcription, DNA-templated (GO:0006351);	0.000385197
CAGL0J04070g	7.96e-06	2.26235	up	Biological Process: transcription, DNA-templated (GO:0006351);	0.000385197
CAGL0J01848g	3.79e-10	3.06424	up	Biological Process: transcription, DNA-templated (GO:0006351);	0.000385197
CAGL0L11660g	0.000145223	1.99027	up	Biological Process: transcription, DNA-templated (GO:0006351);	0.000385197
CAGL0J07766g	2.5e-07	2.56129	up	Biological Process: transcription, DNA-templated (GO:0006351);	0.000385197
CAGL0K12628g	0.00125945	1.7868	up	Biological Process: transcription, DNA-templated (GO:0006351);	0.000385197
CAGL0G08250g	0.00501301	1.67975	up	Biological Process: transcription, DNA-templated (GO:0006351);	0.000385197
C.glabrata_newGene_134	6.85e-11	3.20749	up	Biological Process: nucleosome assembly (GO:0006334);	0.000676839
CAGL0J07722g	0.00380878	1.67454	up	Biological Process: nucleosome assembly (GO:0006334);	0.000676839
CAGL0I03234g	1.69e-06	2.40024	up	Biological Process: mRNA processing (GO:0006397);	0.690896
CAGL0A00935g	0.00556235	1.66104	up	Biological Process: mRNA processing (GO:0006397);	0.690896
CAGL0B01243g	0.000848505	1.8698	up	Biological Process: positive regulation of mating-type specific transcription, DNA-templated (GO:0045895);	0.0199216
CAGL0M12881g	4e-11	3.26084	up	Biological Process: 'de novo' pyrimidine nucleobase biosynthetic process (GO:0006207);	0.148832
CAGL0G04763g	6.28e-09	2.8517	up	Biological Process: termination of G-protein coupled receptor signaling pathway (GO:0038032);	0.0541579
CAGL0K13024g	0.000943333	1.80158	up	Biological Process: adhesion to host (GO:0044406);	0.017578
CAGL0B00352g	0.000122702	2.00985	up	Biological Process: endonucleolytic cleavage in ITS1 to separate SSU-rRNA from 5.8S rRNA and LSU-rRNA from tricistronic rRNA transcript (SSU-rRNA, 5.8S rRNA, LSU-rRNA) (GO:0000447);	0.0046588
CAGL0L10846g	0.00220522	1.70601	up	Biological Process: endonucleolytic cleavage in ITS1 to separate SSU-rRNA from 5.8S rRNA and LSU-rRNA from tricistronic rRNA transcript (SSU-rRNA, 5.8S rRNA, LSU-rRNA) (GO:0000447);	0.0046588
CAGL0I05016g	0.00386842	1.65694	up	Biological Process: tryptophan biosynthetic process (GO:0000162);	0.456423
CAGL0M07920g	3.6e-05	2.31048	up	Biological Process: metabolic process (GO:0008152);	0.874982
CAGL0M11660g	3.58e-07	2.56786	up	Biological Process: metabolic process (GO:0008152);	0.874982
CAGL0M06457g	0.000342395	1.91803	up	Biological Process: transport (GO:0006810);	0.731643
CAGL0K04411g	0.00393202	1.72304	up	Biological Process: transport (GO:0006810);	0.731643
CAGL0L05500g	0.000266739	1.93281	up	Biological Process: transport (GO:0006810);	0.731643
CAGL0M07293g	5.76e-05	2.13433	up	Biological Process: transport (GO:0006810);	0.731643
CAGL0H07997g	0.000244151	1.95329	up	Biological Process: cellular process (GO:0009987);	0.150227
CAGL0G08250g	0.00501301	1.67975	up	Biological Process: cellular process (GO:0009987);	0.150227
CAGL0C05533g	0.00355389	1.66557	up	Biological Process: lipid metabolic process (GO:0006629);	0.164652
CAGL0J02948g	3.58e-05	2.17611	up	Biological Process: nucleobase transport (GO:0015851);	0.0275511
CAGL0B04433g	1.66e-05	2.21984	up	Biological Process: nucleobase transport (GO:0015851);	0.0275511
CAGL0H07997g	0.000244151	1.95329	up	Biological Process: cell wall biogenesis (GO:0042546);	0.366888
CAGL0J04576g	0.00152686	1.75072	up	Biological Process: peptidyl-diphthamide biosynthetic process from peptidyl-histidine (GO:0017183);	0.599362
CAGL0G01991g	0.00837536	1.58733	up	Biological Process: maturation of SSU-rRNA (GO:0030490);	0.262645
CAGL0J11242g	4.5e-08	2.69984	up	Cellular Component: intracellular (GO:0005622);	0.889707
CAGL0I03234g	1.69e-06	2.40024	up	Cellular Component: ribonucleoprotein complex (GO:0030529);	0.0013606
CAGL0B04169g	4.78e-05	2.10088	up	Cellular Component: ribonucleoprotein complex (GO:0030529);	0.0013606
CAGL0G06490g	0.00423845	1.75164	up	Cellular Component: cytosolic small ribosomal subunit (GO:0022627);	0.0450293
CAGL0M00814g	0.00433487	1.77739	up	Cellular Component: cytosolic small ribosomal subunit (GO:0022627);	0.0450293
CAGL0C04323g	0.000274817	1.94793	up	Cellular Component: cytoplasm (GO:0005737);	0.159636
CAGL0K07656g	0.0033047	1.66605	up	Cellular Component: cytoplasm (GO:0005737);	0.159636
CAGL0L10846g	0.00220522	1.70601	up	Cellular Component: cytoplasm (GO:0005737);	0.159636
CAGL0L06754g	0.00100418	1.81942	up	Cellular Component: cytoplasm (GO:0005737);	0.159636
CAGL0J05984g	9.2e-08	2.64005	up	Cellular Component: cytoplasm (GO:0005737);	0.159636
CAGL0K09460g	1.26e-05	2.22087	up	Cellular Component: cytoplasm (GO:0005737);	0.159636
CAGL0M07722g	0.00378497	1.65666	up	Cellular Component: cytoplasm (GO:0005737);	0.159636
CAGL0E05390g	7.36e-06	2.30589	up	Cellular Component: cytoplasm (GO:0005737);	0.159636
CAGL0L05500g	0.000266739	1.93281	up	Cellular Component: cytoplasm (GO:0005737);	0.159636
CAGL0J04576g	0.00152686	1.75072	up	Cellular Component: cytoplasm (GO:0005737);	0.159636
CAGL0I01166g	5.2e-05	2.08925	up	Cellular Component: cytoplasm (GO:0005737);	0.159636
CAGL0H07997g	0.000244151	1.95329	up	Cellular Component: cell wall (GO:0005618);	0.545005
CAGL0H07997g	0.000244151	1.95329	up	Cellular Component: extracellular region (GO:0005576);	0.941775
CAGL0M13519g	1.75e-06	2.40228	up	Cellular Component: nucleolus (GO:0005730);	3.57e-10
CAGL0K02233g	6.34e-06	2.28302	up	Cellular Component: nucleolus (GO:0005730);	3.57e-10
CAGL0A03652g	0.00338103	1.66425	up	Cellular Component: nucleolus (GO:0005730);	3.57e-10
CAGL0L10890g	4.22e-09	2.90157	up	Cellular Component: nucleolus (GO:0005730);	3.57e-10
CAGL0J01848g	3.79e-10	3.06424	up	Cellular Component: nucleolus (GO:0005730);	3.57e-10
CAGL0G07975g	0.000773029	1.83238	up	Cellular Component: nucleolus (GO:0005730);	3.57e-10
CAGL0B00352g	0.000122702	2.00985	up	Cellular Component: nucleolus (GO:0005730);	3.57e-10
CAGL0I02354g	0.00104071	1.79441	up	Cellular Component: nucleolus (GO:0005730);	3.57e-10
CAGL0G00264g	2.6e-06	2.36109	up	Cellular Component: nucleolus (GO:0005730);	3.57e-10
CAGL0L04950g	3.49e-08	2.71903	up	Cellular Component: nucleolus (GO:0005730);	3.57e-10
CAGL0I03234g	1.69e-06	2.40024	up	Cellular Component: nucleolus (GO:0005730);	3.57e-10
CAGL0G06248g	0.000300009	1.93267	up	Cellular Component: nucleolus (GO:0005730);	3.57e-10
CAGL0B00484g	0.00476374	1.65623	up	Cellular Component: nucleolus (GO:0005730);	3.57e-10
CAGL0I07975g	0.000221485	1.94804	up	Cellular Component: nucleolus (GO:0005730);	3.57e-10
CAGL0H03773g	9.22e-07	2.45111	up	Cellular Component: nucleolus (GO:0005730);	3.57e-10
CAGL0L10846g	0.00220522	1.70601	up	Cellular Component: nucleolus (GO:0005730);	3.57e-10
CAGL0M01430g	2.87e-05	2.14654	up	Cellular Component: nucleolus (GO:0005730);	3.57e-10
CAGL0K09460g	1.26e-05	2.22087	up	Cellular Component: nucleolus (GO:0005730);	3.57e-10
CAGL0F07403g	0.00504748	1.61321	up	Cellular Component: nucleolus (GO:0005730);	3.57e-10
CAGL0E02343g	4.01e-06	2.3297	up	Cellular Component: nucleolus (GO:0005730);	3.57e-10
CAGL0H02057g	0.00126378	1.84489	up	Cellular Component: box H/ACA snoRNP complex (GO:0031429);	0.0573075
CAGL0E02673g	0.00741373	1.5735	up	Cellular Component: intracellular membrane-bounded organelle (GO:0043231);	0.761656
CAGL0I01342g	5.11e-15	3.87416	up	Cellular Component: cytosol (GO:0005829);	0.177235
CAGL0M07920g	3.6e-05	2.31048	up	Cellular Component: cytosol (GO:0005829);	0.177235
CAGL0K06259g	0.00697769	1.59911	up	Cellular Component: cytosol (GO:0005829);	0.177235
CAGL0F08547g	0.000182674	2.0752	up	Cellular Component: cytosol (GO:0005829);	0.177235
CAGL0H04939g	0.00872497	1.59941	up	Cellular Component: cytosol (GO:0005829);	0.177235
CAGL0I07843g	0.000968081	1.99887	up	Cellular Component: cytosol (GO:0005829);	0.177235
CAGL0G07997g	0.00518344	1.68907	up	Cellular Component: integral component of membrane (GO:0016021);	0.962119
CAGL0M03179g	0.000972054	1.88154	up	Cellular Component: integral component of membrane (GO:0016021);	0.962119
CAGL0K07656g	0.0033047	1.66605	up	Cellular Component: integral component of membrane (GO:0016021);	0.962119
CAGL0I10384g	2.68e-05	2.20171	up	Cellular Component: integral component of membrane (GO:0016021);	0.962119
CAGL0M12881g	4e-11	3.26084	up	Cellular Component: integral component of membrane (GO:0016021);	0.962119
CAGL0M07293g	5.76e-05	2.13433	up	Cellular Component: integral component of membrane (GO:0016021);	0.962119
CAGL0H08393g	3.54e-09	2.90378	up	Cellular Component: integral component of membrane (GO:0016021);	0.962119
CAGL0F08371g	0.0064225	1.62746	up	Cellular Component: integral component of membrane (GO:0016021);	0.962119
CAGL0D03322g	8.1e-10	3.01044	up	Cellular Component: integral component of membrane (GO:0016021);	0.962119
CAGL0J00363g	0.000674884	1.8458	up	Cellular Component: integral component of membrane (GO:0016021);	0.962119
CAGL0E04092g	3.52e-05	2.14202	up	Cellular Component: integral component of membrane (GO:0016021);	0.962119
CAGL0E01507g	0.00577095	1.59585	up	Cellular Component: integral component of membrane (GO:0016021);	0.962119
CAGL0A02321g	0.00158547	1.8019	up	Cellular Component: integral component of membrane (GO:0016021);	0.962119
CAGL0F08547g	0.000182674	2.0752	up	Cellular Component: eukaryotic translation elongation factor 1 complex (GO:0005853);	0.545005
CAGL0C01287g	0.00126355	1.81667	up	Cellular Component: mitochondrial outer membrane (GO:0005741);	0.436478
CAGL0M03179g	0.000972054	1.88154	up	Cellular Component: mitochondrial outer membrane (GO:0005741);	0.436478
CAGL0K07656g	0.0033047	1.66605	up	Cellular Component: phenylalanine-tRNA ligase complex (GO:0009328);	0.145594
C.glabrata_newGene_134	6.85e-11	3.20749	up	Cellular Component: nucleosome (GO:0000786);	0.00178117
CAGL0D04488g	0.0024303	1.69869	up	Cellular Component: mitochondrion (GO:0005739);	0.987685
CAGL0I01166g	5.2e-05	2.08925	up	Cellular Component: mitochondrion (GO:0005739);	0.987685
CAGL0L05566g	0.000199927	1.97194	up	Cellular Component: tRNA (m1A) methyltransferase complex (GO:0031515);	0.270043
CAGL0M12881g	4e-11	3.26084	up	Cellular Component: intrinsic component of mitochondrial inner membrane (GO:0031304);	0.145594
CAGL0M13893g	0.00109654	1.80782	up	Cellular Component: eukaryotic 48S preinitiation complex (GO:0033290);	0.611391
CAGL0M13893g	0.00109654	1.80782	up	Cellular Component: eukaryotic 43S preinitiation complex (GO:0016282);	0.611391
CAGL0F07073g	0.00236416	1.84693	up	Cellular Component: small ribosomal subunit (GO:0015935);	0.0209019
CAGL0H05511g	3.56e-07	2.63025	up	Cellular Component: small ribosomal subunit (GO:0015935);	0.0209019
CAGL0J11220g	0.00425415	1.79631	up	Cellular Component: small ribosomal subunit (GO:0015935);	0.0209019
CAGL0I07975g	0.000221485	1.94804	up	Cellular Component: preribosome, large subunit precursor (GO:0030687);	0.000254683
CAGL0G06248g	0.000300009	1.93267	up	Cellular Component: preribosome, large subunit precursor (GO:0030687);	0.000254683
CAGL0K02233g	6.34e-06	2.28302	up	Cellular Component: preribosome, large subunit precursor (GO:0030687);	0.000254683
CAGL0M05775g	0.00582247	1.59456	up	Cellular Component: preribosome, large subunit precursor (GO:0030687);	0.000254683
CAGL0M06941g	0.00944139	1.53688	up	Cellular Component: Arp2/3 protein complex (GO:0005885);	0.611391
CAGL0B00352g	0.000122702	2.00985	up	Cellular Component: 90S preribosome (GO:0030686);	0.00243984
CAGL0G06490g	0.00423845	1.75164	up	Cellular Component: 90S preribosome (GO:0030686);	0.00243984
CAGL0L07678g	2.1e-08	2.87532	up	Cellular Component: 90S preribosome (GO:0030686);	0.00243984
CAGL0M01430g	2.87e-05	2.14654	up	Cellular Component: 90S preribosome (GO:0030686);	0.00243984
CAGL0B00352g	0.000122702	2.00985	up	Cellular Component: small-subunit processome (GO:0032040);	3.63e-05
CAGL0M09845g	0.00272161	1.69146	up	Cellular Component: small-subunit processome (GO:0032040);	3.63e-05
CAGL0G06490g	0.00423845	1.75164	up	Cellular Component: small-subunit processome (GO:0032040);	3.63e-05
CAGL0C00737g	2.67e-05	2.1522	up	Cellular Component: small-subunit processome (GO:0032040);	3.63e-05
CAGL0L10890g	4.22e-09	2.90157	up	Cellular Component: nucleoplasm (GO:0005654);	0.0107486
CAGL0L04950g	3.49e-08	2.71903	up	Cellular Component: nucleoplasm (GO:0005654);	0.0107486
CAGL0M13893g	0.00109654	1.80782	up	Cellular Component: eukaryotic translation initiation factor 3 complex (GO:0005852);	0.611391
C.glabrata_newGene_26	1.49e-06	3.57471	up	Cellular Component: fungal-type cell wall (GO:0009277);	0.0716599
CAGL0K13024g	0.000943333	1.80158	up	Cellular Component: fungal-type cell wall (GO:0009277);	0.0716599
C.glabrata_newGene_79	1.82e-05	2.18882	up	Cellular Component: fungal-type cell wall (GO:0009277);	0.0716599
CAGL0H10076g	0.00601537	1.73833	up	Cellular Component: membrane (GO:0016020);	0.577018
CAGL0J00715g	6.58e-09	2.84834	up	Cellular Component: membrane (GO:0016020);	0.577018
CAGL0A03212g	1.2e-05	2.28126	up	Cellular Component: membrane (GO:0016020);	0.577018
CAGL0J11242g	4.5e-08	2.69984	up	Cellular Component: membrane (GO:0016020);	0.577018
CAGL0M06457g	0.000342395	1.91803	up	Cellular Component: membrane (GO:0016020);	0.577018
CAGL0M12881g	4e-11	3.26084	up	Cellular Component: membrane (GO:0016020);	0.577018
CAGL0L07766g	0.0010383	1.8016	up	Cellular Component: membrane (GO:0016020);	0.577018
CAGL0J02948g	3.58e-05	2.17611	up	Cellular Component: membrane (GO:0016020);	0.577018
CAGL0B04433g	1.66e-05	2.21984	up	Cellular Component: membrane (GO:0016020);	0.577018
CAGL0F02387g	0.00948921	1.57954	up	Cellular Component: membrane (GO:0016020);	0.577018
CAGL0G07529g	0.000939403	1.80337	up	Cellular Component: prefoldin complex (GO:0016272);	0.668115
CAGL0K06985g	4.12e-07	2.52024	up	Cellular Component: nucleus (GO:0005634);	0.35945
CAGL0C02299g	0.00390195	1.66191	up	Cellular Component: nucleus (GO:0005634);	0.35945
CAGL0D02706g	1.08e-09	4.14123	up	Cellular Component: nucleus (GO:0005634);	0.35945
CAGL0D00880g	2.09e-06	2.37987	up	Cellular Component: nucleus (GO:0005634);	0.35945
CAGL0L10890g	4.22e-09	2.90157	up	Cellular Component: nucleus (GO:0005634);	0.35945
CAGL0J01848g	3.79e-10	3.06424	up	Cellular Component: nucleus (GO:0005634);	0.35945
CAGL0J07766g	2.5e-07	2.56129	up	Cellular Component: nucleus (GO:0005634);	0.35945
CAGL0K03861g	0.00540529	1.62377	up	Cellular Component: nucleus (GO:0005634);	0.35945
CAGL0L04950g	3.49e-08	2.71903	up	Cellular Component: nucleus (GO:0005634);	0.35945
CAGL0B00484g	0.00476374	1.65623	up	Cellular Component: nucleus (GO:0005634);	0.35945
CAGL0J07722g	0.00380878	1.67454	up	Cellular Component: nucleus (GO:0005634);	0.35945
CAGL0B01243g	0.000848505	1.8698	up	Cellular Component: nucleus (GO:0005634);	0.35945
CAGL0D03674g	0.000572164	1.91136	up	Cellular Component: nucleus (GO:0005634);	0.35945
CAGL0J05984g	9.2e-08	2.64005	up	Cellular Component: nucleus (GO:0005634);	0.35945
CAGL0G08250g	0.00501301	1.67975	up	Cellular Component: nucleus (GO:0005634);	0.35945
CAGL0A01628g	1.13e-08	2.80714	up	Cellular Component: nucleus (GO:0005634);	0.35945
CAGL0J10010g	0.000943781	1.79855	up	Cellular Component: nucleus (GO:0005634);	0.35945
CAGL0L05566g	0.000199927	1.97194	up	Cellular Component: nucleus (GO:0005634);	0.35945
CAGL0I04246g	1e-11	3.32774	up	Cellular Component: nucleus (GO:0005634);	0.35945
CAGL0M04807g	0.00026486	1.97863	up	Cellular Component: nucleus (GO:0005634);	0.35945
CAGL0C02343g	0.00160278	1.80104	up	Cellular Component: nucleus (GO:0005634);	0.35945
CAGL0L05500g	0.000266739	1.93281	up	Cellular Component: nucleus (GO:0005634);	0.35945
CAGL0M05775g	0.00582247	1.59456	up	Cellular Component: nucleus (GO:0005634);	0.35945
CAGL0L11660g	0.000145223	1.99027	up	Cellular Component: nucleus (GO:0005634);	0.35945
CAGL0M04829g	0.002133	1.7408	up	Cellular Component: nucleus (GO:0005634);	0.35945
CAGL0B04169g	4.78e-05	2.10088	up	Cellular Component: nucleus (GO:0005634);	0.35945
CAGL0G03443g	0.00130988	1.82202	up	Cellular Component: nucleus (GO:0005634);	0.35945
CAGL0G01991g	0.00837536	1.58733	up	Cellular Component: intracellular part (GO:0044424);	0.64164
CAGL0E04092g	3.52e-05	2.14202	up	Cellular Component: plasma membrane (GO:0005886);	0.734053
CAGL0G05027g	0.0030066	1.78991	up	Cellular Component: ribosome (GO:0005840);	0.000109672
CAGL0J00737g	0.00628926	1.7112	up	Cellular Component: ribosome (GO:0005840);	0.000109672
CAGL0L08118g	0.0059191	1.70563	up	Cellular Component: ribosome (GO:0005840);	0.000109672
CAGL0K00671g	0.000975606	1.80732	up	Cellular Component: ribosome (GO:0005840);	0.000109672
CAGL0D05412g	0.000340413	1.92375	up	Cellular Component: ribosome (GO:0005840);	0.000109672
CAGL0C02343g	0.00160278	1.80104	up	Cellular Component: ribosome (GO:0005840);	0.000109672
CAGL0L06886g	0.00359054	1.7736	up	Cellular Component: ribosome (GO:0005840);	0.000109672
CAGL0B01203g	0.000900572	1.86158	up	Cellular Component: ribosome (GO:0005840);	0.000109672
CAGL0L10758g	0.000107301	2.13212	up	Cellular Component: 6-phosphofructokinase complex (GO:0005945);	0.0573075
CAGL0A00935g	0.00556235	1.66104	up	Cellular Component: spliceosomal complex (GO:0005681);	0.834729
CAGL0I03234g	1.69e-06	2.40024	up	Cellular Component: spliceosomal complex (GO:0005681);	0.834729
CAGL0M07920g	3.6e-05	2.31048	up	Molecular Function: pyruvate decarboxylase activity (GO:0004737);	0.256755
CAGL0I01166g	5.2e-05	2.08925	up	Molecular Function: flavin adenine dinucleotide binding (GO:0050660);	0.393541
CAGL0J05984g	9.2e-08	2.64005	up	Molecular Function: adenine deaminase activity (GO:0000034);	0.137859
CAGL0M06765g	0.00157785	1.75016	up	Molecular Function: protein tyrosine phosphatase activity (GO:0004725);	0.508163
CAGL0H04939g	0.00872497	1.59941	up	Molecular Function: fructose 1,6-bisphosphate 1-phosphatase activity (GO:0042132);	0.256755
CAGL0D00550g	3.48e-05	2.15204	up	Molecular Function: ribose phosphate diphosphokinase activity (GO:0004749);	0.00934258
CAGL0B04125g	2.28e-08	2.75186	up	Molecular Function: protein dimerization activity (GO:0046983);	0.152659
CAGL0K06259g	0.00697769	1.59911	up	Molecular Function: peroxiredoxin activity (GO:0051920);	0.447709
CAGL0K08360g	0.00879731	1.54529	up	Molecular Function: S-adenosylmethionine-dependent tRNA (m5U54) methyltransferase activity (GO:0030697);	0.137859
CAGL0L10758g	0.000107301	2.13212	up	Molecular Function: 6-phosphofructokinase activity (GO:0003872);	0.051686
CAGL0G08250g	0.00501301	1.67975	up	Molecular Function: metalloexopeptidase activity (GO:0008235);	0.256755
CAGL0A01628g	1.13e-08	2.80714	up	Molecular Function: nucleic acid binding (GO:0003676);	0.0046107
CAGL0L03806g	0.000451695	1.87617	up	Molecular Function: nucleic acid binding (GO:0003676);	0.0046107
CAGL0G00264g	2.6e-06	2.36109	up	Molecular Function: nucleic acid binding (GO:0003676);	0.0046107
CAGL0J11154g	0.000522415	1.86571	up	Molecular Function: nucleic acid binding (GO:0003676);	0.0046107
CAGL0E01925g	0.00145822	1.76844	up	Molecular Function: nucleic acid binding (GO:0003676);	0.0046107
CAGL0E05390g	7.36e-06	2.30589	up	Molecular Function: nucleic acid binding (GO:0003676);	0.0046107
CAGL0A03652g	0.00338103	1.66425	up	Molecular Function: nucleic acid binding (GO:0003676);	0.0046107
CAGL0H02057g	0.00126378	1.84489	up	Molecular Function: nucleic acid binding (GO:0003676);	0.0046107
CAGL0I02354g	0.00104071	1.79441	up	Molecular Function: nucleic acid binding (GO:0003676);	0.0046107
CAGL0K12804g	0.000572657	1.85175	up	Molecular Function: nucleic acid binding (GO:0003676);	0.0046107
CAGL0B04169g	4.78e-05	2.10088	up	Molecular Function: nucleic acid binding (GO:0003676);	0.0046107
CAGL0F08547g	0.000182674	2.0752	up	Molecular Function: translation elongation factor activity (GO:0003746);	0.552879
CAGL0H08393g	3.54e-09	2.90378	up	Molecular Function: amino acid transmembrane transporter activity (GO:0015171);	0.940864
CAGL0M07920g	3.6e-05	2.31048	up	Molecular Function: magnesium ion binding (GO:0000287);	0.499656
CAGL0D00550g	3.48e-05	2.15204	up	Molecular Function: magnesium ion binding (GO:0000287);	0.499656
CAGL0K07656g	0.0033047	1.66605	up	Molecular Function: solute:hydrogen antiporter activity (GO:0015299);	0.256755
CAGL0J00715g	6.58e-09	2.84834	up	Molecular Function: GTPase activity (GO:0003924);	0.745706
CAGL0M12144g	0.00189798	1.78221	up	Molecular Function: GTPase activity (GO:0003924);	0.745706
CAGL0B01243g	0.000848505	1.8698	up	Molecular Function: mating pheromone activity (GO:0000772);	0.051686
CAGL0I10648g	7.14e-08	2.70695	up	Molecular Function: asparagine synthase (glutamine-hydrolyzing) activity (GO:0004066);	0.256755
CAGL0I07975g	0.000221485	1.94804	up	Molecular Function: rRNA primary transcript binding (GO:0042134);	0.137859
CAGL0I04246g	1e-11	3.32774	up	Molecular Function: zinc ion binding (GO:0008270);	0.323367
CAGL0K06985g	4.12e-07	2.52024	up	Molecular Function: zinc ion binding (GO:0008270);	0.323367
CAGL0A00935g	0.00556235	1.66104	up	Molecular Function: zinc ion binding (GO:0008270);	0.323367
CAGL0J00737g	0.00628926	1.7112	up	Molecular Function: zinc ion binding (GO:0008270);	0.323367
CAGL0L11660g	0.000145223	1.99027	up	Molecular Function: zinc ion binding (GO:0008270);	0.323367
CAGL0K07964g	0.000192702	1.97257	up	Molecular Function: zinc ion binding (GO:0008270);	0.323367
CAGL0K12804g	0.000572657	1.85175	up	Molecular Function: zinc ion binding (GO:0008270);	0.323367
CAGL0I07843g	0.000968081	1.99887	up	Molecular Function: zinc ion binding (GO:0008270);	0.323367
CAGL0J05984g	9.2e-08	2.64005	up	Molecular Function: zinc ion binding (GO:0008270);	0.323367
CAGL0G08250g	0.00501301	1.67975	up	Molecular Function: zinc ion binding (GO:0008270);	0.323367
CAGL0G03443g	0.00130988	1.82202	up	Molecular Function: Ran GTPase binding (GO:0008536);	0.831986
CAGL0H02057g	0.00126378	1.84489	up	Molecular Function: box H/ACA snoRNA binding (GO:0034513);	0.137859
CAGL0C04323g	0.000274817	1.94793	up	Molecular Function: calcium ion binding (GO:0005509);	0.690563
CAGL0K06985g	4.12e-07	2.52024	up	Molecular Function: signal transducer activity (GO:0004871);	0.460626
CAGL0K06259g	0.00697769	1.59911	up	Molecular Function: antioxidant activity (GO:0016209);	0.447709
CAGL0L05478g	0.00276956	1.7383	up	Molecular Function: ribulose-phosphate 3-epimerase activity (GO:0004750);	0.256755
CAGL0J01848g	3.79e-10	3.06424	up	Molecular Function: ribonucleoside binding (GO:0032549);	0.00934258
CAGL0L11660g	0.000145223	1.99027	up	Molecular Function: ribonucleoside binding (GO:0032549);	0.00934258
CAGL0G07975g	0.000773029	1.83238	up	Molecular Function: organic cyclic compound binding (GO:0097159);	0.342573
CAGL0J01848g	3.79e-10	3.06424	up	Molecular Function: oxidoreductase activity (GO:0016491);	0.246577
CAGL0K09152g	7.6e-06	2.26826	up	Molecular Function: oxidoreductase activity (GO:0016491);	0.246577
CAGL0K12628g	0.00125945	1.7868	up	Molecular Function: DNA binding (GO:0003677);	0.522394
CAGL0K06985g	4.12e-07	2.52024	up	Molecular Function: DNA binding (GO:0003677);	0.522394
CAGL0B04125g	2.28e-08	2.75186	up	Molecular Function: DNA binding (GO:0003677);	0.522394
CAGL0A00935g	0.00556235	1.66104	up	Molecular Function: DNA binding (GO:0003677);	0.522394
CAGL0M04807g	0.00026486	1.97863	up	Molecular Function: DNA binding (GO:0003677);	0.522394
CAGL0E03289g	4.16e-08	2.70917	up	Molecular Function: DNA binding (GO:0003677);	0.522394
C.glabrata_newGene_134	6.85e-11	3.20749	up	Molecular Function: DNA binding (GO:0003677);	0.522394
CAGL0J01848g	3.79e-10	3.06424	up	Molecular Function: DNA binding (GO:0003677);	0.522394
CAGL0L11660g	0.000145223	1.99027	up	Molecular Function: DNA binding (GO:0003677);	0.522394
CAGL0J07766g	2.5e-07	2.56129	up	Molecular Function: DNA binding (GO:0003677);	0.522394
CAGL0J00869g	0.00530076	1.61579	up	Molecular Function: DNA binding (GO:0003677);	0.522394
CAGL0B01243g	0.000848505	1.8698	up	Molecular Function: DNA binding (GO:0003677);	0.522394
CAGL0G08250g	0.00501301	1.67975	up	Molecular Function: DNA binding (GO:0003677);	0.522394
CAGL0I07975g	0.000221485	1.94804	up	Molecular Function: 5S rRNA binding (GO:0008097);	0.256755
CAGL0D00550g	3.48e-05	2.15204	up	Molecular Function: kinase activity (GO:0016301);	0.326821
CAGL0L03806g	0.000451695	1.87617	up	Molecular Function: nucleotide binding (GO:0000166);	0.295098
CAGL0J11154g	0.000522415	1.86571	up	Molecular Function: nucleotide binding (GO:0000166);	0.295098
CAGL0B04169g	4.78e-05	2.10088	up	Molecular Function: nucleotide binding (GO:0000166);	0.295098
CAGL0C02343g	0.00160278	1.80104	up	Molecular Function: ATPase activity (GO:0016887);	0.602005
CAGL0D03674g	0.000572164	1.91136	up	Molecular Function: ATPase activity (GO:0016887);	0.602005
CAGL0G05027g	0.0030066	1.78991	up	Molecular Function: structural constituent of ribosome (GO:0003735);	2.03e-06
CAGL0L08118g	0.0059191	1.70563	up	Molecular Function: structural constituent of ribosome (GO:0003735);	2.03e-06
CAGL0K00671g	0.000975606	1.80732	up	Molecular Function: structural constituent of ribosome (GO:0003735);	2.03e-06
CAGL0H05511g	3.56e-07	2.63025	up	Molecular Function: structural constituent of ribosome (GO:0003735);	2.03e-06
CAGL0L06886g	0.00359054	1.7736	up	Molecular Function: structural constituent of ribosome (GO:0003735);	2.03e-06
CAGL0J11220g	0.00425415	1.79631	up	Molecular Function: structural constituent of ribosome (GO:0003735);	2.03e-06
CAGL0G06490g	0.00423845	1.75164	up	Molecular Function: structural constituent of ribosome (GO:0003735);	2.03e-06
CAGL0J00737g	0.00628926	1.7112	up	Molecular Function: structural constituent of ribosome (GO:0003735);	2.03e-06
CAGL0M00814g	0.00433487	1.77739	up	Molecular Function: structural constituent of ribosome (GO:0003735);	2.03e-06
CAGL0F07073g	0.00236416	1.84693	up	Molecular Function: structural constituent of ribosome (GO:0003735);	2.03e-06
CAGL0D05412g	0.000340413	1.92375	up	Molecular Function: structural constituent of ribosome (GO:0003735);	2.03e-06
CAGL0B01203g	0.000900572	1.86158	up	Molecular Function: structural constituent of ribosome (GO:0003735);	2.03e-06
CAGL0H04411g	0.00995111	1.54885	up	Molecular Function: ribonuclease activity (GO:0004540);	0.249601
CAGL0D03740g	0.00223639	1.70832	up	Molecular Function: ribonuclease activity (GO:0004540);	0.249601
CAGL0H08019g	0.000833406	1.81565	up	Molecular Function: protein serine/threonine kinase activity (GO:0004674);	0.720902
CAGL0C04323g	0.000274817	1.94793	up	Molecular Function: protein serine/threonine kinase activity (GO:0004674);	0.720902
CAGL0I06248g	7.28e-06	2.2765	up	Molecular Function: protein serine/threonine kinase activity (GO:0004674);	0.720902
C.glabrata_newGene_134	6.85e-11	3.20749	up	Molecular Function: protein serine/threonine kinase activity (GO:0004674);	0.720902
CAGL0B04301g	0.00128443	1.79574	up	Molecular Function: protein serine/threonine kinase activity (GO:0004674);	0.720902
CAGL0L07678g	2.1e-08	2.87532	up	Molecular Function: 18S rRNA (adenine(1779)-N(6)/adenine(1780)-N(6))-dimethyltransferase activity (GO:0052909);	0.137859
CAGL0M13519g	1.75e-06	2.40228	up	Molecular Function: ATP-dependent helicase activity (GO:0008026);	7.13e-06
CAGL0A03652g	0.00338103	1.66425	up	Molecular Function: ATP-dependent helicase activity (GO:0008026);	7.13e-06
CAGL0J01848g	3.79e-10	3.06424	up	Molecular Function: ATP-dependent helicase activity (GO:0008026);	7.13e-06
CAGL0G07975g	0.000773029	1.83238	up	Molecular Function: ATP-dependent helicase activity (GO:0008026);	7.13e-06
CAGL0I02354g	0.00104071	1.79441	up	Molecular Function: ATP-dependent helicase activity (GO:0008026);	7.13e-06
CAGL0E01925g	0.00145822	1.76844	up	Molecular Function: methyltransferase activity (GO:0008168);	0.124297
CAGL0L10846g	0.00220522	1.70601	up	Molecular Function: methyltransferase activity (GO:0008168);	0.124297
CAGL0B00484g	0.00476374	1.65623	up	Molecular Function: methyltransferase activity (GO:0008168);	0.124297
CAGL0L05566g	0.000199927	1.97194	up	Molecular Function: tRNA (adenine-N1-)-methyltransferase activity (GO:0016429);	0.256755
CAGL0M04807g	0.00026486	1.97863	up	Molecular Function: helicase activity (GO:0004386);	0.690563
CAGL0I01342g	5.11e-15	3.87416	up	Molecular Function: pyridoxal phosphate binding (GO:0030170);	0.752074
CAGL0I05016g	0.00386842	1.65694	up	Molecular Function: anthranilate synthase activity (GO:0004049);	0.256755
CAGL0D04686g	0.000153049	2.05382	up	Molecular Function: metalloendopeptidase activity (GO:0004222);	0.508163
CAGL0I04246g	1e-11	3.32774	up	Molecular Function: sequence-specific DNA binding RNA polymerase II transcription factor activity (GO:0000981);	0.850958
CAGL0K06985g	4.12e-07	2.52024	up	Molecular Function: sequence-specific DNA binding RNA polymerase II transcription factor activity (GO:0000981);	0.850958
CAGL0J02948g	3.58e-05	2.17611	up	Molecular Function: nucleobase transmembrane transporter activity (GO:0015205);	0.0253328
CAGL0B04433g	1.66e-05	2.21984	up	Molecular Function: nucleobase transmembrane transporter activity (GO:0015205);	0.0253328
CAGL0J00363g	0.000674884	1.8458	up	Molecular Function: transporter activity (GO:0005215);	0.498313
CAGL0F02387g	0.00948921	1.57954	up	Molecular Function: transporter activity (GO:0005215);	0.498313
CAGL0L07678g	2.1e-08	2.87532	up	Molecular Function: rRNA (adenine-N6,N6-)-dimethyltransferase activity (GO:0000179);	0.256755
CAGL0I01342g	5.11e-15	3.87416	up	Molecular Function: L-allo-threonine aldolase activity (GO:0008732);	0.137859
CAGL0L06754g	0.00100418	1.81942	up	Molecular Function: translation release factor activity, codon specific (GO:0016149);	0.256755
CAGL0D02838g	0.000402915	1.88749	up	Molecular Function: nucleoside-triphosphatase activity (GO:0017111);	0.993748
CAGL0M07293g	5.76e-05	2.13433	up	Molecular Function: ATPase activity, coupled to transmembrane movement of substances (GO:0042626);	0.594646
CAGL0J10010g	0.000943781	1.79855	up	Molecular Function: translation initiation factor activity (GO:0003743);	0.0857049
CAGL0M13893g	0.00109654	1.80782	up	Molecular Function: translation initiation factor activity (GO:0003743);	0.0857049
CAGL0M07920g	3.6e-05	2.31048	up	Molecular Function: catalytic activity (GO:0003824);	0.98512
CAGL0E02343g	4.01e-06	2.3297	up	Molecular Function: catalytic activity (GO:0003824);	0.98512
CAGL0E05390g	7.36e-06	2.30589	up	Molecular Function: alanine-tRNA ligase activity (GO:0004813);	0.256755
CAGL0G07975g	0.000773029	1.83238	up	Molecular Function: hydrolase activity (GO:0016787);	0.136837
CAGL0M11660g	3.58e-07	2.56786	up	Molecular Function: hydrolase activity (GO:0016787);	0.136837
C.glabrata_newGene_79	1.82e-05	2.18882	up	Molecular Function: hydrolase activity (GO:0016787);	0.136837
CAGL0M13893g	0.00109654	1.80782	up	Molecular Function: translation initiation factor binding (GO:0031369);	0.256755
CAGL0B01203g	0.000900572	1.86158	up	Molecular Function: rRNA binding (GO:0019843);	0.16879
CAGL0H05511g	3.56e-07	2.63025	up	Molecular Function: rRNA binding (GO:0019843);	0.16879
CAGL0M12881g	4e-11	3.26084	up	Molecular Function: dihydroorotate oxidase activity (GO:0004158);	0.137859
CAGL0I01166g	5.2e-05	2.08925	up	Molecular Function: thioredoxin-disulfide reductase activity (GO:0004791);	0.256755
C.glabrata_newGene_26	1.49e-06	3.57471	up	Molecular Function: binding (GO:0005488);	0.892567
CAGL0C02343g	0.00160278	1.80104	up	Molecular Function: ATPase activity, uncoupled (GO:0042624);	0.137859
CAGL0M13519g	1.75e-06	2.40228	up	Molecular Function: RNA binding (GO:0003723);	2.01e-07
CAGL0K08360g	0.00879731	1.54529	up	Molecular Function: RNA binding (GO:0003723);	2.01e-07
CAGL0E03289g	4.16e-08	2.70917	up	Molecular Function: RNA binding (GO:0003723);	2.01e-07
CAGL0M05775g	0.00582247	1.59456	up	Molecular Function: RNA binding (GO:0003723);	2.01e-07
CAGL0H04411g	0.00995111	1.54885	up	Molecular Function: RNA binding (GO:0003723);	2.01e-07
CAGL0A03652g	0.00338103	1.66425	up	Molecular Function: RNA binding (GO:0003723);	2.01e-07
CAGL0J11220g	0.00425415	1.79631	up	Molecular Function: RNA binding (GO:0003723);	2.01e-07
CAGL0L07678g	2.1e-08	2.87532	up	Molecular Function: RNA binding (GO:0003723);	2.01e-07
CAGL0G07975g	0.000773029	1.83238	up	Molecular Function: RNA binding (GO:0003723);	2.01e-07
CAGL0B00352g	0.000122702	2.00985	up	Molecular Function: RNA binding (GO:0003723);	2.01e-07
CAGL0F07073g	0.00236416	1.84693	up	Molecular Function: RNA binding (GO:0003723);	2.01e-07
CAGL0I02354g	0.00104071	1.79441	up	Molecular Function: RNA binding (GO:0003723);	2.01e-07
CAGL0I03234g	1.69e-06	2.40024	up	Molecular Function: RNA binding (GO:0003723);	2.01e-07
CAGL0M04829g	0.002133	1.7408	up	Molecular Function: RNA binding (GO:0003723);	2.01e-07
CAGL0D05412g	0.000340413	1.92375	up	Molecular Function: RNA binding (GO:0003723);	2.01e-07
CAGL0H03773g	9.22e-07	2.45111	up	Molecular Function: RNA binding (GO:0003723);	2.01e-07
CAGL0B04169g	4.78e-05	2.10088	up	Molecular Function: RNA binding (GO:0003723);	2.01e-07
CAGL0K09460g	1.26e-05	2.22087	up	Molecular Function: RNA binding (GO:0003723);	2.01e-07
CAGL0G08250g	0.00501301	1.67975	up	Molecular Function: aminopeptidase activity (GO:0004177);	0.695246
CAGL0K07656g	0.0033047	1.66605	up	Molecular Function: tRNA binding (GO:0000049);	0.304295
CAGL0B01243g	0.000848505	1.8698	up	Molecular Function: sequence-specific DNA binding (GO:0043565);	0.851908
CAGL0G07975g	0.000773029	1.83238	up	Molecular Function: heterocyclic compound binding (GO:1901363);	0.342573
CAGL0M07920g	3.6e-05	2.31048	up	Molecular Function: thiamine pyrophosphate binding (GO:0030976);	0.646377
CAGL0A02321g	0.00158547	1.8019	up	Molecular Function: substrate-specific transmembrane transporter activity (GO:0022891);	0.0214298
CAGL0M13519g	1.75e-06	2.40228	up	Molecular Function: ATP binding (GO:0005524);	0.565746
CAGL0H08019g	0.000833406	1.81565	up	Molecular Function: ATP binding (GO:0005524);	0.565746
CAGL0C04323g	0.000274817	1.94793	up	Molecular Function: ATP binding (GO:0005524);	0.565746
CAGL0K07656g	0.0033047	1.66605	up	Molecular Function: ATP binding (GO:0005524);	0.565746
CAGL0L10758g	0.000107301	2.13212	up	Molecular Function: ATP binding (GO:0005524);	0.565746
C.glabrata_newGene_134	6.85e-11	3.20749	up	Molecular Function: ATP binding (GO:0005524);	0.565746
CAGL0I10648g	7.14e-08	2.70695	up	Molecular Function: ATP binding (GO:0005524);	0.565746
CAGL0M06941g	0.00944139	1.53688	up	Molecular Function: ATP binding (GO:0005524);	0.565746
CAGL0J01848g	3.79e-10	3.06424	up	Molecular Function: ATP binding (GO:0005524);	0.565746
CAGL0D02838g	0.000402915	1.88749	up	Molecular Function: ATP binding (GO:0005524);	0.565746
CAGL0G07975g	0.000773029	1.83238	up	Molecular Function: ATP binding (GO:0005524);	0.565746
CAGL0I02354g	0.00104071	1.79441	up	Molecular Function: ATP binding (GO:0005524);	0.565746
CAGL0D03674g	0.000572164	1.91136	up	Molecular Function: ATP binding (GO:0005524);	0.565746
CAGL0B04301g	0.00128443	1.79574	up	Molecular Function: ATP binding (GO:0005524);	0.565746
CAGL0M07293g	5.76e-05	2.13433	up	Molecular Function: ATP binding (GO:0005524);	0.565746
CAGL0E04114g	0.00253691	1.69273	up	Molecular Function: ATP binding (GO:0005524);	0.565746
CAGL0E05390g	7.36e-06	2.30589	up	Molecular Function: ATP binding (GO:0005524);	0.565746
CAGL0M04807g	0.00026486	1.97863	up	Molecular Function: ATP binding (GO:0005524);	0.565746
CAGL0C02343g	0.00160278	1.80104	up	Molecular Function: ATP binding (GO:0005524);	0.565746
CAGL0A03652g	0.00338103	1.66425	up	Molecular Function: ATP binding (GO:0005524);	0.565746
CAGL0I06248g	7.28e-06	2.2765	up	Molecular Function: ATP binding (GO:0005524);	0.565746
CAGL0I01342g	5.11e-15	3.87416	up	Molecular Function: lyase activity (GO:0016829);	0.256755
CAGL0C04323g	0.000274817	1.94793	up	Molecular Function: alpha,alpha-trehalase activity (GO:0004555);	0.256755
CAGL0F08547g	0.000182674	2.0752	up	Molecular Function: guanyl-nucleotide exchange factor activity (GO:0005085);	0.184986
CAGL0G07997g	0.00518344	1.68907	up	Molecular Function: cation transmembrane transporter activity (GO:0008324);	0.646377
CAGL0J00869g	0.00530076	1.61579	up	Molecular Function: DNA-directed RNA polymerase activity (GO:0003899);	0.000997126
CAGL0J07766g	2.5e-07	2.56129	up	Molecular Function: DNA-directed RNA polymerase activity (GO:0003899);	0.000997126
CAGL0K12628g	0.00125945	1.7868	up	Molecular Function: DNA-directed RNA polymerase activity (GO:0003899);	0.000997126
CAGL0B04125g	2.28e-08	2.75186	up	Molecular Function: DNA-directed RNA polymerase activity (GO:0003899);	0.000997126
CAGL0J01848g	3.79e-10	3.06424	up	Molecular Function: DNA-directed RNA polymerase activity (GO:0003899);	0.000997126
CAGL0L11660g	0.000145223	1.99027	up	Molecular Function: DNA-directed RNA polymerase activity (GO:0003899);	0.000997126
CAGL0C05533g	0.00355389	1.66557	up	Molecular Function: phosphoric diester hydrolase activity (GO:0008081);	0.142732
CAGL0G07529g	0.000939403	1.80337	up	Molecular Function: unfolded protein binding (GO:0051082);	0.784464
CAGL0K07656g	0.0033047	1.66605	up	Molecular Function: phenylalanine-tRNA ligase activity (GO:0004826);	0.051686
CAGL0A01628g	1.13e-08	2.80714	up	Molecular Function: metal ion binding (GO:0046872);	0.0712737
CAGL0A00935g	0.00556235	1.66104	up	Molecular Function: metal ion binding (GO:0046872);	0.0712737
CAGL0J01848g	3.79e-10	3.06424	up	Molecular Function: metal ion binding (GO:0046872);	0.0712737
CAGL0J08679g	3.24e-05	2.13839	up	Molecular Function: metal ion binding (GO:0046872);	0.0712737
CAGL0L05478g	0.00276956	1.7383	up	Molecular Function: metal ion binding (GO:0046872);	0.0712737
CAGL0H04939g	0.00872497	1.59941	up	Molecular Function: metal ion binding (GO:0046872);	0.0712737
CAGL0D04686g	0.000153049	2.05382	up	Molecular Function: metal ion binding (GO:0046872);	0.0712737
CAGL0G08250g	0.00501301	1.67975	up	Molecular Function: metal ion binding (GO:0046872);	0.0712737
CAGL0B01203g	0.000900572	1.86158	up	Molecular Function: metal ion binding (GO:0046872);	0.0712737
CAGL0I07843g	0.000968081	1.99887	up	Molecular Function: alcohol dehydrogenase (NAD) activity (GO:0004022);	0.256755
CAGL0J11242g	4.5e-08	2.69984	up	Molecular Function: GTP binding (GO:0005525);	0.943496
CAGL0J00715g	6.58e-09	2.84834	up	Molecular Function: GTP binding (GO:0005525);	0.943496
CAGL0M12144g	0.00189798	1.78221	up	Molecular Function: GTP binding (GO:0005525);	0.943496
CAGL0K07964g	0.000192702	1.97257	up	Molecular Function: TBP-class protein binding (GO:0017025);	0.256755
CAGL0L10846g	0.00220522	1.70601	up	Molecular Function: rRNA (guanine) methyltransferase activity (GO:0016435);	0.137859
CAGL0H10076g	0.00601537	1.73833	up	Molecular Function: ion channel activity (GO:0005216);	0.0940294

## Sheet: E2
#Gene_ID	FDR	log2FC	regulated	Go_term	p-value
CAGL0D06160g	0.00856497	1.5607	up	Biological Process: tRNA transcription from RNA polymerase III promoter (GO:0042797);	0.127349
CAGL0J04048g	0.00210076	1.719	up	Biological Process: iron-sulfur cluster assembly (GO:0016226);	0.321095
CAGL0F06149g	0.000151563	2.0316	up	Biological Process: single-organism cellular process (GO:0044763);	0.544618
CAGL0L04532g	1.37e-10	4.38953	up	Biological Process: glutaminyl-tRNA aminoacylation (GO:0006425);	0.127349
CAGL0B00550g	0.00199064	1.7249	up	Biological Process: nucleotide metabolic process (GO:0009117);	0.420253
CAGL0J08415g	0.000150085	2.02514	up	Biological Process: one-carbon metabolic process (GO:0006730);	0.124548
CAGL0G00946g	0.000181579	2.10447	up	Biological Process: cellular iron ion homeostasis (GO:0006879);	0.420253
CAGL0M13277g	0	5.73193	up	Biological Process: nucleoside diphosphate phosphorylation (GO:0006165);	0.127349
CAGL0M11572g	0.00257386	1.70225	up	Biological Process: primary metabolic process (GO:0044238);	0.615009
CAGL0D06160g	0.00856497	1.5607	up	Biological Process: regulation of DNA-templated transcription, elongation (GO:0032784);	0.238517
CAGL0G00946g	0.000181579	2.10447	up	Biological Process: protein import into mitochondrial intermembrane space (GO:0045041);	0.127349
CAGL0D06160g	0.00856497	1.5607	up	Biological Process: regulation of mRNA 3'-end processing (GO:0031440);	0.127349
CAGL0D06160g	0.00856497	1.5607	up	Biological Process: positive regulation of RNA polymerase II transcriptional preinitiation complex assembly (GO:0045899);	0.127349
CAGL0M05049g	0.000142114	2.03937	up	Biological Process: carbohydrate catabolic process (GO:0016052);	0.0444423
CAGL0D06160g	0.00856497	1.5607	up	Biological Process: maintenance of transcriptional fidelity during DNA-templated transcription elongation from RNA polymerase II promoter (GO:0001193);	0.127349
CAGL0B03707g	0.00299223	1.67955	up	Biological Process: DNA replication (GO:0006260);	0.377303
CAGL0D06160g	0.00856497	1.5607	up	Biological Process: mRNA cleavage (GO:0006379);	0.420253
CAGL0J02354g	0.000220069	2.09396	up	Biological Process: protein phosphorylation (GO:0006468);	0.616518
CAGL0E01991g	0.00110688	1.90258	up	Biological Process: protein phosphorylation (GO:0006468);	0.616518
CAGL0B00836g	0.00249179	1.71945	up	Biological Process: oxidation-reduction process (GO:0055114);	0.142203
CAGL0G02585g	0.000158754	1.99146	up	Biological Process: oxidation-reduction process (GO:0055114);	0.142203
CAGL0G00946g	0.000181579	2.10447	up	Biological Process: oxidation-reduction process (GO:0055114);	0.142203
CAGL0G04213g	0.00518897	1.65707	up	Biological Process: oxidation-reduction process (GO:0055114);	0.142203
CAGL0H00847g	0.00170026	2.01849	up	Biological Process: transmembrane transport (GO:0055085);	0.964848
CAGL0F06149g	0.000151563	2.0316	up	Biological Process: meiosis (GO:0007126);	0.296744
CAGL0M11572g	0.00257386	1.70225	up	Biological Process: cellular macromolecule metabolic process (GO:0044260);	0.420253
CAGL0H08327g	0.000948698	1.98577	up	Biological Process: glycolysis (GO:0006096);	0.159612
CAGL0M12034g	8.37e-05	2.20844	up	Biological Process: glycolysis (GO:0006096);	0.159612
CAGL0A01199g	0.00765182	1.66531	up	Biological Process: amino acid transmembrane transport (GO:0003333);	0.47798
CAGL0L13354g	0.000290949	1.93679	up	Biological Process: nucleobase transport (GO:0015851);	0.321095
CAGL0F06149g	0.000151563	2.0316	up	Biological Process: DNA repair (GO:0006281);	0.965336
CAGL0K10098g	2.61e-13	4.84249	up	Biological Process: regulation of transcription, DNA-templated (GO:0006355);	0.890798
CAGL0M06919g	0.00322559	1.67606	up	Biological Process: regulation of transcription, DNA-templated (GO:0006355);	0.890798
CAGL0A03278g	0.00708299	1.71879	up	Biological Process: translation (GO:0006412);	1.95e-05
CAGL0J09086g	0.000629119	1.96402	up	Biological Process: translation (GO:0006412);	1.95e-05
CAGL0J07238g	8.78e-05	2.12471	up	Biological Process: translation (GO:0006412);	1.95e-05
CAGL0J02354g	0.000220069	2.09396	up	Biological Process: translation (GO:0006412);	1.95e-05
CAGL0K02717g	5.55e-16	5.26262	up	Biological Process: translation (GO:0006412);	1.95e-05
CAGL0E01991g	0.00110688	1.90258	up	Biological Process: translation (GO:0006412);	1.95e-05
CAGL0A00979g	0.000949079	1.87993	up	Biological Process: translation (GO:0006412);	1.95e-05
CAGL0K08382g	0.000314614	1.99058	up	Biological Process: translation (GO:0006412);	1.95e-05
CAGL0H04521g	0.00173477	1.80414	up	Biological Process: translation (GO:0006412);	1.95e-05
CAGL0M13277g	0	5.73193	up	Biological Process: CTP biosynthetic process (GO:0006241);	0.127349
CAGL0K08382g	0.000314614	1.99058	up	Biological Process: endonucleolytic cleavage to generate mature 3'-end of SSU-rRNA from (SSU-rRNA, 5.8S rRNA, LSU-rRNA) (GO:0000461);	0.127349
CAGL0J03476g	0.00908023	1.56741	up	Biological Process: ribosome biogenesis (GO:0042254);	0.0776071
CAGL0I04994g	1.6e-07	2.63273	up	Biological Process: methionine biosynthetic process (GO:0009086);	0.664148
CAGL0M06369g	0	5.93782	up	Biological Process: regulation of transcription from RNA polymerase II promoter (GO:0006357);	0.976353
CAGL0D06160g	0.00856497	1.5607	up	Biological Process: regulation of transcription from RNA polymerase II promoter (GO:0006357);	0.976353
CAGL0M02651g	2.14e-09	4.18176	up	Biological Process: regulation of transcription from RNA polymerase II promoter (GO:0006357);	0.976353
CAGL0G05852g	2.47e-08	3.99089	up	Biological Process: metabolic process (GO:0008152);	0.134886
CAGL0M06369g	0	5.93782	up	Biological Process: metabolic process (GO:0008152);	0.134886
CAGL0K11968g	0.00053183	1.87634	up	Biological Process: metabolic process (GO:0008152);	0.134886
CAGL0D06160g	0.00856497	1.5607	up	Biological Process: positive regulation of transcription elongation from RNA polymerase II promoter (GO:0032968);	0.420253
CAGL0F06149g	0.000151563	2.0316	up	Biological Process: replication fork protection (GO:0048478);	0.127349
CAGL0H00847g	0.00170026	2.01849	up	Biological Process: carbohydrate transport (GO:0008643);	0.0484016
CAGL0M13277g	0	5.73193	up	Biological Process: GTP biosynthetic process (GO:0006183);	0.127349
CAGL0G09581g	0.00580021	1.63227	up	Biological Process: GTP catabolic process (GO:0006184);	0.830503
CAGL0J07062g	0.00103899	1.83253	up	Biological Process: arginine metabolic process (GO:0006525);	0.335554
CAGL0A01023g	0.000546184	1.87404	up	Biological Process: NAD biosynthetic process (GO:0009435);	0.335554
CAGL0D06160g	0.00856497	1.5607	up	Biological Process: transcription elongation from RNA polymerase I promoter (GO:0006362);	0.127349
CAGL0L12980g	0.00142897	1.76212	up	Biological Process: histone lysine methylation (GO:0034968);	0.238517
CAGL0K08382g	0.000314614	1.99058	up	Biological Process: rRNA processing (GO:0006364);	0.226594
CAGL0K10098g	2.61e-13	4.84249	up	Biological Process: nucleotide-excision repair (GO:0006289);	0.09177
CAGL0J08415g	0.000150085	2.02514	up	Biological Process: S-adenosylmethionine biosynthetic process (GO:0006556);	0.0161818
CAGL0M06369g	0	5.93782	up	Biological Process: histone acetylation (GO:0016573);	0.494179
CAGL0K08382g	0.000314614	1.99058	up	Biological Process: translational elongation (GO:0006414);	0.00465157
CAGL0G09581g	0.00580021	1.63227	up	Biological Process: translational elongation (GO:0006414);	0.00465157
CAGL0H08415g	0.00694888	1.91388	up	Biological Process: transcription, DNA-templated (GO:0006351);	0.201812
CAGL0M13277g	0	5.73193	up	Biological Process: UTP biosynthetic process (GO:0006228);	0.127349
CAGL0H08327g	0.000948698	1.98577	up	Biological Process: gluconeogenesis (GO:0006094);	0.417948
CAGL0G04213g	0.00518897	1.65707	up	Biological Process: deoxyribonucleoside diphosphate metabolic process (GO:0009186);	0.238517
CAGL0D06160g	0.00856497	1.5607	up	Biological Process: transcription antitermination (GO:0031564);	0.127349
CAGL0E02233g	0.00511767	1.61876	up	Biological Process: regulation of cyclin-dependent protein serine/threonine kinase activity (GO:0000079);	0.188086
CAGL0K06281g	2.03e-07	2.61661	up	Biological Process: purine nucleotide metabolic process (GO:0006163);	0.127349
CAGL0L04026g	1.5e-05	3.45677	up	Biological Process: tRNA thio-modification (GO:0034227);	0.335554
CAGL0K06281g	2.03e-07	2.61661	up	Biological Process: phosphorylation (GO:0016310);	0.261279
CAGL0M12034g	8.37e-05	2.20844	up	Biological Process: phosphorylation (GO:0016310);	0.261279
CAGL0B04543g	0.00385192	1.72973	up	Biological Process: transport (GO:0006810);	0.31534
CAGL0A00627g	0.00264958	1.79028	up	Biological Process: transport (GO:0006810);	0.31534
CAGL0M06369g	0	5.93782	up	Biological Process: tRNA wobble uridine modification (GO:0002098);	0.0814568
CAGL0L04026g	1.5e-05	3.45677	up	Biological Process: tRNA wobble uridine modification (GO:0002098);	0.0814568
CAGL0G00946g	0.000181579	2.10447	up	Biological Process: cellular response to oxidative stress (GO:0034599);	0.417948
CAGL0L13354g	0.000290949	1.93679	up	Biological Process: phospholipid biosynthetic process (GO:0008654);	0.260021
CAGL0K05313g	0.00409235	1.702	up	Biological Process: histidyl-tRNA aminoacylation (GO:0006427);	0.127349
CAGL0G02761g	5.8e-12	4.62141	up	Biological Process: peptidyl-diphthamide biosynthetic process from peptidyl-histidine (GO:0017183);	0.5587
CAGL0L13354g	0.000290949	1.93679	up	Biological Process: NAD transport (GO:0043132);	0.420253
CAGL0M11946g	0.00814692	1.59731	up	Biological Process: ER to Golgi vesicle-mediated transport (GO:0006888);	0.587282
CAGL0H08327g	0.000948698	1.98577	up	Biological Process: pentose-phosphate shunt (GO:0006098);	0.744449
CAGL0A02112g	5.07e-05	2.14679	up	Biological Process: asparaginyl-tRNA aminoacylation (GO:0006421);	0.238517
CAGL0L01243g	0.000587167	1.85706	up	Biological Process: cellular protein modification process (GO:0006464);	0.70703
CAGL0M02651g	2.14e-09	4.18176	up	Biological Process: signal transduction (GO:0007165);	0.407151
CAGL0M12034g	8.37e-05	2.20844	up	Biological Process: pyruvate metabolic process (GO:0006090);	0.494179
CAGL0K08382g	0.000314614	1.99058	up	Biological Process: endonucleolytic cleavage in ITS1 to separate SSU-rRNA from 5.8S rRNA and LSU-rRNA from tricistronic rRNA transcript (SSU-rRNA, 5.8S rRNA, LSU-rRNA) (GO:0000447);	0.171577
CAGL0K10098g	2.61e-13	4.84249	up	Cellular Component: core TFIIH complex (GO:0000439);	0.494077
CAGL0G00946g	0.000181579	2.10447	up	Cellular Component: mitochondrial intermembrane space (GO:0005758);	0.155411
CAGL0M13277g	0	5.73193	up	Cellular Component: mitochondrial intermembrane space (GO:0005758);	0.155411
CAGL0L12980g	0.00142897	1.76212	up	Cellular Component: chromosome (GO:0005694);	0.830484
CAGL0G09581g	0.00580021	1.63227	up	Cellular Component: intracellular (GO:0005622);	0.352257
CAGL0I01826g	0.00117891	1.80978	up	Cellular Component: intracellular (GO:0005622);	0.352257
CAGL0H08327g	0.000948698	1.98577	up	Cellular Component: cytosol (GO:0005829);	0.0364311
CAGL0M13277g	0	5.73193	up	Cellular Component: cytosol (GO:0005829);	0.0364311
CAGL0L04026g	1.5e-05	3.45677	up	Cellular Component: cytosol (GO:0005829);	0.0364311
CAGL0M12034g	8.37e-05	2.20844	up	Cellular Component: cytosol (GO:0005829);	0.0364311
CAGL0K02717g	5.55e-16	5.26262	up	Cellular Component: small ribosomal subunit (GO:0015935);	0.188737
CAGL0I06160g	6.85e-06	2.36815	up	Cellular Component: extracellular region (GO:0005576);	0.688469
CAGL0I06160g	6.85e-06	2.36815	up	Cellular Component: fungal-type cell wall (GO:0009277);	0.000666653
CAGL0K08382g	0.000314614	1.99058	up	Cellular Component: cytosolic small ribosomal subunit (GO:0022627);	0.124192
CAGL0H00847g	0.00170026	2.01849	up	Cellular Component: integral component of membrane (GO:0016021);	0.860583
CAGL0A00627g	0.00264958	1.79028	up	Cellular Component: integral component of membrane (GO:0016021);	0.860583
CAGL0B04543g	0.00385192	1.72973	up	Cellular Component: integral component of membrane (GO:0016021);	0.860583
CAGL0A01199g	0.00765182	1.66531	up	Cellular Component: integral component of membrane (GO:0016021);	0.860583
CAGL0A03278g	0.00708299	1.71879	up	Cellular Component: ribosome (GO:0005840);	7.4e-06
CAGL0J09086g	0.000629119	1.96402	up	Cellular Component: ribosome (GO:0005840);	7.4e-06
CAGL0J07238g	8.78e-05	2.12471	up	Cellular Component: ribosome (GO:0005840);	7.4e-06
CAGL0J02354g	0.000220069	2.09396	up	Cellular Component: ribosome (GO:0005840);	7.4e-06
CAGL0K08382g	0.000314614	1.99058	up	Cellular Component: ribosome (GO:0005840);	7.4e-06
CAGL0E01991g	0.00110688	1.90258	up	Cellular Component: ribosome (GO:0005840);	7.4e-06
CAGL0A00979g	0.000949079	1.87993	up	Cellular Component: ribosome (GO:0005840);	7.4e-06
CAGL0H04521g	0.00173477	1.80414	up	Cellular Component: ribosome (GO:0005840);	7.4e-06
CAGL0M06369g	0	5.93782	up	Cellular Component: cytoplasm (GO:0005737);	0.190482
CAGL0K05313g	0.00409235	1.702	up	Cellular Component: cytoplasm (GO:0005737);	0.190482
CAGL0L04532g	1.37e-10	4.38953	up	Cellular Component: cytoplasm (GO:0005737);	0.190482
CAGL0G02761g	5.8e-12	4.62141	up	Cellular Component: cytoplasm (GO:0005737);	0.190482
CAGL0A02112g	5.07e-05	2.14679	up	Cellular Component: cytoplasm (GO:0005737);	0.190482
CAGL0L12980g	0.00142897	1.76212	up	Cellular Component: Set1C/COMPASS complex (GO:0048188);	0.127288
CAGL0M06369g	0	5.93782	up	Cellular Component: Elongator holoenzyme complex (GO:0033588);	0.238421
CAGL0L01243g	0.000587167	1.85706	up	Cellular Component: Golgi membrane (GO:0000139);	0.811282
CAGL0H00847g	0.00170026	2.01849	up	Cellular Component: membrane (GO:0016020);	0.693466
CAGL0L13354g	0.000290949	1.93679	up	Cellular Component: membrane (GO:0016020);	0.693466
CAGL0H02519g	2.79e-05	2.17707	up	Cellular Component: membrane (GO:0016020);	0.693466
CAGL0H00847g	0.00170026	2.01849	up	Cellular Component: endoplasmic reticulum membrane (GO:0005789);	0.999359
CAGL0J04048g	0.00210076	1.719	up	Cellular Component: mitochondrial matrix (GO:0005759);	0.829988
CAGL0M06369g	0	5.93782	up	Cellular Component: nucleus (GO:0005634);	0.988176
CAGL0D06160g	0.00856497	1.5607	up	Cellular Component: nucleus (GO:0005634);	0.988176
CAGL0J03476g	0.00908023	1.56741	up	Cellular Component: nucleus (GO:0005634);	0.988176
CAGL0M06919g	0.00322559	1.67606	up	Cellular Component: nucleus (GO:0005634);	0.988176
CAGL0F06149g	0.000151563	2.0316	up	Cellular Component: nucleus (GO:0005634);	0.988176
CAGL0H08415g	0.00694888	1.91388	up	Cellular Component: nucleus (GO:0005634);	0.988176
CAGL0M02651g	2.14e-09	4.18176	up	Cellular Component: nucleus (GO:0005634);	0.988176
CAGL0G02585g	0.000158754	1.99146	up	Cellular Component: mitochondrion (GO:0005739);	0.95437
CAGL0G02585g	0.000158754	1.99146	up	Molecular Function: oxidoreductase activity, acting on the CH-OH group of donors, NAD or NADP as acceptor (GO:0016616);	0.291112
CAGL0J08415g	0.000150085	2.02514	up	Molecular Function: methionine adenosyltransferase activity (GO:0004478);	0.0178363
CAGL0H08415g	0.00694888	1.91388	up	Molecular Function: zinc ion binding (GO:0008270);	0.484442
CAGL0D06160g	0.00856497	1.5607	up	Molecular Function: zinc ion binding (GO:0008270);	0.484442
CAGL0M02651g	2.14e-09	4.18176	up	Molecular Function: zinc ion binding (GO:0008270);	0.484442
CAGL0G02387g	0.00214565	1.78213	up	Molecular Function: zinc ion binding (GO:0008270);	0.484442
CAGL0M06919g	0.00322559	1.67606	up	Molecular Function: zinc ion binding (GO:0008270);	0.484442
CAGL0G05852g	2.47e-08	3.99089	up	Molecular Function: zinc ion binding (GO:0008270);	0.484442
CAGL0I04994g	1.6e-07	2.63273	up	Molecular Function: zinc ion binding (GO:0008270);	0.484442
CAGL0A01199g	0.00765182	1.66531	up	Molecular Function: amino acid transmembrane transporter activity (GO:0015171);	0.476684
CAGL0G00946g	0.000181579	2.10447	up	Molecular Function: flavin-linked sulfhydryl oxidase activity (GO:0016971);	0.133703
CAGL0G02585g	0.000158754	1.99146	up	Molecular Function: NAD binding (GO:0051287);	0.743738
CAGL0M05049g	0.000142114	2.03937	up	Molecular Function: mannan endo-1,6-alpha-mannosidase activity (GO:0008496);	0.249569
CAGL0B03707g	0.00299223	1.67955	up	Molecular Function: DNA-directed DNA polymerase activity (GO:0003887);	0.0297065
CAGL0K00605g	0.000391263	2.30495	up	Molecular Function: nucleoside-triphosphatase activity (GO:0017111);	0.852579
CAGL0G09581g	0.00580021	1.63227	up	Molecular Function: GTPase activity (GO:0003924);	0.859087
CAGL0M02651g	2.14e-09	4.18176	up	Molecular Function: sequence-specific DNA binding RNA polymerase II transcription factor activity (GO:0000981);	0.982539
CAGL0J02354g	0.000220069	2.09396	up	Molecular Function: rRNA binding (GO:0019843);	0.155627
CAGL0I01826g	0.00117891	1.80978	up	Molecular Function: rRNA binding (GO:0019843);	0.155627
CAGL0J02354g	0.000220069	2.09396	up	Molecular Function: protein serine/threonine kinase activity (GO:0004674);	0.777535
CAGL0E01991g	0.00110688	1.90258	up	Molecular Function: protein serine/threonine kinase activity (GO:0004674);	0.777535
CAGL0A03278g	0.00708299	1.71879	up	Molecular Function: structural constituent of ribosome (GO:0003735);	1.84e-05
CAGL0J09086g	0.000629119	1.96402	up	Molecular Function: structural constituent of ribosome (GO:0003735);	1.84e-05
CAGL0J07238g	8.78e-05	2.12471	up	Molecular Function: structural constituent of ribosome (GO:0003735);	1.84e-05
CAGL0J02354g	0.000220069	2.09396	up	Molecular Function: structural constituent of ribosome (GO:0003735);	1.84e-05
CAGL0K02717g	5.55e-16	5.26262	up	Molecular Function: structural constituent of ribosome (GO:0003735);	1.84e-05
CAGL0E01991g	0.00110688	1.90258	up	Molecular Function: structural constituent of ribosome (GO:0003735);	1.84e-05
CAGL0A00979g	0.000949079	1.87993	up	Molecular Function: structural constituent of ribosome (GO:0003735);	1.84e-05
CAGL0K08382g	0.000314614	1.99058	up	Molecular Function: structural constituent of ribosome (GO:0003735);	1.84e-05
CAGL0H04521g	0.00173477	1.80414	up	Molecular Function: structural constituent of ribosome (GO:0003735);	1.84e-05
CAGL0L01243g	0.000587167	1.85706	up	Molecular Function: guanosine-diphosphatase activity (GO:0004382);	0.133703
CAGL0G05852g	2.47e-08	3.99089	up	Molecular Function: hydrolase activity (GO:0016787);	0.0307343
CAGL0F05753g	0.00953158	1.54261	up	Molecular Function: hydrolase activity (GO:0016787);	0.0307343
CAGL0L12980g	0.00142897	1.76212	up	Molecular Function: transferase activity (GO:0016740);	0.743856
CAGL0B00550g	0.00199064	1.7249	up	Molecular Function: ATP adenylyltransferase activity (GO:0003877);	0.133703
CAGL0L13354g	0.000290949	1.93679	up	Molecular Function: phosphotransferase activity, for other substituted phosphate groups (GO:0016780);	0.291112
CAGL0G09581g	0.00580021	1.63227	up	Molecular Function: GTP binding (GO:0005525);	0.967042
CAGL0H08415g	0.00694888	1.91388	up	Molecular Function: DNA binding (GO:0003677);	0.868688
CAGL0D06160g	0.00856497	1.5607	up	Molecular Function: DNA binding (GO:0003677);	0.868688
CAGL0B03707g	0.00299223	1.67955	up	Molecular Function: DNA binding (GO:0003677);	0.868688
CAGL0M04477g	0.00400038	1.70438	up	Molecular Function: DNA binding (GO:0003677);	0.868688
CAGL0J04048g	0.00210076	1.719	up	Molecular Function: 2 iron, 2 sulfur cluster binding (GO:0051537);	0.725739
CAGL0J07062g	0.00103899	1.83253	up	Molecular Function: arginase activity (GO:0004053);	0.133703
CAGL0M12034g	8.37e-05	2.20844	up	Molecular Function: potassium ion binding (GO:0030955);	0.249569
CAGL0M06919g	0.00322559	1.67606	up	Molecular Function: sequence-specific DNA binding transcription factor activity (GO:0003700);	0.479126
CAGL0G04213g	0.00518897	1.65707	up	Molecular Function: oxidoreductase activity (GO:0016491);	0.562892
CAGL0M06369g	0	5.93782	up	Molecular Function: N-acetyltransferase activity (GO:0008080);	0.576792
CAGL0H08547g	0	6.92767	up	Molecular Function: N-acetyltransferase activity (GO:0008080);	0.576792
CAGL0A02112g	5.07e-05	2.14679	up	Molecular Function: asparagine-tRNA ligase activity (GO:0004816);	0.249569
CAGL0G09581g	0.00580021	1.63227	up	Molecular Function: translation elongation factor activity (GO:0003746);	0.535169
CAGL0D06160g	0.00856497	1.5607	up	Molecular Function: RNA polymerase II regulatory region DNA binding (GO:0001012);	0.133703
CAGL0I04994g	1.6e-07	2.63273	up	Molecular Function: 5-methyltetrahydropteroyltriglutamate-homocysteine S-methyltransferase activity (GO:0003871);	0.133703
CAGL0L04532g	1.37e-10	4.38953	up	Molecular Function: glutamine-tRNA ligase activity (GO:0004819);	0.133703
CAGL0J04048g	0.00210076	1.719	up	Molecular Function: iron ion binding (GO:0005506);	0.0904536
CAGL0M12034g	8.37e-05	2.20844	up	Molecular Function: pyruvate kinase activity (GO:0004743);	0.249569
CAGL0M13277g	0	5.73193	up	Molecular Function: nucleoside diphosphate kinase activity (GO:0004550);	0.133703
CAGL0G04213g	0.00518897	1.65707	up	Molecular Function: transition metal ion binding (GO:0046914);	0.349974
CAGL0D06160g	0.00856497	1.5607	up	Molecular Function: core RNA polymerase II recruiting transcription factor activity (GO:0001139);	0.133703
CAGL0D06160g	0.00856497	1.5607	up	Molecular Function: RNA polymerase II core binding (GO:0000993);	0.133703
CAGL0J08415g	0.000150085	2.02514	up	Molecular Function: ATP binding (GO:0005524);	0.337999
CAGL0E01991g	0.00110688	1.90258	up	Molecular Function: ATP binding (GO:0005524);	0.337999
CAGL0K05313g	0.00409235	1.702	up	Molecular Function: ATP binding (GO:0005524);	0.337999
CAGL0L04532g	1.37e-10	4.38953	up	Molecular Function: ATP binding (GO:0005524);	0.337999
CAGL0M13277g	0	5.73193	up	Molecular Function: ATP binding (GO:0005524);	0.337999
CAGL0J02354g	0.000220069	2.09396	up	Molecular Function: ATP binding (GO:0005524);	0.337999
CAGL0K00605g	0.000391263	2.30495	up	Molecular Function: ATP binding (GO:0005524);	0.337999
CAGL0A02112g	5.07e-05	2.14679	up	Molecular Function: ATP binding (GO:0005524);	0.337999
CAGL0B00550g	0.00199064	1.7249	up	Molecular Function: ATP binding (GO:0005524);	0.337999
CAGL0M12034g	8.37e-05	2.20844	up	Molecular Function: ATP binding (GO:0005524);	0.337999
CAGL0K05313g	0.00409235	1.702	up	Molecular Function: histidine-tRNA ligase activity (GO:0004821);	0.133703
CAGL0J08415g	0.000150085	2.02514	up	Molecular Function: metal ion binding (GO:0046872);	0.579284
CAGL0J07062g	0.00103899	1.83253	up	Molecular Function: metal ion binding (GO:0046872);	0.579284
CAGL0M13277g	0	5.73193	up	Molecular Function: metal ion binding (GO:0046872);	0.579284
CAGL0M06369g	0	5.93782	up	Molecular Function: histone acetyltransferase activity (GO:0004402);	0.349974
CAGL0B00836g	0.00249179	1.71945	up	Molecular Function: peptide-methionine (R)-S-oxide reductase activity (GO:0033743);	0.133703
CAGL0M06369g	0	5.93782	up	Molecular Function: iron-sulfur cluster binding (GO:0051536);	0.209319
CAGL0J04048g	0.00210076	1.719	up	Molecular Function: iron-sulfur cluster binding (GO:0051536);	0.209319
CAGL0K11968g	0.00053183	1.87634	up	Molecular Function: catalytic activity (GO:0003824);	0.612909
CAGL0H08327g	0.000948698	1.98577	up	Molecular Function: triose-phosphate isomerase activity (GO:0004807);	0.133703
CAGL0E02233g	0.00511767	1.61876	up	Molecular Function: protein kinase binding (GO:0019901);	0.274066
CAGL0G02585g	0.000158754	1.99146	up	Molecular Function: magnesium ion binding (GO:0000287);	0.183225
CAGL0M12034g	8.37e-05	2.20844	up	Molecular Function: magnesium ion binding (GO:0000287);	0.183225
CAGL0I06160g	6.85e-06	2.36815	up	Molecular Function: structural constituent of cell wall (GO:0005199);	0.00140478
CAGL0K06281g	2.03e-07	2.61661	up	Molecular Function: guanylate kinase activity (GO:0004385);	0.133703
CAGL0G02585g	0.000158754	1.99146	up	Molecular Function: homoisocitrate dehydrogenase activity (GO:0047046);	0.133703
CAGL0M06919g	0.00322559	1.67606	up	Molecular Function: nucleic acid binding (GO:0003676);	0.635016
CAGL0A02112g	5.07e-05	2.14679	up	Molecular Function: nucleic acid binding (GO:0003676);	0.635016
CAGL0L13354g	0.000290949	1.93679	up	Molecular Function: nucleobase transmembrane transporter activity (GO:0015205);	0.343555
CAGL0A01023g	0.000546184	1.87404	up	Molecular Function: nucleotidyltransferase activity (GO:0016779);	0.0793139
CAGL0H08415g	0.00694888	1.91388	up	Molecular Function: DNA-directed RNA polymerase activity (GO:0003899);	0.182171
CAGL0L12980g	0.00142897	1.76212	up	Molecular Function: histone-lysine N-methyltransferase activity (GO:0018024);	0.249569
CAGL0L04026g	1.5e-05	3.45677	up	Molecular Function: tRNA binding (GO:0000049);	0.291112
CAGL0G05852g	2.47e-08	3.99089	up	Molecular Function: hydrolase activity, acting on carbon-nitrogen (but not peptide) bonds (GO:0016810);	0.634254
CAGL0M02651g	2.14e-09	4.18176	up	Molecular Function: signal transducer activity (GO:0004871);	0.17317

## Sheet: E3
#Gene_ID	FDR	log2FC	regulated	Go_term	p-value
CAGL0L01353g	0.00333217	1.42679	up	Biological Process: positive regulation of translational elongation (GO:0045901);	0.325134
CAGL0J09108g	7.7e-05	3.59341	up	Biological Process: protein ubiquitination (GO:0016567);	0.0737321
CAGL0D02772g	0	8.80117	up	Biological Process: protein ubiquitination (GO:0016567);	0.0737321
CAGL0K06303g	0.000122733	1.69399	up	Biological Process: protein ubiquitination (GO:0016567);	0.0737321
CAGL0J08250g	0.0048773	1.40255	up	Biological Process: negative regulation of DNA replication (GO:0008156);	0.122813
CAGL0M12903g	8.91e-07	3.96282	up	Biological Process: retrograde vesicle-mediated transport, Golgi to ER (GO:0006890);	0.230577
CAGL0F02079g	2.97e-05	1.80922	up	Biological Process: DNA recombination (GO:0006310);	0.667987
CAGL0H06039g	0.00236288	3.04123	up	Biological Process: drug transmembrane transport (GO:0006855);	0.352703
CAGL0J09944g	1.04e-14	5.1587	up	Biological Process: drug transmembrane transport (GO:0006855);	0.352703
CAGL0M02233g	4.51e-05	1.78752	up	Biological Process: DNA replication initiation (GO:0006270);	0.693013
CAGL0I01188g	0.00315904	1.42829	up	Biological Process: septin ring assembly (GO:0000921);	0.325134
CAGL0K00429g	0	4.87641	up	Biological Process: mitotic sister chromatid cohesion (GO:0007064);	0.122813
CAGL0A00275g	0	6.75059	up	Biological Process: negative regulation of protein serine/threonine kinase activity (GO:0071901);	0.230577
CAGL0L01353g	0.00333217	1.42679	up	Biological Process: positive regulation of translational termination (GO:0045905);	0.230577
CAGL0I03190g	0.00201671	1.46606	up	Biological Process: electron transport chain (GO:0022900);	0.305042
CAGL0K00429g	0	4.87641	up	Biological Process: cellular protein complex localization (GO:0034629);	0.122813
CAGL0G07084g	0.00281674	1.44402	up	Biological Process: base-excision repair (GO:0006284);	0.161596
CAGL0J04224g	0	5.64565	up	Biological Process: transcription from RNA polymerase II promoter (GO:0006366);	0.408096
CAGL0M00990g	9.73e-05	1.71243	up	Biological Process: tRNA processing (GO:0008033);	0.0213973
CAGL0H02805g	0.000303948	1.63104	up	Biological Process: chromosome organization (GO:0051276);	0.408096
CAGL0K07029g	0.000540212	2.15713	up	Biological Process: RNA splicing (GO:0008380);	0.983149
CAGL0L09471g	0.00443304	1.39517	up	Biological Process: DNA replication, synthesis of RNA primer (GO:0006269);	0.015048
CAGL0F08393g	9.94e-13	4.89154	up	Biological Process: intracellular protein transport (GO:0006886);	0.555093
CAGL0G09911g	5.59e-06	1.93531	up	Biological Process: intracellular protein transport (GO:0006886);	0.555093
CAGL0K05225g	0	7.61094	up	Biological Process: intracellular protein transport (GO:0006886);	0.555093
CAGL0K10076g	0	6.43537	up	Biological Process: intracellular protein transport (GO:0006886);	0.555093
CAGL0K07139g	5.88e-11	4.6382	up	Biological Process: chromatin modification (GO:0016568);	0.875679
CAGL0K11880g	1.05e-06	2.04441	up	Biological Process: ion transport (GO:0006811);	0.116946
CAGL0H06039g	0.00236288	3.04123	up	Biological Process: cellular response to drug (GO:0035690);	0.512596
CAGL0F00803g	4.86e-12	2.80101	up	Biological Process: cellular response to drug (GO:0035690);	0.512596
CAGL0J09944g	1.04e-14	5.1587	up	Biological Process: cellular response to acetate (GO:0071311);	0.122813
CAGL0A00275g	0	6.75059	up	Biological Process: regulation of protein kinase activity (GO:0045859);	0.325134
CAGL0K00649g	0	6.64212	up	Biological Process: protein transport (GO:0015031);	0.977328
CAGL0K12672g	0.00545872	1.3808	up	Biological Process: protein transport (GO:0015031);	0.977328
CAGL0G05654g	5.22e-06	1.92488	up	Biological Process: protein transport (GO:0015031);	0.977328
CAGL0K07139g	5.88e-11	4.6382	up	Biological Process: regulation of transcription, DNA-templated (GO:0006355);	0.944586
CAGL0J04224g	0	5.64565	up	Biological Process: regulation of transcription, DNA-templated (GO:0006355);	0.944586
CAGL0K05225g	0	7.61094	up	Biological Process: vesicle-mediated transport (GO:0016192);	0.629568
CAGL0F08393g	9.94e-13	4.89154	up	Biological Process: vesicle-mediated transport (GO:0016192);	0.629568
CAGL0K10076g	0	6.43537	up	Biological Process: vesicle-mediated transport (GO:0016192);	0.629568
CAGL0M00990g	9.73e-05	1.71243	up	Biological Process: termination of RNA polymerase II transcription (GO:0006369);	0.230577
CAGL0I01628g	1.35e-13	3.25016	up	Biological Process: transmembrane transport (GO:0055085);	0.256705
CAGL0E00385g	5.51e-05	1.78943	up	Biological Process: transmembrane transport (GO:0055085);	0.256705
CAGL0F00209g	3.49e-06	1.95585	up	Biological Process: transmembrane transport (GO:0055085);	0.256705
CAGL0K07029g	0.000540212	2.15713	up	Biological Process: mRNA processing (GO:0006397);	0.85862
CAGL0F08173g	0.00188331	3.29367	up	Biological Process: RNA metabolic process (GO:0016070);	0.730825
CAGL0L10692g	0.000173171	1.72854	up	Biological Process: nucleotide-excision repair (GO:0006289);	0.082434
CAGL0K00429g	0	4.87641	up	Biological Process: GTP catabolic process (GO:0006184);	0.807527
CAGL0I01188g	0.00315904	1.42829	up	Biological Process: GTP catabolic process (GO:0006184);	0.807527
CAGL0A04499g	0.000439047	3.43462	up	Biological Process: peptidyl-diphthamide biosynthetic process from peptidyl-histidine (GO:0017183);	0.544741
CAGL0J09108g	7.7e-05	3.59341	up	Biological Process: response to stress (GO:0006950);	0.0476385
CAGL0A04499g	0.000439047	3.43462	up	Biological Process: tRNA wobble uridine modification (GO:0002098);	0.408096
CAGL0M02233g	4.51e-05	1.78752	up	Biological Process: DNA damage checkpoint (GO:0000077);	0.600762
CAGL0F02079g	2.97e-05	1.80922	up	Biological Process: sister chromatid cohesion (GO:0007062);	0.325134
CAGL0H01199g	0	6.87332	up	Biological Process: regulation of translational initiation (GO:0006446);	0.730825
CAGL0I01628g	1.35e-13	3.25016	up	Biological Process: chloride transport (GO:0006821);	0.122813
CAGL0M02233g	4.51e-05	1.78752	up	Biological Process: deoxyribonucleoside triphosphate biosynthetic process (GO:0009202);	0.122813
CAGL0J09108g	7.7e-05	3.59341	up	Biological Process: ER-associated ubiquitin-dependent protein catabolic process (GO:0030433);	0.325134
CAGL0J08800g	8.05e-08	2.43658	up	Biological Process: nucleoside metabolic process (GO:0009116);	0.0440406
CAGL0K10890g	0	5.46844	up	Biological Process: oxidation-reduction process (GO:0055114);	0.0060564
CAGL0D04114g	0.00179959	1.49772	up	Biological Process: oxidation-reduction process (GO:0055114);	0.0060564
CAGL0H06919g	0.000175983	1.66907	up	Biological Process: oxidation-reduction process (GO:0055114);	0.0060564
CAGL0C03443g	0.0043994	1.4024	up	Biological Process: oxidation-reduction process (GO:0055114);	0.0060564
CAGL0K12892g	0.00631847	1.36534	up	Biological Process: intracellular signal transduction (GO:0035556);	0.143605
CAGL0M00352g	0	4.1037	up	Biological Process: intracellular signal transduction (GO:0035556);	0.143605
CAGL0E01881g	0.00913053	1.36115	up	Biological Process: proteolysis (GO:0006508);	0.459621
CAGL0J09108g	7.7e-05	3.59341	up	Biological Process: ubiquitin-dependent protein catabolic process (GO:0006511);	0.639224
CAGL0H05335g	0.000170729	1.67994	up	Biological Process: ubiquitin-dependent protein catabolic process (GO:0006511);	0.639224
CAGL0A00275g	0	6.75059	up	Biological Process: cellular response to DNA damage stimulus (GO:0006974);	0.544741
CAGL0M00990g	9.73e-05	1.71243	up	Biological Process: snRNA processing (GO:0016180);	0.122813
CAGL0K08404g	0	7.36671	up	Biological Process: vesicle docking (GO:0048278);	0.230577
CAGL0L01353g	0.00333217	1.42679	up	Biological Process: peptidyl-lysine modification to hypusine (GO:0008612);	0.076245
CAGL0J08250g	0.0048773	1.40255	up	Biological Process: meiosis (GO:0007126);	0.566276
CAGL0K00429g	0	4.87641	up	Biological Process: nucleocytoplasmic transport (GO:0006913);	0.408096
CAGL0K12672g	0.00545872	1.3808	up	Biological Process: small GTPase mediated signal transduction (GO:0007264);	0.90919
CAGL0I01188g	0.00315904	1.42829	up	Biological Process: cell cycle (GO:0007049);	0.101158
CAGL0K09416g	0.00598183	1.39201	up	Biological Process: tRNA wobble position uridine thiolation (GO:0002143);	0.230577
CAGL0L01441g	1.78e-14	5.12789	up	Biological Process: RNA processing (GO:0006396);	0.452874
CAGL0H03179g	0.0028389	1.4725	up	Biological Process: mitotic spindle assembly checkpoint (GO:0007094);	0.480884
CAGL0A00275g	0	6.75059	up	Biological Process: regulation of transcription from RNA polymerase I promoter (GO:0006356);	0.230577
CAGL0M01100g	0.00823422	1.34857	up	Biological Process: translation (GO:0006412);	0.998709
CAGL0B02167g	0	6.38848	up	Biological Process: translation (GO:0006412);	0.998709
CAGL0F08943g	2.53e-05	3.45648	up	Biological Process: translation (GO:0006412);	0.998709
CAGL0K00429g	0	4.87641	up	Biological Process: ATP catabolic process (GO:0006200);	0.54801
CAGL0E00385g	5.51e-05	1.78943	up	Biological Process: ATP catabolic process (GO:0006200);	0.54801
CAGL0H07403g	0.00686766	1.38975	up	Biological Process: protein glycosylation (GO:0006486);	0.512596
CAGL0M06787g	0.00396924	1.43011	up	Biological Process: protein glycosylation (GO:0006486);	0.512596
CAGL0K08404g	0	7.36671	up	Biological Process: exocytosis (GO:0006887);	0.544741
CAGL0J07920g	0	6.93395	up	Biological Process: tetrahydrofolate biosynthetic process (GO:0046654);	0.230577
CAGL0J04224g	0	5.64565	up	Biological Process: protein folding (GO:0006457);	0.43649
CAGL0J03850g	0.00330463	1.4214	up	Biological Process: protein folding (GO:0006457);	0.43649
CAGL0H06919g	0.000175983	1.66907	up	Biological Process: protein folding (GO:0006457);	0.43649
CAGL0J09944g	1.04e-14	5.1587	up	Biological Process: drug export (GO:0046618);	0.325134
CAGL0K02937g	7.77e-10	2.69381	up	Biological Process: metabolic process (GO:0008152);	0.735638
CAGL0M10829g	5.88e-11	4.6382	up	Biological Process: protein phosphorylation (GO:0006468);	0.443373
CAGL0J11638g	1.45e-13	3.73738	up	Biological Process: protein phosphorylation (GO:0006468);	0.443373
CAGL0M02233g	4.51e-05	1.78752	up	Biological Process: protein phosphorylation (GO:0006468);	0.443373
CAGL0H01199g	0	6.87332	up	Biological Process: protein phosphorylation (GO:0006468);	0.443373
CAGL0K12672g	0.00545872	1.3808	up	Biological Process: protein phosphorylation (GO:0006468);	0.443373
CAGL0L02695g	0.00510467	1.38206	up	Biological Process: protein targeting to Golgi (GO:0000042);	0.015048
CAGL0E03454g	0.00122331	1.51063	up	Biological Process: protein targeting to Golgi (GO:0000042);	0.015048
CAGL0I01188g	0.00315904	1.42829	up	Biological Process: positive regulation of protein kinase activity (GO:0045860);	0.325134
CAGL0M00990g	9.73e-05	1.71243	up	Biological Process: snoRNA processing (GO:0043144);	0.122813
CAGL0K09416g	0.00598183	1.39201	up	Biological Process: tRNA thio-modification (GO:0034227);	0.325134
CAGL0D02596g	0.00748068	1.36557	up	Biological Process: DNA replication (GO:0006260);	0.0969402
CAGL0F04323g	0.00996522	1.33711	up	Biological Process: DNA replication (GO:0006260);	0.0969402
CAGL0G00726g	1.25e-06	2.02392	up	Biological Process: DNA replication (GO:0006260);	0.0969402
CAGL0I01188g	0.00315904	1.42829	up	Biological Process: maintenance of cell polarity (GO:0030011);	0.122813
CAGL0H03179g	0.0028389	1.4725	up	Biological Process: cell division (GO:0051301);	0.622708
CAGL0F01023g	2.99e-11	4.68128	up	Biological Process: rRNA processing (GO:0006364);	0.0298153
CAGL0M00990g	9.73e-05	1.71243	up	Biological Process: rRNA processing (GO:0006364);	0.0298153
CAGL0J04224g	0	5.64565	up	Biological Process: response to heat (GO:0009408);	0.076245
CAGL0L01353g	0.00333217	1.42679	up	Biological Process: translational frameshifting (GO:0006452);	0.230577
CAGL0J08250g	0.0048773	1.40255	up	Biological Process: DNA repair (GO:0006281);	0.900419
CAGL0F02079g	2.97e-05	1.80922	up	Biological Process: DNA repair (GO:0006281);	0.900419
CAGL0M02233g	4.51e-05	1.78752	up	Biological Process: DNA repair (GO:0006281);	0.900419
CAGL0K09416g	0.00598183	1.39201	up	Biological Process: protein urmylation (GO:0032447);	0.230577
CAGL0F02079g	2.97e-05	1.80922	up	Biological Process: chromosome condensation (GO:0030261);	0.325134
CAGL0J07150g	2.36e-14	3.5506	up	Biological Process: regulation of transcription from RNA polymerase II promoter (GO:0006357);	0.838733
CAGL0F00803g	4.86e-12	2.80101	up	Biological Process: regulation of transcription from RNA polymerase II promoter (GO:0006357);	0.838733
CAGL0K05841g	0.00436565	1.40051	up	Biological Process: regulation of transcription from RNA polymerase II promoter (GO:0006357);	0.838733
CAGL0G09911g	5.59e-06	1.93531	up	Biological Process: ER to Golgi vesicle-mediated transport (GO:0006888);	0.860585
CAGL0A00275g	0	6.75059	up	Biological Process: regulation of transcription from RNA polymerase III promoter (GO:0006359);	0.230577
CAGL0F02277g	1.63e-08	2.36488	up	Biological Process: transport (GO:0006810);	0.277705
CAGL0I01188g	0.00315904	1.42829	up	Cellular Component: cellular bud neck septin ring (GO:0000144);	0.408737
CAGL0F08393g	9.94e-13	4.89154	up	Cellular Component: AP-3 adaptor complex (GO:0030123);	0.230971
CAGL0F01023g	2.99e-11	4.68128	up	Cellular Component: nucleolus (GO:0005730);	0.312862
CAGL0K12892g	0.00631847	1.36534	up	Cellular Component: intracellular (GO:0005622);	0.620742
CAGL0L01441g	1.78e-14	5.12789	up	Cellular Component: intracellular (GO:0005622);	0.620742
CAGL0E04422g	1.17e-10	4.59379	up	Cellular Component: cell part (GO:0044464);	0.353571
CAGL0L09471g	0.00443304	1.39517	up	Cellular Component: primosome complex (GO:1990077);	0.123031
CAGL0J08250g	0.0048773	1.40255	up	Cellular Component: nucleus (GO:0005634);	0.794256
CAGL0K07029g	0.000540212	2.15713	up	Cellular Component: nucleus (GO:0005634);	0.794256
CAGL0D02596g	0.00748068	1.36557	up	Cellular Component: nucleus (GO:0005634);	0.794256
CAGL0A02596g	0.00300475	1.4311	up	Cellular Component: nucleus (GO:0005634);	0.794256
CAGL0G07084g	0.00281674	1.44402	up	Cellular Component: nucleus (GO:0005634);	0.794256
CAGL0H03179g	0.0028389	1.4725	up	Cellular Component: nucleus (GO:0005634);	0.794256
CAGL0L10692g	0.000173171	1.72854	up	Cellular Component: nucleus (GO:0005634);	0.794256
CAGL0G00726g	1.25e-06	2.02392	up	Cellular Component: nucleus (GO:0005634);	0.794256
CAGL0F02079g	2.97e-05	1.80922	up	Cellular Component: nucleus (GO:0005634);	0.794256
CAGL0J07150g	2.36e-14	3.5506	up	Cellular Component: nucleus (GO:0005634);	0.794256
CAGL0M02233g	4.51e-05	1.78752	up	Cellular Component: nucleus (GO:0005634);	0.794256
CAGL0K07139g	5.88e-11	4.6382	up	Cellular Component: nucleus (GO:0005634);	0.794256
CAGL0M00990g	9.73e-05	1.71243	up	Cellular Component: nucleus (GO:0005634);	0.794256
CAGL0F04323g	0.00996522	1.33711	up	Cellular Component: nucleus (GO:0005634);	0.794256
CAGL0J09108g	7.7e-05	3.59341	up	Cellular Component: nucleus (GO:0005634);	0.794256
CAGL0A04499g	0.000439047	3.43462	up	Cellular Component: nucleus (GO:0005634);	0.794256
CAGL0K05841g	0.00436565	1.40051	up	Cellular Component: nucleus (GO:0005634);	0.794256
CAGL0A02596g	0.00300475	1.4311	up	Cellular Component: cytoplasm (GO:0005737);	0.273016
CAGL0K09416g	0.00598183	1.39201	up	Cellular Component: cytoplasm (GO:0005737);	0.273016
CAGL0J07920g	0	6.93395	up	Cellular Component: cytoplasm (GO:0005737);	0.273016
CAGL0K08404g	0	7.36671	up	Cellular Component: cytoplasm (GO:0005737);	0.273016
CAGL0J09108g	7.7e-05	3.59341	up	Cellular Component: cytoplasm (GO:0005737);	0.273016
CAGL0H03421g	0	5.52471	up	Cellular Component: cytoplasm (GO:0005737);	0.273016
CAGL0A04499g	0.000439047	3.43462	up	Cellular Component: cytoplasm (GO:0005737);	0.273016
CAGL0K00429g	0	4.87641	up	Cellular Component: cytoplasm (GO:0005737);	0.273016
CAGL0G05654g	5.22e-06	1.92488	up	Cellular Component: mitochondrial inner membrane (GO:0005743);	0.934149
CAGL0M06787g	0.00396924	1.43011	up	Cellular Component: membrane (GO:0016020);	0.338204
CAGL0K11880g	1.05e-06	2.04441	up	Cellular Component: membrane (GO:0016020);	0.338204
CAGL0H07403g	0.00686766	1.38975	up	Cellular Component: membrane (GO:0016020);	0.338204
CAGL0F09053g	3.03e-05	1.79948	up	Cellular Component: membrane (GO:0016020);	0.338204
CAGL0L08294g	0.00120738	1.50905	up	Cellular Component: membrane (GO:0016020);	0.338204
CAGL0K09416g	0.00598183	1.39201	up	Cellular Component: cytosol (GO:0005829);	0.504896
CAGL0M00352g	0	4.1037	up	Cellular Component: vacuolar membrane (GO:0005774);	0.198068
CAGL0A00275g	0	6.75059	up	Cellular Component: protein kinase CK2 complex (GO:0005956);	0.230971
CAGL0H03421g	0	5.52471	up	Cellular Component: nuclear membrane (GO:0031965);	0.353571
CAGL0G09911g	5.59e-06	1.93531	up	Cellular Component: endoplasmic reticulum membrane (GO:0005789);	0.750174
CAGL0K00649g	0	6.64212	up	Cellular Component: endoplasmic reticulum membrane (GO:0005789);	0.750174
CAGL0D04114g	0.00179959	1.49772	up	Cellular Component: endoplasmic reticulum membrane (GO:0005789);	0.750174
CAGL0H06919g	0.000175983	1.66907	up	Cellular Component: endoplasmic reticulum membrane (GO:0005789);	0.750174
CAGL0K05225g	0	7.61094	up	Cellular Component: Golgi apparatus (GO:0005794);	0.52889
CAGL0F08173g	0.00188331	3.29367	up	Cellular Component: Golgi apparatus (GO:0005794);	0.52889
CAGL0J03850g	0.00330463	1.4214	up	Cellular Component: mitochondrial matrix (GO:0005759);	0.581463
CAGL0F00803g	4.86e-12	2.80101	up	Cellular Component: mediator complex (GO:0016592);	0.945094
CAGL0F02277g	1.63e-08	2.36488	up	Cellular Component: nuclear pore (GO:0005643);	0.928431
CAGL0A00275g	0	6.75059	up	Cellular Component: UTP-C complex (GO:0034456);	0.230971
CAGL0I01188g	0.00315904	1.42829	up	Cellular Component: septin complex (GO:0031105);	0.257424
CAGL0G09911g	5.59e-06	1.93531	up	Cellular Component: Golgi membrane (GO:0000139);	0.592995
CAGL0I03190g	0.00201671	1.46606	up	Cellular Component: respiratory chain (GO:0070469);	0.0441849
CAGL0G07084g	0.00281674	1.44402	up	Cellular Component: mitochondrion (GO:0005739);	0.629933
CAGL0F08943g	2.53e-05	3.45648	up	Cellular Component: mitochondrion (GO:0005739);	0.629933
CAGL0I03190g	0.00201671	1.46606	up	Cellular Component: mitochondrion (GO:0005739);	0.629933
CAGL0A02596g	0.00300475	1.4311	up	Cellular Component: spindle pole body (GO:0005816);	0.400126
CAGL0H03421g	0	5.52471	up	Cellular Component: spindle pole body (GO:0005816);	0.400126
CAGL0M01100g	0.00823422	1.34857	up	Cellular Component: ribosome (GO:0005840);	0.999461
CAGL0B02167g	0	6.38848	up	Cellular Component: ribosome (GO:0005840);	0.999461
CAGL0G09911g	5.59e-06	1.93531	up	Cellular Component: COPII vesicle coat (GO:0030127);	0.545519
CAGL0D02772g	0	8.80117	up	Cellular Component: ubiquitin ligase complex (GO:0000151);	0.0415814
CAGL0J09108g	7.7e-05	3.59341	up	Cellular Component: ubiquitin ligase complex (GO:0000151);	0.0415814
CAGL0J09944g	1.04e-14	5.1587	up	Cellular Component: cytoplasmic vesicle (GO:0031410);	0.123031
CAGL0I01188g	0.00315904	1.42829	up	Cellular Component: septin filament array (GO:0032160);	0.408737
CAGL0K05225g	0	7.61094	up	Cellular Component: clathrin adaptor complex (GO:0030131);	0.650743
CAGL0J09944g	1.04e-14	5.1587	up	Cellular Component: plasma membrane (GO:0005886);	0.00845633
CAGL0I01188g	0.00315904	1.42829	up	Cellular Component: mating projection (GO:0005937);	0.123031
CAGL0F02079g	2.97e-05	1.80922	up	Cellular Component: chromosome (GO:0005694);	0.208608
CAGL0H02805g	0.000303948	1.63104	up	Cellular Component: chromosome (GO:0005694);	0.208608
CAGL0I01628g	1.35e-13	3.25016	up	Cellular Component: integral component of membrane (GO:0016021);	0.0263537
CAGL0H06039g	0.00236288	3.04123	up	Cellular Component: integral component of membrane (GO:0016021);	0.0263537
CAGL0B01683g	0	7.84048	up	Cellular Component: integral component of membrane (GO:0016021);	0.0263537
CAGL0G05654g	5.22e-06	1.92488	up	Cellular Component: integral component of membrane (GO:0016021);	0.0263537
CAGL0K00649g	0	6.64212	up	Cellular Component: integral component of membrane (GO:0016021);	0.0263537
CAGL0E00385g	5.51e-05	1.78943	up	Cellular Component: integral component of membrane (GO:0016021);	0.0263537
CAGL0J09944g	1.04e-14	5.1587	up	Cellular Component: integral component of membrane (GO:0016021);	0.0263537
CAGL0E04290g	0	5.82923	up	Cellular Component: integral component of membrane (GO:0016021);	0.0263537
CAGL0H03421g	0	5.52471	up	Cellular Component: integral component of membrane (GO:0016021);	0.0263537
CAGL0F00209g	3.49e-06	1.95585	up	Cellular Component: integral component of membrane (GO:0016021);	0.0263537
CAGL0M06787g	0.00396924	1.43011	up	Molecular Function: mannosyltransferase activity (GO:0000030);	0.414166
CAGL0H07403g	0.00686766	1.38975	up	Molecular Function: mannosyltransferase activity (GO:0000030);	0.414166
CAGL0G09911g	5.59e-06	1.93531	up	Molecular Function: zinc ion binding (GO:0008270);	0.601218
CAGL0J07150g	2.36e-14	3.5506	up	Molecular Function: zinc ion binding (GO:0008270);	0.601218
CAGL0E04576g	1.47e-06	2.11112	up	Molecular Function: zinc ion binding (GO:0008270);	0.601218
CAGL0A04499g	0.000439047	3.43462	up	Molecular Function: zinc ion binding (GO:0008270);	0.601218
CAGL0J03454g	0	5.52471	up	Molecular Function: zinc ion binding (GO:0008270);	0.601218
CAGL0K05841g	0.00436565	1.40051	up	Molecular Function: zinc ion binding (GO:0008270);	0.601218
CAGL0J08800g	8.05e-08	2.43658	up	Molecular Function: purine-nucleoside phosphorylase activity (GO:0004731);	0.126429
CAGL0F01023g	2.99e-11	4.68128	up	Molecular Function: nucleotide binding (GO:0000166);	0.119823
CAGL0K00429g	0	4.87641	up	Molecular Function: nucleotide binding (GO:0000166);	0.119823
CAGL0L10692g	0.000173171	1.72854	up	Molecular Function: nucleotide binding (GO:0000166);	0.119823
CAGL0F04323g	0.00996522	1.33711	up	Molecular Function: DNA-directed DNA polymerase activity (GO:0003887);	0.0237934
CAGL0I01628g	1.35e-13	3.25016	up	Molecular Function: adenyl nucleotide binding (GO:0030554);	0.0690208
CAGL0H06919g	0.000175983	1.66907	up	Molecular Function: oxidoreductase activity, acting on a sulfur group of donors, disulfide as acceptor (GO:0016671);	0.126429
CAGL0D02772g	0	8.80117	up	Molecular Function: ubiquitin-protein ligase activity (GO:0004842);	0.212083
CAGL0K06303g	0.000122733	1.69399	up	Molecular Function: ubiquitin-protein ligase activity (GO:0004842);	0.212083
CAGL0M12903g	8.91e-07	3.96282	up	Molecular Function: structural molecule activity (GO:0005198);	0.61935
CAGL0H05335g	0.000170729	1.67994	up	Molecular Function: ubiquitin thiolesterase activity (GO:0004221);	0.713438
CAGL0A04499g	0.000439047	3.43462	up	Molecular Function: electron carrier activity (GO:0009055);	0.249728
CAGL0G07084g	0.00281674	1.44402	up	Molecular Function: uracil DNA N-glycosylase activity (GO:0004844);	0.126429
CAGL0H06919g	0.000175983	1.66907	up	Molecular Function: flavin adenine dinucleotide binding (GO:0050660);	0.330132
CAGL0K11770g	0	7.48894	up	Molecular Function: chromatin binding (GO:0003682);	0.713438
CAGL0K00429g	0	4.87641	up	Molecular Function: GTPase activity (GO:0003924);	0.826161
CAGL0I01188g	0.00315904	1.42829	up	Molecular Function: GTPase activity (GO:0003924);	0.826161
CAGL0M02233g	4.51e-05	1.78752	up	Molecular Function: protein serine/threonine/tyrosine kinase activity (GO:0004712);	0.126429
CAGL0K09416g	0.00598183	1.39201	up	Molecular Function: tRNA binding (GO:0000049);	0.661331
CAGL0M10829g	5.88e-11	4.6382	up	Molecular Function: protein serine/threonine kinase activity (GO:0004674);	0.474503
CAGL0J11638g	1.45e-13	3.73738	up	Molecular Function: protein serine/threonine kinase activity (GO:0004674);	0.474503
CAGL0M02233g	4.51e-05	1.78752	up	Molecular Function: protein serine/threonine kinase activity (GO:0004674);	0.474503
CAGL0H01199g	0	6.87332	up	Molecular Function: protein serine/threonine kinase activity (GO:0004674);	0.474503
CAGL0K12672g	0.00545872	1.3808	up	Molecular Function: protein serine/threonine kinase activity (GO:0004674);	0.474503
CAGL0L01353g	0.00333217	1.42679	up	Molecular Function: ribosome binding (GO:0043022);	0.49152
CAGL0L01353g	0.00333217	1.42679	up	Molecular Function: translation elongation factor activity (GO:0003746);	0.50325
CAGL0D04114g	0.00179959	1.49772	up	Molecular Function: NADPH-hemoprotein reductase activity (GO:0003958);	0.126429
CAGL0J09944g	1.04e-14	5.1587	up	Molecular Function: drug:hydrogen antiporter activity (GO:0015307);	0.126429
CAGL0K07029g	0.000540212	2.15713	up	Molecular Function: hydrolase activity (GO:0016787);	0.382672
CAGL0J03454g	0	5.52471	up	Molecular Function: hydrolase activity (GO:0016787);	0.382672
CAGL0M00990g	9.73e-05	1.71243	up	Molecular Function: helicase activity (GO:0004386);	0.201023
CAGL0J07150g	2.36e-14	3.5506	up	Molecular Function: sequence-specific DNA binding RNA polymerase II transcription factor activity (GO:0000981);	0.628233
CAGL0K05841g	0.00436565	1.40051	up	Molecular Function: sequence-specific DNA binding RNA polymerase II transcription factor activity (GO:0000981);	0.628233
CAGL0I01188g	0.00315904	1.42829	up	Molecular Function: protein complex scaffold (GO:0032947);	0.236912
CAGL0K10890g	0	5.46844	up	Molecular Function: oxidoreductase activity (GO:0016491);	0.00616642
CAGL0C03443g	0.0043994	1.4024	up	Molecular Function: oxidoreductase activity (GO:0016491);	0.00616642
CAGL0E01881g	0.00913053	1.36115	up	Molecular Function: aspartic-type endopeptidase activity (GO:0004190);	0.472943
CAGL0K07029g	0.000540212	2.15713	up	Molecular Function: ATP binding (GO:0005524);	0.595553
CAGL0H02805g	0.000303948	1.63104	up	Molecular Function: ATP binding (GO:0005524);	0.595553
CAGL0K12672g	0.00545872	1.3808	up	Molecular Function: ATP binding (GO:0005524);	0.595553
CAGL0K09416g	0.00598183	1.39201	up	Molecular Function: ATP binding (GO:0005524);	0.595553
CAGL0F02079g	2.97e-05	1.80922	up	Molecular Function: ATP binding (GO:0005524);	0.595553
CAGL0M02233g	4.51e-05	1.78752	up	Molecular Function: ATP binding (GO:0005524);	0.595553
CAGL0H01199g	0	6.87332	up	Molecular Function: ATP binding (GO:0005524);	0.595553
CAGL0M00990g	9.73e-05	1.71243	up	Molecular Function: ATP binding (GO:0005524);	0.595553
CAGL0E00385g	5.51e-05	1.78943	up	Molecular Function: ATP binding (GO:0005524);	0.595553
CAGL0M10829g	5.88e-11	4.6382	up	Molecular Function: ATP binding (GO:0005524);	0.595553
CAGL0J11638g	1.45e-13	3.73738	up	Molecular Function: ATP binding (GO:0005524);	0.595553
CAGL0J04224g	0	5.64565	up	Molecular Function: ATP binding (GO:0005524);	0.595553
CAGL0H06919g	0.000175983	1.66907	up	Molecular Function: protein disulfide isomerase activity (GO:0003756);	0.126429
CAGL0J09108g	7.7e-05	3.59341	up	Molecular Function: ubiquitin-ubiquitin ligase activity (GO:0034450);	0.126429
CAGL0J04224g	0	5.64565	up	Molecular Function: heat shock protein binding (GO:0031072);	0.49152
CAGL0A00275g	0	6.75059	up	Molecular Function: protein serine/threonine kinase inhibitor activity (GO:0030291);	0.236912
CAGL0K02937g	7.77e-10	2.69381	up	Molecular Function: catalytic activity (GO:0003824);	0.403817
CAGL0K00429g	0	4.87641	up	Molecular Function: ATPase activity (GO:0016887);	0.787254
CAGL0K03993g	0.000285629	1.81736	up	Molecular Function: nucleic acid binding (GO:0003676);	0.257051
CAGL0K07029g	0.000540212	2.15713	up	Molecular Function: nucleic acid binding (GO:0003676);	0.257051
CAGL0E04576g	1.47e-06	2.11112	up	Molecular Function: nucleic acid binding (GO:0003676);	0.257051
CAGL0J03454g	0	5.52471	up	Molecular Function: nucleic acid binding (GO:0003676);	0.257051
CAGL0L05786g	0	3.58798	up	Molecular Function: nucleic acid binding (GO:0003676);	0.257051
CAGL0K07029g	0.000540212	2.15713	up	Molecular Function: ATP-dependent helicase activity (GO:0008026);	0.123478
CAGL0H06039g	0.00236288	3.04123	up	Molecular Function: drug transmembrane transporter activity (GO:0015238);	0.61218
CAGL0J07920g	0	6.93395	up	Molecular Function: 2-amino-4-hydroxy-6-hydroxymethyldihydropteridine diphosphokinase activity (GO:0003848);	0.126429
CAGL0L09471g	0.00443304	1.39517	up	Molecular Function: DNA primase activity (GO:0003896);	0.015946
CAGL0K07029g	0.000540212	2.15713	up	Molecular Function: heterocyclic compound binding (GO:1901363);	0.292753
CAGL0F01023g	2.99e-11	4.68128	up	Molecular Function: heterocyclic compound binding (GO:1901363);	0.292753
CAGL0I03190g	0.00201671	1.46606	up	Molecular Function: ubiquinol-cytochrome-c reductase activity (GO:0008121);	0.333455
CAGL0E00385g	5.51e-05	1.78943	up	Molecular Function: ATPase activity, coupled to transmembrane movement of substances (GO:0042626);	0.25636
CAGL0I03190g	0.00201671	1.46606	up	Molecular Function: 2 iron, 2 sulfur cluster binding (GO:0051537);	0.704267
CAGL0A00275g	0	6.75059	up	Molecular Function: protein kinase regulator activity (GO:0019887);	0.236912
CAGL0H05335g	0.000170729	1.67994	up	Molecular Function: cysteine-type peptidase activity (GO:0008234);	0.912899
CAGL0F00803g	4.86e-12	2.80101	up	Molecular Function: RNA polymerase II transcription cofactor activity (GO:0001104);	0.949475
CAGL0M01100g	0.00823422	1.34857	up	Molecular Function: structural constituent of ribosome (GO:0003735);	0.999727
CAGL0B02167g	0	6.38848	up	Molecular Function: structural constituent of ribosome (GO:0003735);	0.999727
CAGL0M02233g	4.51e-05	1.78752	up	Molecular Function: DNA replication origin binding (GO:0003688);	0.417813
CAGL0J07920g	0	6.93395	up	Molecular Function: dihydroneopterin aldolase activity (GO:0004150);	0.126429
CAGL0K09416g	0.00598183	1.39201	up	Molecular Function: transferase activity (GO:0016740);	0.275124
CAGL0E04312g	0.0086581	1.41374	up	Molecular Function: metal ion binding (GO:0046872);	0.704371
CAGL0L05786g	0	3.58798	up	Molecular Function: metal ion binding (GO:0046872);	0.704371
CAGL0J04224g	0	5.64565	up	Molecular Function: metal ion binding (GO:0046872);	0.704371
CAGL0I03190g	0.00201671	1.46606	up	Molecular Function: metal ion binding (GO:0046872);	0.704371
CAGL0F04323g	0.00996522	1.33711	up	Molecular Function: DNA binding (GO:0003677);	0.717572
CAGL0K05841g	0.00436565	1.40051	up	Molecular Function: DNA binding (GO:0003677);	0.717572
CAGL0K11770g	0	7.48894	up	Molecular Function: DNA binding (GO:0003677);	0.717572
CAGL0G00726g	1.25e-06	2.02392	up	Molecular Function: DNA binding (GO:0003677);	0.717572
CAGL0I01188g	0.00315904	1.42829	up	Molecular Function: 1-phosphatidylinositol binding (GO:0005545);	0.555918
CAGL0K07029g	0.000540212	2.15713	up	Molecular Function: organic cyclic compound binding (GO:0097159);	0.292753
CAGL0F01023g	2.99e-11	4.68128	up	Molecular Function: organic cyclic compound binding (GO:0097159);	0.292753
CAGL0D04114g	0.00179959	1.49772	up	Molecular Function: FMN binding (GO:0010181);	0.0405017
CAGL0K10890g	0	5.46844	up	Molecular Function: FMN binding (GO:0010181);	0.0405017
CAGL0J03850g	0.00330463	1.4214	up	Molecular Function: adenyl-nucleotide exchange factor activity (GO:0000774);	0.126429
CAGL0E04422g	1.17e-10	4.59379	up	Molecular Function: hydrolase activity, acting on ester bonds (GO:0016788);	0.366713
CAGL0D04114g	0.00179959	1.49772	up	Molecular Function: iron ion binding (GO:0005506);	0.0070722
CAGL0A04499g	0.000439047	3.43462	up	Molecular Function: iron ion binding (GO:0005506);	0.0070722
CAGL0F08173g	0.00188331	3.29367	up	Molecular Function: 2',3'-cyclic-nucleotide 3'-phosphodiesterase activity (GO:0004113);	0.126429
CAGL0K05225g	0	7.61094	up	Molecular Function: protein transporter activity (GO:0008565);	0.869027
CAGL0G10065g	3.49e-05	2.64192	up	Molecular Function: calcium ion binding (GO:0005509);	0.390944
CAGL0L08294g	0.00120738	1.50905	up	Molecular Function: calcium ion binding (GO:0005509);	0.390944
CAGL0F09053g	3.03e-05	1.79948	up	Molecular Function: calcium ion binding (GO:0005509);	0.390944
CAGL0J07920g	0	6.93395	up	Molecular Function: dihydropteroate synthase activity (GO:0004156);	0.126429
CAGL0F09053g	3.03e-05	1.79948	up	Molecular Function: mannosyl-oligosaccharide 1,2-alpha-mannosidase activity (GO:0004571);	0.333455
CAGL0I01628g	1.35e-13	3.25016	up	Molecular Function: voltage-gated chloride channel activity (GO:0005247);	0.126429
CAGL0F01023g	2.99e-11	4.68128	up	Molecular Function: RNA binding (GO:0003723);	0.698819
CAGL0K11880g	1.05e-06	2.04441	up	Molecular Function: ion channel activity (GO:0005216);	0.0803804
CAGL0J03850g	0.00330463	1.4214	up	Molecular Function: chaperone binding (GO:0051087);	0.122984
CAGL0J03850g	0.00330463	1.4214	up	Molecular Function: protein homodimerization activity (GO:0042803);	0.0474849
CAGL0H01199g	0	6.87332	up	Molecular Function: protein homodimerization activity (GO:0042803);	0.0474849
CAGL0J04224g	0	5.64565	up	Molecular Function: unfolded protein binding (GO:0051082);	0.729501
CAGL0I01188g	0.00315904	1.42829	up	Molecular Function: GTP binding (GO:0005525);	0.71921
CAGL0K12672g	0.00545872	1.3808	up	Molecular Function: GTP binding (GO:0005525);	0.71921
CAGL0L10692g	0.000173171	1.72854	up	Molecular Function: damaged DNA binding (GO:0003684);	0.292753

## Sheet: E4
T1_vs_T2							T3_vs_T4
#Gene_ID	FDR	log2FC	regulated	Go_term	p-value	#Gene_ID	FDR	log2FC	regulated	Go_term	p-value
CAGL0A00495g	7.89e-05	2.21764	up	Biological Process: cation transport (GO:0006812);	0.43882	CAGL0A00495g	0.00386015	1.85482	up	Molecular Function: metal ion binding (GO:0046872);	0.579284
CAGL0M03949g	5.64e-06	2.43337	up	Biological Process: response to stress (GO:0006950);	0.194108	CAGL0M03949g	0.00193612	1.78028	up	Molecular Function: zinc ion binding (GO:0008270);	0.484442
CAGL0C05379g	1.25e-07	2.67016	up	Biological Process: response to stress (GO:0006950);	0.194108	CAGL0C05379g	1.2e-09	3.02917	up	Molecular Function: ATP binding (GO:0005524);	0.337999
CAGL0E00187g	3.76e-13	4.45834	up	Biological Process: response to stress (GO:0006950);	0.194108	CAGL0E00187g	0.00708951	2.87287	up	Molecular Function: hydrolase activity (GO:0016787);	0.0307343
CAGL0K06457g	0.000110489	2.01815	up	Biological Process: peptidyl-arginine N-methylation (GO:0035246);	0.141283	CAGL0K06457g	4.51e-06	2.33327	up	Molecular Function: protein-arginine N-methyltransferase activity (GO:0016274);	0.133703
CAGL0E00869g	0.000842708	1.90537	up	Biological Process: TOR signaling (GO:0031929);	0.366888	CAGL0E00869g	0.000211273	2.04637	up	Molecular Function: triplex DNA binding (GO:0045142);	0.133703
CAGL0F02937g	0.0011135	1.90428	up	Biological Process: translation (GO:0006412);	4.85e-06	CAGL0F02937g	0.00215706	1.82741	up	Molecular Function: structural constituent of ribosome (GO:0003735);	1.84e-05
CAGL0E02013g	0.00350492	1.69932	up	Biological Process: translation (GO:0006412);	4.85e-06	CAGL0E02013g	0.0010306	1.82678	up	Molecular Function: structural constituent of ribosome (GO:0003735);	1.84e-05
CAGL0M12408g	5.93e-05	2.12916	up	Biological Process: translation (GO:0006412);	4.85e-06	CAGL0M12408g	2.23e-05	2.21631	up	Molecular Function: structural constituent of ribosome (GO:0003735);	1.84e-05
CAGL0G02079g	3.63e-06	2.45356	up	Biological Process: translation (GO:0006412);	4.85e-06	CAGL0G02079g	0.00206748	1.87612	up	Molecular Function: structural constituent of ribosome (GO:0003735);	1.84e-05
CAGL0K06567g	0.00676352	1.67166	up	Biological Process: translation (GO:0006412);	4.85e-06	CAGL0K06567g	0.000163795	2.04159	up	Molecular Function: structural constituent of ribosome (GO:0003735);	1.84e-05
CAGL0H08734g	0.000270905	2.01764	up	Biological Process: translation (GO:0006412);	4.85e-06	CAGL0H08734g	0.00279981	1.77633	up	Molecular Function: metal ion binding (GO:0046872);	0.579284
CAGL0A04521g	0.00075168	1.94475	up	Biological Process: translation (GO:0006412);	4.85e-06	CAGL0A04521g	0.00706354	1.70864	up	Molecular Function: structural constituent of ribosome (GO:0003735);	1.84e-05
CAGL0K10906g	0.00911685	1.64992	up	Biological Process: translation (GO:0006412);	4.85e-06	CAGL0K10906g	0.00215283	1.79768	up	Molecular Function: structural constituent of ribosome (GO:0003735);	1.84e-05
CAGL0J10164g	0.00322849	1.79027	up	Biological Process: translation (GO:0006412);	4.85e-06	CAGL0J10164g	0.00462873	1.74065	up	Molecular Function: structural constituent of ribosome (GO:0003735);	1.84e-05
CAGL0K11748g	0.00332041	1.77461	up	Biological Process: translation (GO:0006412);	4.85e-06	CAGL0K11748g	0.00457153	1.73681	up	Molecular Function: structural constituent of ribosome (GO:0003735);	1.84e-05
CAGL0K02123g	0.00326079	1.77584	up	Biological Process: translation (GO:0006412);	4.85e-06	CAGL0K02123g	0.000601286	1.92897	up	Molecular Function: structural constituent of ribosome (GO:0003735);	1.84e-05
CAGL0A01540g	6.19e-05	2.13302	up	Biological Process: translation (GO:0006412);	4.85e-06	CAGL0A01540g	0.00068475	1.89913	up	Molecular Function: structural constituent of ribosome (GO:0003735);	1.84e-05
CAGL0F01045g	1.55e-05	2.26569	up	Biological Process: translation (GO:0006412);	4.85e-06	CAGL0F01045g	0.0018812	1.81185	up	Molecular Function: RNA binding (GO:0003723);	0.59889
CAGL0K07414g	0.00807253	1.66907	up	Biological Process: translation (GO:0006412);	4.85e-06	CAGL0K07414g	0.00936994	1.63544	up	Molecular Function: structural constituent of ribosome (GO:0003735);	1.84e-05
CAGL0C04279g	0.000619712	1.87441	up	Biological Process: translation (GO:0006412);	4.85e-06	CAGL0C04279g	1.07e-06	2.52494	up	Molecular Function: transferase activity, transferring alkyl or aryl (other than methyl) groups (GO:0016765);	0.0889713
CAGL0C05379g	1.25e-07	2.67016	up	Biological Process: translation (GO:0006412);	4.85e-06	CAGL0C05379g	1.2e-09	3.02917	up	Molecular Function: ATP binding (GO:0005524);	0.337999
CAGL0M02849g	0.000812872	1.92544	up	Biological Process: translation (GO:0006412);	4.85e-06	CAGL0M02849g	0.000523699	1.96295	up	Molecular Function: structural constituent of ribosome (GO:0003735);	1.84e-05
CAGL0E04994g	5.05e-05	2.14741	up	Biological Process: translation (GO:0006412);	4.85e-06	CAGL0E04994g	2.67e-07	2.5959	up	Molecular Function: structural constituent of ribosome (GO:0003735);	1.84e-05
CAGL0F01683g	7.07e-06	2.29552	up	Biological Process: translation (GO:0006412);	4.85e-06	CAGL0F01683g	0.000584017	1.89213	up	Molecular Function: structural constituent of ribosome (GO:0003735);	1.84e-05
CAGL0K03135g	5.95e-07	2.52958	up	Biological Process: translation (GO:0006412);	4.85e-06	CAGL0K03135g	9.22e-05	2.08564	up	Molecular Function: RNA binding (GO:0003723);	0.59889
CAGL0G01826g	0.00162933	1.84956	up	Biological Process: translation (GO:0006412);	4.85e-06	CAGL0G01826g	0.00268063	1.78404	up	Molecular Function: structural constituent of ribosome (GO:0003735);	1.84e-05
CAGL0F01705g	1.79e-06	2.39978	up	Biological Process: phenylalanyl-tRNA aminoacylation (GO:0006432);	0.0541579	CAGL0F01705g	0.00458952	1.65904	up	Molecular Function: magnesium ion binding (GO:0000287);	0.183225
CAGL0L02497g	0.00308993	1.9141	up	Biological Process: gluconeogenesis (GO:0006094);	0.194935	CAGL0L02497g	7.76e-05	2.26508	up	Molecular Function: fructose-bisphosphate aldolase activity (GO:0004332);	0.133703
CAGL0J09966g	2.1e-06	2.40512	up	Biological Process: response to heat (GO:0009408);	0.098283	CAGL0J09966g	0.00982206	1.5962	up	Molecular Function: metal ion binding (GO:0046872);	0.579284
CAGL0L03047g	2.87e-08	2.74145	up	Biological Process: rRNA processing (GO:0006364);	1.46e-10	CAGL0L03047g	7.64e-05	2.0635	up	Molecular Function: ATP-dependent helicase activity (GO:0008026);	0.0766729
CAGL0M11110g	5.09e-09	2.8767	up	Biological Process: rRNA processing (GO:0006364);	1.46e-10	CAGL0M11110g	0.00154517	1.75496	up	Cellular Component: preribosome, small subunit precursor (GO:0030688);	0.238421
CAGL0M10197g	3.97e-09	2.89316	up	Biological Process: rRNA processing (GO:0006364);	1.46e-10	CAGL0M10197g	0.000162771	2.00253	up	Cellular Component: preribosome, large subunit precursor (GO:0030687);	0.155411
CAGL0K01551g	3.42e-06	2.34129	up	Biological Process: rRNA processing (GO:0006364);	1.46e-10	CAGL0K01551g	0.000792731	1.82615	up	Molecular Function: ATP-dependent helicase activity (GO:0008026);	0.0766729
CAGL0J09966g	2.1e-06	2.40512	up	Biological Process: protein folding (GO:0006457);	0.954539	CAGL0J09966g	0.00982206	1.5962	up	Molecular Function: metal ion binding (GO:0046872);	0.579284
CAGL0J06600g	0.000803088	1.84216	up	Biological Process: pyrimidine nucleotide biosynthetic process (GO:0006221);	0.0541579	CAGL0J06600g	0.00768688	1.59336	up	Molecular Function: orotate phosphoribosyltransferase activity (GO:0004588);	0.133703
CAGL0M10197g	3.97e-09	2.89316	up	Biological Process: nuclear-transcribed mRNA catabolic process (GO:0000956);	0.0224599	CAGL0M10197g	0.000162771	2.00253	up	Cellular Component: preribosome, large subunit precursor (GO:0030687);	0.155411
CAGL0E02321g	1.7e-08	2.81224	up	Biological Process: phospholipid catabolic process (GO:0009395);	0.456423	CAGL0E02321g	1.74e-05	2.25149	up	Molecular Function: phospholipase activity (GO:0004620);	0.349974
CAGL0D03718g	1.06e-07	2.64366	up	Biological Process: RNA metabolic process (GO:0016070);	0.0409056	CAGL0D03718g	7.62e-05	2.08194	up	Molecular Function: translation initiation factor activity (GO:0003743);	0.370423
CAGL0C05181g	0.000282977	1.93446	up	Biological Process: ATP catabolic process (GO:0006200);	0.690896	CAGL0C05181g	0.00339246	1.67282	up	Molecular Function: magnesium ion binding (GO:0000287);	0.183225
CAGL0A00495g	7.89e-05	2.21764	up	Biological Process: ATP catabolic process (GO:0006200);	0.690896	CAGL0A00495g	0.00386015	1.85482	up	Molecular Function: metal ion binding (GO:0046872);	0.579284
CAGL0F00715g	0.000541743	1.90068	up	Biological Process: ribosome biogenesis (GO:0042254);	4.2e-07	CAGL0F00715g	0.000587179	1.97584	up	Biological Process: ribosome biogenesis (GO:0042254);	0.0776071
CAGL0G00990g	0.00235309	1.87164	up	Biological Process: ribosome biogenesis (GO:0042254);	4.2e-07	CAGL0G00990g	0.00106639	1.94345	up	Molecular Function: structural constituent of ribosome (GO:0003735);	1.84e-05
CAGL0M10197g	3.97e-09	2.89316	up	Biological Process: ribosome biogenesis (GO:0042254);	4.2e-07	CAGL0M10197g	0.000162771	2.00253	up	Cellular Component: preribosome, large subunit precursor (GO:0030687);	0.155411
CAGL0J09614g	1.1e-08	2.81413	up	Biological Process: ribosome biogenesis (GO:0042254);	4.2e-07	CAGL0J09614g	1.19e-06	2.44857	up	Molecular Function: RNA binding (GO:0003723);	0.59889
CAGL0I05500g	4.02e-08	2.70668	up	Biological Process: nucleotide biosynthetic process (GO:0009165);	0.0224599	CAGL0I05500g	4.01e-05	2.12305	up	Molecular Function: magnesium ion binding (GO:0000287);	0.183225
CAGL0C05181g	0.000282977	1.93446	up	Biological Process: nucleotide biosynthetic process (GO:0009165);	0.0224599	CAGL0C05181g	0.00339246	1.67282	up	Molecular Function: magnesium ion binding (GO:0000287);	0.183225
CAGL0F06809g	3.88e-13	3.59286	up	Biological Process: meiosis (GO:0007126);	0.647615	CAGL0F06809g	1.5e-05	2.22573	up	Molecular Function: protein tyrosine/serine/threonine phosphatase activity (GO:0008138);	0.577669
CAGL0A03905g	0.000285597	1.97526	up	Biological Process: heme oxidation (GO:0006788);	0.141283	CAGL0A03905g	0.00313318	1.72431	up	Molecular Function: heme oxygenase (decyclizing) activity (GO:0004392);	0.133703
CAGL0J09614g	1.1e-08	2.81413	up	Biological Process: rRNA pseudouridine synthesis (GO:0031118);	0.262645	CAGL0J09614g	1.19e-06	2.44857	up	Molecular Function: RNA binding (GO:0003723);	0.59889
CAGL0L02915g	0.00440576	1.72179	up	Biological Process: translational initiation (GO:0006413);	0.27616	CAGL0L02915g	0.00366194	1.74317	up	Molecular Function: ATP-dependent helicase activity (GO:0008026);	0.0766729
CAGL0H00957g	0.000468724	1.88917	up	Biological Process: translational initiation (GO:0006413);	0.27616	CAGL0H00957g	0.000334601	1.92193	up	Molecular Function: translation initiation factor activity (GO:0003743);	0.370423
CAGL0D03718g	1.06e-07	2.64366	up	Biological Process: translational initiation (GO:0006413);	0.27616	CAGL0D03718g	7.62e-05	2.08194	up	Molecular Function: translation initiation factor activity (GO:0003743);	0.370423
CAGL0K06039g	0.000104573	2.02226	up	Biological Process: reciprocal meiotic recombination (GO:0007131);	0.656076	CAGL0K06039g	0.00310093	1.67622	up	Biological Process: chromosome segregation (GO:0007059);	0.956937
CAGL0J09614g	1.1e-08	2.81413	up	Biological Process: cleavage involved in rRNA processing (GO:0000469);	0.141283	CAGL0J09614g	1.19e-06	2.44857	up	Molecular Function: RNA binding (GO:0003723);	0.59889
CAGL0A04521g	0.00075168	1.94475	up	Biological Process: translational elongation (GO:0006414);	0.0318444	CAGL0A04521g	0.00706354	1.70864	up	Molecular Function: structural constituent of ribosome (GO:0003735);	1.84e-05
CAGL0A03168g	2.06e-05	2.24391	up	Biological Process: translational elongation (GO:0006414);	0.0318444	CAGL0A03168g	0.00193836	1.80519	up	Molecular Function: structural constituent of ribosome (GO:0003735);	1.84e-05
CAGL0G00990g	0.00235309	1.87164	up	Biological Process: translational elongation (GO:0006414);	0.0318444	CAGL0G00990g	0.00106639	1.94345	up	Molecular Function: structural constituent of ribosome (GO:0003735);	1.84e-05
CAGL0J06374g	0.00132939	1.80709	up	Biological Process: translational elongation (GO:0006414);	0.0318444	CAGL0J06374g	0.00211813	1.75314	up	Molecular Function: structural constituent of ribosome (GO:0003735);	1.84e-05
CAGL0G07469g	0.0058343	1.63845	up	Biological Process: posttranslational protein targeting to membrane, translocation (GO:0031204);	0.366888	CAGL0G07469g	0.00160782	1.80297	up	Molecular Function: protein transporter activity (GO:0008565);	0.615626
CAGL0A04521g	0.00075168	1.94475	up	Biological Process: maturation of SSU-rRNA from tricistronic rRNA transcript (SSU-rRNA, 5.8S rRNA, LSU-rRNA) (GO:0000462);	0.090818	CAGL0A04521g	0.00706354	1.70864	up	Molecular Function: structural constituent of ribosome (GO:0003735);	1.84e-05
CAGL0K06039g	0.000104573	2.02226	up	Biological Process: chromosome segregation (GO:0007059);	0.0104314	CAGL0K06039g	0.00310093	1.67622	up	Biological Process: chromosome segregation (GO:0007059);	0.956937
CAGL0E00869g	0.000842708	1.90537	up	Biological Process: negative regulation of apoptotic process (GO:0043066);	0.262645	CAGL0E00869g	0.000211273	2.04637	up	Molecular Function: triplex DNA binding (GO:0045142);	0.133703
CAGL0M09977g	3.36e-07	2.5414	up	Biological Process: tRNA dihydrouridine synthesis (GO:0002943);	0.098283	CAGL0M09977g	3.72e-06	2.34713	up	Molecular Function: tRNA dihydrouridine synthase activity (GO:0017150);	0.0889713
CAGL0M03949g	5.64e-06	2.43337	up	Biological Process: mitochondrion organization (GO:0007005);	0.122451	CAGL0M03949g	0.00193612	1.78028	up	Molecular Function: zinc ion binding (GO:0008270);	0.484442
CAGL0F08459g	1.06e-05	2.26114	up	Biological Process: methionyl-tRNA aminoacylation (GO:0006431);	0.262645	CAGL0F08459g	1.46e-05	2.2404	up	Molecular Function: ATP binding (GO:0005524);	0.337999
CAGL0F03927g	1.15e-06	2.46501	up	Biological Process: glutamine metabolic process (GO:0006541);	0.098283	CAGL0F03927g	0.000349493	1.95268	up	Molecular Function: GMP synthase (glutamine-hydrolyzing) activity (GO:0003922);	0.133703
CAGL0J06600g	0.000803088	1.84216	up	Biological Process: 'de novo' UMP biosynthetic process (GO:0044205);	0.0541579	CAGL0J06600g	0.00768688	1.59336	up	Molecular Function: orotate phosphoribosyltransferase activity (GO:0004588);	0.133703
CAGL0E01529g	1.26e-07	2.65197	up	Biological Process: fructose metabolic process (GO:0006000);	0.533321	CAGL0E01529g	5.8e-05	2.13788	up	Molecular Function: ATP binding (GO:0005524);	0.337999
CAGL0J09614g	1.1e-08	2.81413	up	Biological Process: snRNA pseudouridine synthesis (GO:0031120);	0.262645	CAGL0J09614g	1.19e-06	2.44857	up	Molecular Function: RNA binding (GO:0003723);	0.59889
CAGL0K02475g	2.32e-05	2.20378	up	Biological Process: small GTPase mediated signal transduction (GO:0007264);	0.656711	CAGL0K02475g	6.71e-05	2.10766	up	Molecular Function: guanyl-nucleotide exchange factor activity (GO:0005085);	0.443906
CAGL0F06809g	3.88e-13	3.59286	up	Biological Process: peptidyl-tyrosine dephosphorylation (GO:0035335);	0.567132	CAGL0F06809g	1.5e-05	2.22573	up	Molecular Function: protein tyrosine/serine/threonine phosphatase activity (GO:0008138);	0.577669
CAGL0F06809g	3.88e-13	3.59286	up	Biological Process: cAMP-mediated signaling (GO:0019933);	0.141283	CAGL0F06809g	1.5e-05	2.22573	up	Molecular Function: protein tyrosine/serine/threonine phosphatase activity (GO:0008138);	0.577669
CAGL0D00176g	2.31e-06	2.46578	up	Biological Process: cellular amino acid metabolic process (GO:0006520);	0.0766844	CAGL0D00176g	8.87e-06	2.35859	up	Molecular Function: oxidoreductase activity, acting on the CH-NH2 group of donors, NAD or NADP as acceptor (GO:0016639);	0.133703
CAGL0F06809g	3.88e-13	3.59286	up	Biological Process: ascospore wall assembly (GO:0030476);	0.456423	CAGL0F06809g	1.5e-05	2.22573	up	Molecular Function: protein tyrosine/serine/threonine phosphatase activity (GO:0008138);	0.577669
CAGL0E01529g	1.26e-07	2.65197	up	Biological Process: fructose 2,6-bisphosphate metabolic process (GO:0006003);	0.533321	CAGL0E01529g	5.8e-05	2.13788	up	Molecular Function: ATP binding (GO:0005524);	0.337999
CAGL0F01705g	1.79e-06	2.39978	up	Biological Process: regulation of transcription, DNA-templated (GO:0006355);	0.931207	CAGL0F01705g	0.00458952	1.65904	up	Molecular Function: magnesium ion binding (GO:0000287);	0.183225
CAGL0L10164g	1.88e-08	2.77535	up	Biological Process: regulation of transcription, DNA-templated (GO:0006355);	0.931207	CAGL0L10164g	0.00617645	1.64286	up	Cellular Component: nucleus (GO:0005634);	0.988176
CAGL0B00242g	0	5.49844	up	Biological Process: regulation of transcription, DNA-templated (GO:0006355);	0.931207	CAGL0B00242g	1.11e-16	5.36457	up	Molecular Function: DNA binding (GO:0003677);	0.868688
CAGL0E00869g	0.000842708	1.90537	up	Biological Process: regulation of translational initiation in response to stress (GO:0043558);	0.141283	CAGL0E00869g	0.000211273	2.04637	up	Molecular Function: triplex DNA binding (GO:0045142);	0.133703
CAGL0G01034g	2.82e-10	3.11515	up	Biological Process: cellular response to drug (GO:0035690);	0.939352	CAGL0G01034g	0.00147213	1.8277	up	Molecular Function: 1,3-beta-D-glucan synthase activity (GO:0003843);	0.349974
CAGL0I08327g	8.12e-06	2.28816	up	Biological Process: GTP catabolic process (GO:0006184);	0.765668	CAGL0I08327g	0.000344878	1.93863	up	Molecular Function: GTP binding (GO:0005525);	0.967042
CAGL0G01034g	2.82e-10	3.11515	up	Biological Process: (1->3)-beta-D-glucan biosynthetic process (GO:0006075);	0.366888	CAGL0G01034g	0.00147213	1.8277	up	Molecular Function: 1,3-beta-D-glucan synthase activity (GO:0003843);	0.349974
CAGL0A00495g	7.89e-05	2.21764	up	Biological Process: ATP biosynthetic process (GO:0006754);	0.141283	CAGL0A00495g	0.00386015	1.85482	up	Molecular Function: metal ion binding (GO:0046872);	0.579284
CAGL0B01122g	0.00209336	1.71711	up	Biological Process: one-carbon metabolic process (GO:0006730);	0.533321	CAGL0B01122g	1.86e-12	3.46992	up	Molecular Function: metal ion binding (GO:0046872);	0.579284
CAGL0E02013g	0.00350492	1.69932	up	Biological Process: intracellular protein transport (GO:0006886);	0.963396	CAGL0E02013g	0.0010306	1.82678	up	Molecular Function: structural constituent of ribosome (GO:0003735);	1.84e-05
CAGL0H07249g	2.97e-06	2.35013	up	Biological Process: peptidyl-lysine modification to hypusine (GO:0008612);	0.098283	CAGL0H07249g	0.00020359	1.97043	up	Molecular Function: deoxyhypusine synthase activity (GO:0034038);	0.133703
CAGL0I05500g	4.02e-08	2.70668	up	Biological Process: phosphorylation (GO:0016310);	0.531303	CAGL0I05500g	4.01e-05	2.12305	up	Molecular Function: magnesium ion binding (GO:0000287);	0.183225
CAGL0C05181g	0.000282977	1.93446	up	Biological Process: phosphorylation (GO:0016310);	0.531303	CAGL0C05181g	0.00339246	1.67282	up	Molecular Function: magnesium ion binding (GO:0000287);	0.183225
CAGL0E00869g	0.000842708	1.90537	up	Biological Process: telomere maintenance (GO:0000723);	0.746595	CAGL0E00869g	0.000211273	2.04637	up	Molecular Function: triplex DNA binding (GO:0045142);	0.133703
CAGL0I05500g	4.02e-08	2.70668	up	Biological Process: ribonucleoside monophosphate biosynthetic process (GO:0009156);	0.0100328	CAGL0I05500g	4.01e-05	2.12305	up	Molecular Function: magnesium ion binding (GO:0000287);	0.183225
CAGL0C05181g	0.000282977	1.93446	up	Biological Process: ribonucleoside monophosphate biosynthetic process (GO:0009156);	0.0100328	CAGL0C05181g	0.00339246	1.67282	up	Molecular Function: magnesium ion binding (GO:0000287);	0.183225
CAGL0D05060g	3.02e-06	2.34747	up	Biological Process: protein dephosphorylation (GO:0006470);	0.0224599	CAGL0D05060g	0.00328921	1.6698	up	Molecular Function: metal ion binding (GO:0046872);	0.579284
CAGL0M02849g	0.000812872	1.92544	up	Biological Process: ribosomal small subunit assembly (GO:0000028);	0.262645	CAGL0M02849g	0.000523699	1.96295	up	Molecular Function: structural constituent of ribosome (GO:0003735);	1.84e-05
CAGL0D03960g	0.000123802	2.02221	up	Biological Process: protein export from nucleus (GO:0006611);	0.456423	CAGL0D03960g	0.00133106	1.76892	up	Cellular Component: nuclear membrane (GO:0031965);	0.370055
CAGL0M09977g	3.36e-07	2.5414	up	Biological Process: oxidation-reduction process (GO:0055114);	0.102706	CAGL0M09977g	3.72e-06	2.34713	up	Molecular Function: tRNA dihydrouridine synthase activity (GO:0017150);	0.0889713
CAGL0K10780g	5.77e-08	2.72013	up	Biological Process: oxidation-reduction process (GO:0055114);	0.102706	CAGL0K10780g	5.32e-05	2.16837	up	Molecular Function: metal ion binding (GO:0046872);	0.579284
CAGL0D00176g	2.31e-06	2.46578	up	Biological Process: oxidation-reduction process (GO:0055114);	0.102706	CAGL0D00176g	8.87e-06	2.35859	up	Molecular Function: oxidoreductase activity, acting on the CH-NH2 group of donors, NAD or NADP as acceptor (GO:0016639);	0.133703
CAGL0B03883g	8.58e-05	2.04299	up	Biological Process: transmembrane transport (GO:0055085);	0.0375005	CAGL0B03883g	0.00103982	1.80104	up	Cellular Component: integral component of membrane (GO:0016021);	0.860583
CAGL0H07051g	1.06e-11	4.47796	up	Biological Process: asparagine metabolic process (GO:0006528);	0.141283	CAGL0H07051g	2.88e-14	4.99653	up	Molecular Function: asparaginase activity (GO:0004067);	0.133703
CAGL0F06809g	3.88e-13	3.59286	up	Biological Process: ribosomal large subunit assembly (GO:0000027);	0.0224599	CAGL0F06809g	1.5e-05	2.22573	up	Molecular Function: protein tyrosine/serine/threonine phosphatase activity (GO:0008138);	0.577669
CAGL0M10197g	3.97e-09	2.89316	up	Biological Process: ribosomal large subunit assembly (GO:0000027);	0.0224599	CAGL0M10197g	0.000162771	2.00253	up	Cellular Component: preribosome, large subunit precursor (GO:0030687);	0.155411
CAGL0L10164g	1.88e-08	2.77535	up	Biological Process: regulation of translation (GO:0006417);	0.474215	CAGL0L10164g	0.00617645	1.64286	up	Cellular Component: nucleus (GO:0005634);	0.988176
CAGL0L02497g	0.00308993	1.9141	up	Biological Process: glycolysis (GO:0006096);	0.216536	CAGL0L02497g	7.76e-05	2.26508	up	Molecular Function: fructose-bisphosphate aldolase activity (GO:0004332);	0.133703
CAGL0B00242g	0	5.49844	up	Biological Process: positive regulation of mating-type specific transcription, DNA-templated (GO:0045895);	0.0199216	CAGL0B00242g	1.11e-16	5.36457	up	Molecular Function: DNA binding (GO:0003677);	0.868688
CAGL0J09746g	3.23e-06	2.35712	up	Biological Process: tRNA modification (GO:0006400);	0.366888	CAGL0J09746g	0.0094225	1.55364	up	Molecular Function: tRNA binding (GO:0000049);	0.291112
CAGL0G03003g	1.04e-06	2.44428	up	Biological Process: ATP synthesis coupled proton transport (GO:0015986);	0.68319	CAGL0G03003g	7.31e-05	2.07206	up	Molecular Function: hydrogen ion transmembrane transporter activity (GO:0015078);	0.65167
CAGL0D03960g	0.000123802	2.02221	up	Biological Process: nuclear envelope organization (GO:0006998);	0.262645	CAGL0D03960g	0.00133106	1.76892	up	Cellular Component: nuclear membrane (GO:0031965);	0.370055
CAGL0J01023g	0.000285726	2.07772	up	Biological Process: metabolic process (GO:0008152);	0.874982	CAGL0J01023g	4.3e-06	2.60715	up	Molecular Function: hydrolase activity (GO:0016787);	0.0307343
CAGL0L11088g	0.00548337	1.60384	up	Biological Process: metabolic process (GO:0008152);	0.874982	CAGL0L11088g	1.05e-05	2.30262	up	Molecular Function: catalytic activity (GO:0003824);	0.612909
CAGL0J09746g	3.23e-06	2.35712	up	Biological Process: RNA (guanine-N7)-methylation (GO:0036265);	0.262645	CAGL0J09746g	0.0094225	1.55364	up	Molecular Function: tRNA binding (GO:0000049);	0.291112
CAGL0M03949g	5.64e-06	2.43337	up	Biological Process: macromolecule metabolic process (GO:0043170);	0.141283	CAGL0M03949g	0.00193612	1.78028	up	Molecular Function: zinc ion binding (GO:0008270);	0.484442
CAGL0D03960g	0.000123802	2.02221	up	Biological Process: mRNA export from nucleus (GO:0006406);	0.366888	CAGL0D03960g	0.00133106	1.76892	up	Cellular Component: nuclear membrane (GO:0031965);	0.370055
CAGL0I03366g	7.6e-05	2.05743	up	Biological Process: cellular process (GO:0009987);	0.150227	CAGL0I03366g	0.000717572	1.83514	up	Biological Process: cellular process (GO:0009987);	0.103241
CAGL0H07249g	2.97e-06	2.35013	up	Biological Process: deoxyhypusine biosynthetic process from spermidine (GO:0050983);	0.141283	CAGL0H07249g	0.00020359	1.97043	up	Molecular Function: deoxyhypusine synthase activity (GO:0034038);	0.133703
CAGL0B01122g	0.00209336	1.71711	up	Biological Process: S-adenosylmethionine biosynthetic process (GO:0006556);	0.262645	CAGL0B01122g	1.86e-12	3.46992	up	Molecular Function: metal ion binding (GO:0046872);	0.579284
CAGL0F03927g	1.15e-06	2.46501	up	Biological Process: GMP biosynthetic process (GO:0006177);	0.0199216	CAGL0F03927g	0.000349493	1.95268	up	Molecular Function: GMP synthase (glutamine-hydrolyzing) activity (GO:0003922);	0.133703
CAGL0K10780g	5.77e-08	2.72013	up	Biological Process: GMP biosynthetic process (GO:0006177);	0.0199216	CAGL0K10780g	5.32e-05	2.16837	up	Molecular Function: metal ion binding (GO:0046872);	0.579284
CAGL0J06600g	0.000803088	1.84216	up	Biological Process: nucleoside metabolic process (GO:0009116);	0.063209	CAGL0J06600g	0.00768688	1.59336	up	Molecular Function: orotate phosphoribosyltransferase activity (GO:0004588);	0.133703
CAGL0J09614g	1.1e-08	2.81413	up	Cellular Component: ribonucleoprotein complex (GO:0030529);	0.0013606	CAGL0J09614g	1.19e-06	2.44857	up	Molecular Function: RNA binding (GO:0003723);	0.59889
CAGL0M02849g	0.000812872	1.92544	up	Cellular Component: cytosolic small ribosomal subunit (GO:0022627);	0.0450293	CAGL0M02849g	0.000523699	1.96295	up	Molecular Function: structural constituent of ribosome (GO:0003735);	1.84e-05
CAGL0A04521g	0.00075168	1.94475	up	Cellular Component: cytosolic small ribosomal subunit (GO:0022627);	0.0450293	CAGL0A04521g	0.00706354	1.70864	up	Molecular Function: structural constituent of ribosome (GO:0003735);	1.84e-05
CAGL0F03927g	1.15e-06	2.46501	up	Cellular Component: cytoplasm (GO:0005737);	0.159636	CAGL0F03927g	0.000349493	1.95268	up	Molecular Function: GMP synthase (glutamine-hydrolyzing) activity (GO:0003922);	0.133703
CAGL0M09977g	3.36e-07	2.5414	up	Cellular Component: cytoplasm (GO:0005737);	0.159636	CAGL0M09977g	3.72e-06	2.34713	up	Molecular Function: tRNA dihydrouridine synthase activity (GO:0017150);	0.0889713
CAGL0K10780g	5.77e-08	2.72013	up	Cellular Component: cytoplasm (GO:0005737);	0.159636	CAGL0K10780g	5.32e-05	2.16837	up	Molecular Function: metal ion binding (GO:0046872);	0.579284
CAGL0F01705g	1.79e-06	2.39978	up	Cellular Component: cytoplasm (GO:0005737);	0.159636	CAGL0F01705g	0.00458952	1.65904	up	Molecular Function: magnesium ion binding (GO:0000287);	0.183225
CAGL0D05060g	3.02e-06	2.34747	up	Cellular Component: cytoplasm (GO:0005737);	0.159636	CAGL0D05060g	0.00328921	1.6698	up	Molecular Function: metal ion binding (GO:0046872);	0.579284
CAGL0L02915g	0.00440576	1.72179	up	Cellular Component: cytoplasm (GO:0005737);	0.159636	CAGL0L02915g	0.00366194	1.74317	up	Molecular Function: ATP-dependent helicase activity (GO:0008026);	0.0766729
CAGL0F08459g	1.06e-05	2.26114	up	Cellular Component: cytoplasm (GO:0005737);	0.159636	CAGL0F08459g	1.46e-05	2.2404	up	Molecular Function: ATP binding (GO:0005524);	0.337999
CAGL0F06809g	3.88e-13	3.59286	up	Cellular Component: cytoplasm (GO:0005737);	0.159636	CAGL0F06809g	1.5e-05	2.22573	up	Molecular Function: protein tyrosine/serine/threonine phosphatase activity (GO:0008138);	0.577669
CAGL0K06457g	0.000110489	2.01815	up	Cellular Component: cytoplasm (GO:0005737);	0.159636	CAGL0K06457g	4.51e-06	2.33327	up	Molecular Function: protein-arginine N-methyltransferase activity (GO:0016274);	0.133703
CAGL0G03003g	1.04e-06	2.44428	up	Cellular Component: mitochondrial proton-transporting ATP synthase complex, coupling factor F(o) (GO:0000276);	0.757985	CAGL0G03003g	7.31e-05	2.07206	up	Molecular Function: hydrogen ion transmembrane transporter activity (GO:0015078);	0.65167
CAGL0M10197g	3.97e-09	2.89316	up	Cellular Component: nucleolus (GO:0005730);	3.57e-10	CAGL0M10197g	0.000162771	2.00253	up	Cellular Component: preribosome, large subunit precursor (GO:0030687);	0.155411
CAGL0J09614g	1.1e-08	2.81413	up	Cellular Component: nucleolus (GO:0005730);	3.57e-10	CAGL0J09614g	1.19e-06	2.44857	up	Molecular Function: RNA binding (GO:0003723);	0.59889
CAGL0L03047g	2.87e-08	2.74145	up	Cellular Component: nucleolus (GO:0005730);	3.57e-10	CAGL0L03047g	7.64e-05	2.0635	up	Molecular Function: ATP-dependent helicase activity (GO:0008026);	0.0766729
CAGL0K01551g	3.42e-06	2.34129	up	Cellular Component: nucleolus (GO:0005730);	3.57e-10	CAGL0K01551g	0.000792731	1.82615	up	Molecular Function: ATP-dependent helicase activity (GO:0008026);	0.0766729
CAGL0M11110g	5.09e-09	2.8767	up	Cellular Component: preribosome, small subunit precursor (GO:0030688);	0.0211446	CAGL0M11110g	0.00154517	1.75496	up	Cellular Component: preribosome, small subunit precursor (GO:0030688);	0.238421
CAGL0J09614g	1.1e-08	2.81413	up	Cellular Component: box H/ACA snoRNP complex (GO:0031429);	0.0573075	CAGL0J09614g	1.19e-06	2.44857	up	Molecular Function: RNA binding (GO:0003723);	0.59889
CAGL0D03960g	0.000123802	2.02221	up	Cellular Component: nuclear membrane (GO:0031965);	0.16812	CAGL0D03960g	0.00133106	1.76892	up	Cellular Component: nuclear membrane (GO:0031965);	0.370055
CAGL0I03894g	0.00913708	1.54044	up	Cellular Component: intracellular membrane-bounded organelle (GO:0043231);	0.761656	CAGL0I03894g	0.000642649	1.84893	up	Molecular Function: transferase activity, transferring alkyl or aryl (other than methyl) groups (GO:0016765);	0.0889713
CAGL0L02497g	0.00308993	1.9141	up	Cellular Component: cytosol (GO:0005829);	0.177235	CAGL0L02497g	7.76e-05	2.26508	up	Molecular Function: fructose-bisphosphate aldolase activity (GO:0004332);	0.133703
CAGL0C05379g	1.25e-07	2.67016	up	Cellular Component: cytosol (GO:0005829);	0.177235	CAGL0C05379g	1.2e-09	3.02917	up	Molecular Function: ATP binding (GO:0005524);	0.337999
CAGL0A03168g	2.06e-05	2.24391	up	Cellular Component: cytosol (GO:0005829);	0.177235	CAGL0A03168g	0.00193836	1.80519	up	Molecular Function: structural constituent of ribosome (GO:0003735);	1.84e-05
CAGL0E02013g	0.00350492	1.69932	up	Cellular Component: integral component of membrane (GO:0016021);	0.962119	CAGL0E02013g	0.0010306	1.82678	up	Molecular Function: structural constituent of ribosome (GO:0003735);	1.84e-05
CAGL0G04631g	3.13e-08	2.75789	up	Cellular Component: integral component of membrane (GO:0016021);	0.962119	CAGL0G04631g	0.00241116	1.78319	up	Cellular Component: integral component of membrane (GO:0016021);	0.860583
CAGL0B03465g	3.45e-09	3.0225	up	Cellular Component: integral component of membrane (GO:0016021);	0.962119	CAGL0B03465g	2.34e-05	2.33681	up	Cellular Component: mitochondrial inner membrane (GO:0005743);	0.982546
CAGL0B03883g	8.58e-05	2.04299	up	Cellular Component: integral component of membrane (GO:0016021);	0.962119	CAGL0B03883g	0.00103982	1.80104	up	Cellular Component: integral component of membrane (GO:0016021);	0.860583
CAGL0A00495g	7.89e-05	2.21764	up	Cellular Component: integral component of membrane (GO:0016021);	0.962119	CAGL0A00495g	0.00386015	1.85482	up	Molecular Function: metal ion binding (GO:0046872);	0.579284
CAGL0L02497g	0.00308993	1.9141	up	Cellular Component: mitochondrion (GO:0005739);	0.987685	CAGL0L02497g	7.76e-05	2.26508	up	Molecular Function: fructose-bisphosphate aldolase activity (GO:0004332);	0.133703
CAGL0M03949g	5.64e-06	2.43337	up	Cellular Component: mitochondrion (GO:0005739);	0.987685	CAGL0M03949g	0.00193612	1.78028	up	Molecular Function: zinc ion binding (GO:0008270);	0.484442
CAGL0J01243g	2.74e-10	3.09747	up	Cellular Component: chromosome, centromeric region (GO:0000775);	0.385338	CAGL0J01243g	3.4e-09	2.92072	up	Molecular Function: centromeric DNA binding (GO:0019237);	0.512357
CAGL0K03135g	5.95e-07	2.52958	up	Cellular Component: small ribosomal subunit (GO:0015935);	0.0209019	CAGL0K03135g	9.22e-05	2.08564	up	Molecular Function: RNA binding (GO:0003723);	0.59889
CAGL0F01045g	1.55e-05	2.26569	up	Cellular Component: small ribosomal subunit (GO:0015935);	0.0209019	CAGL0F01045g	0.0018812	1.81185	up	Molecular Function: RNA binding (GO:0003723);	0.59889
CAGL0F06809g	3.88e-13	3.59286	up	Cellular Component: preribosome, large subunit precursor (GO:0030687);	0.000254683	CAGL0F06809g	1.5e-05	2.22573	up	Molecular Function: protein tyrosine/serine/threonine phosphatase activity (GO:0008138);	0.577669
CAGL0M10197g	3.97e-09	2.89316	up	Cellular Component: preribosome, large subunit precursor (GO:0030687);	0.000254683	CAGL0M10197g	0.000162771	2.00253	up	Cellular Component: preribosome, large subunit precursor (GO:0030687);	0.155411
CAGL0B03465g	3.45e-09	3.0225	up	Cellular Component: mitochondrial inner membrane (GO:0005743);	0.993226	CAGL0B03465g	2.34e-05	2.33681	up	Cellular Component: mitochondrial inner membrane (GO:0005743);	0.982546
CAGL0M10197g	3.97e-09	2.89316	up	Cellular Component: nucleoplasm (GO:0005654);	0.0107486	CAGL0M10197g	0.000162771	2.00253	up	Cellular Component: preribosome, large subunit precursor (GO:0030687);	0.155411
CAGL0E00187g	3.76e-13	4.45834	up	Cellular Component: fungal-type cell wall (GO:0009277);	0.0716599	CAGL0E00187g	0.00708951	2.87287	up	Molecular Function: hydrolase activity (GO:0016787);	0.0307343
CAGL0M09977g	3.36e-07	2.5414	up	Cellular Component: nucleus (GO:0005634);	0.35945	CAGL0M09977g	3.72e-06	2.34713	up	Molecular Function: tRNA dihydrouridine synthase activity (GO:0017150);	0.0889713
CAGL0J09746g	3.23e-06	2.35712	up	Cellular Component: nucleus (GO:0005634);	0.35945	CAGL0J09746g	0.0094225	1.55364	up	Molecular Function: tRNA binding (GO:0000049);	0.291112
CAGL0B00242g	0	5.49844	up	Cellular Component: nucleus (GO:0005634);	0.35945	CAGL0B00242g	1.11e-16	5.36457	up	Molecular Function: DNA binding (GO:0003677);	0.868688
CAGL0D05060g	3.02e-06	2.34747	up	Cellular Component: nucleus (GO:0005634);	0.35945	CAGL0D05060g	0.00328921	1.6698	up	Molecular Function: metal ion binding (GO:0046872);	0.579284
CAGL0K01551g	3.42e-06	2.34129	up	Cellular Component: nucleus (GO:0005634);	0.35945	CAGL0K01551g	0.000792731	1.82615	up	Molecular Function: ATP-dependent helicase activity (GO:0008026);	0.0766729
CAGL0L10164g	1.88e-08	2.77535	up	Cellular Component: nucleus (GO:0005634);	0.35945	CAGL0L10164g	0.00617645	1.64286	up	Cellular Component: nucleus (GO:0005634);	0.988176
CAGL0F06809g	3.88e-13	3.59286	up	Cellular Component: nucleus (GO:0005634);	0.35945	CAGL0F06809g	1.5e-05	2.22573	up	Molecular Function: protein tyrosine/serine/threonine phosphatase activity (GO:0008138);	0.577669
CAGL0K06457g	0.000110489	2.01815	up	Cellular Component: nucleus (GO:0005634);	0.35945	CAGL0K06457g	4.51e-06	2.33327	up	Molecular Function: protein-arginine N-methyltransferase activity (GO:0016274);	0.133703
CAGL0J10164g	0.00322849	1.79027	up	Cellular Component: large ribosomal subunit (GO:0015934);	0.539685	CAGL0J10164g	0.00462873	1.74065	up	Molecular Function: structural constituent of ribosome (GO:0003735);	1.84e-05
CAGL0G01034g	2.82e-10	3.11515	up	Cellular Component: 1,3-beta-D-glucan synthase complex (GO:0000148);	0.376411	CAGL0G01034g	0.00147213	1.8277	up	Molecular Function: 1,3-beta-D-glucan synthase activity (GO:0003843);	0.349974
CAGL0F02937g	0.0011135	1.90428	up	Cellular Component: ribosome (GO:0005840);	0.000109672	CAGL0F02937g	0.00215706	1.82741	up	Molecular Function: structural constituent of ribosome (GO:0003735);	1.84e-05
CAGL0E02013g	0.00350492	1.69932	up	Cellular Component: ribosome (GO:0005840);	0.000109672	CAGL0E02013g	0.0010306	1.82678	up	Molecular Function: structural constituent of ribosome (GO:0003735);	1.84e-05
CAGL0M12408g	5.93e-05	2.12916	up	Cellular Component: ribosome (GO:0005840);	0.000109672	CAGL0M12408g	2.23e-05	2.21631	up	Molecular Function: structural constituent of ribosome (GO:0003735);	1.84e-05
CAGL0M10197g	3.97e-09	2.89316	up	Cellular Component: ribosome (GO:0005840);	0.000109672	CAGL0M10197g	0.000162771	2.00253	up	Cellular Component: preribosome, large subunit precursor (GO:0030687);	0.155411
CAGL0K07414g	0.00807253	1.66907	up	Cellular Component: ribosome (GO:0005840);	0.000109672	CAGL0K07414g	0.00936994	1.63544	up	Molecular Function: structural constituent of ribosome (GO:0003735);	1.84e-05
CAGL0G02079g	3.63e-06	2.45356	up	Cellular Component: ribosome (GO:0005840);	0.000109672	CAGL0G02079g	0.00206748	1.87612	up	Molecular Function: structural constituent of ribosome (GO:0003735);	1.84e-05
CAGL0K06567g	0.00676352	1.67166	up	Cellular Component: ribosome (GO:0005840);	0.000109672	CAGL0K06567g	0.000163795	2.04159	up	Molecular Function: structural constituent of ribosome (GO:0003735);	1.84e-05
CAGL0H08734g	0.000270905	2.01764	up	Cellular Component: ribosome (GO:0005840);	0.000109672	CAGL0H08734g	0.00279981	1.77633	up	Molecular Function: metal ion binding (GO:0046872);	0.579284
CAGL0E04994g	5.05e-05	2.14741	up	Cellular Component: ribosome (GO:0005840);	0.000109672	CAGL0E04994g	2.67e-07	2.5959	up	Molecular Function: structural constituent of ribosome (GO:0003735);	1.84e-05
CAGL0A04521g	0.00075168	1.94475	up	Cellular Component: ribosome (GO:0005840);	0.000109672	CAGL0A04521g	0.00706354	1.70864	up	Molecular Function: structural constituent of ribosome (GO:0003735);	1.84e-05
CAGL0F01683g	7.07e-06	2.29552	up	Cellular Component: ribosome (GO:0005840);	0.000109672	CAGL0F01683g	0.000584017	1.89213	up	Molecular Function: structural constituent of ribosome (GO:0003735);	1.84e-05
CAGL0K10906g	0.00911685	1.64992	up	Cellular Component: ribosome (GO:0005840);	0.000109672	CAGL0K10906g	0.00215283	1.79768	up	Molecular Function: structural constituent of ribosome (GO:0003735);	1.84e-05
CAGL0J06374g	0.00132939	1.80709	up	Cellular Component: ribosome (GO:0005840);	0.000109672	CAGL0J06374g	0.00211813	1.75314	up	Molecular Function: structural constituent of ribosome (GO:0003735);	1.84e-05
CAGL0A03168g	2.06e-05	2.24391	up	Cellular Component: ribosome (GO:0005840);	0.000109672	CAGL0A03168g	0.00193836	1.80519	up	Molecular Function: structural constituent of ribosome (GO:0003735);	1.84e-05
CAGL0G00990g	0.00235309	1.87164	up	Cellular Component: ribosome (GO:0005840);	0.000109672	CAGL0G00990g	0.00106639	1.94345	up	Molecular Function: structural constituent of ribosome (GO:0003735);	1.84e-05
CAGL0G01826g	0.00162933	1.84956	up	Cellular Component: ribosome (GO:0005840);	0.000109672	CAGL0G01826g	0.00268063	1.78404	up	Molecular Function: structural constituent of ribosome (GO:0003735);	1.84e-05
CAGL0K11748g	0.00332041	1.77461	up	Cellular Component: ribosome (GO:0005840);	0.000109672	CAGL0K11748g	0.00457153	1.73681	up	Molecular Function: structural constituent of ribosome (GO:0003735);	1.84e-05
CAGL0K02123g	0.00326079	1.77584	up	Cellular Component: ribosome (GO:0005840);	0.000109672	CAGL0K02123g	0.000601286	1.92897	up	Molecular Function: structural constituent of ribosome (GO:0003735);	1.84e-05
CAGL0A01540g	6.19e-05	2.13302	up	Cellular Component: ribosome (GO:0005840);	0.000109672	CAGL0A01540g	0.00068475	1.89913	up	Molecular Function: structural constituent of ribosome (GO:0003735);	1.84e-05
CAGL0E02013g	0.00350492	1.69932	up	Cellular Component: mitochondrial inner membrane presequence translocase complex (GO:0005744);	0.545005	CAGL0E02013g	0.0010306	1.82678	up	Molecular Function: structural constituent of ribosome (GO:0003735);	1.84e-05
CAGL0E02013g	0.00350492	1.69932	up	Molecular Function: P-P-bond-hydrolysis-driven protein transmembrane transporter activity (GO:0015450);	0.523953	CAGL0E02013g	0.0010306	1.82678	up	Molecular Function: structural constituent of ribosome (GO:0003735);	1.84e-05
CAGL0B01122g	0.00209336	1.71711	up	Molecular Function: methionine adenosyltransferase activity (GO:0004478);	0.256755	CAGL0B01122g	1.86e-12	3.46992	up	Molecular Function: metal ion binding (GO:0046872);	0.579284
CAGL0M09977g	3.36e-07	2.5414	up	Molecular Function: flavin adenine dinucleotide binding (GO:0050660);	0.393541	CAGL0M09977g	3.72e-06	2.34713	up	Molecular Function: tRNA dihydrouridine synthase activity (GO:0017150);	0.0889713
CAGL0F06809g	3.88e-13	3.59286	up	Molecular Function: protein tyrosine phosphatase activity (GO:0004725);	0.508163	CAGL0F06809g	1.5e-05	2.22573	up	Molecular Function: protein tyrosine/serine/threonine phosphatase activity (GO:0008138);	0.577669
CAGL0I05500g	4.02e-08	2.70668	up	Molecular Function: ribose phosphate diphosphokinase activity (GO:0004749);	0.00934258	CAGL0I05500g	4.01e-05	2.12305	up	Molecular Function: magnesium ion binding (GO:0000287);	0.183225
CAGL0C05181g	0.000282977	1.93446	up	Molecular Function: ribose phosphate diphosphokinase activity (GO:0004749);	0.00934258	CAGL0C05181g	0.00339246	1.67282	up	Molecular Function: magnesium ion binding (GO:0000287);	0.183225
CAGL0L07480g	8.36e-06	2.2595	up	Molecular Function: nucleic acid binding (GO:0003676);	0.0046107	CAGL0L07480g	0.000273097	1.93667	up	Molecular Function: nucleic acid binding (GO:0003676);	0.635016
CAGL0A03905g	0.000285597	1.97526	up	Molecular Function: heme oxygenase (decyclizing) activity (GO:0004392);	0.137859	CAGL0A03905g	0.00313318	1.72431	up	Molecular Function: heme oxygenase (decyclizing) activity (GO:0004392);	0.133703
CAGL0J01243g	2.74e-10	3.09747	up	Molecular Function: centromeric DNA binding (GO:0019237);	0.523953	CAGL0J01243g	3.4e-09	2.92072	up	Molecular Function: centromeric DNA binding (GO:0019237);	0.512357
CAGL0I05500g	4.02e-08	2.70668	up	Molecular Function: magnesium ion binding (GO:0000287);	0.499656	CAGL0I05500g	4.01e-05	2.12305	up	Molecular Function: magnesium ion binding (GO:0000287);	0.183225
CAGL0C05181g	0.000282977	1.93446	up	Molecular Function: magnesium ion binding (GO:0000287);	0.499656	CAGL0C05181g	0.00339246	1.67282	up	Molecular Function: magnesium ion binding (GO:0000287);	0.183225
CAGL0F01705g	1.79e-06	2.39978	up	Molecular Function: magnesium ion binding (GO:0000287);	0.499656	CAGL0F01705g	0.00458952	1.65904	up	Molecular Function: magnesium ion binding (GO:0000287);	0.183225
CAGL0F03927g	1.15e-06	2.46501	up	Molecular Function: pyrophosphatase activity (GO:0016462);	0.051686	CAGL0F03927g	0.000349493	1.95268	up	Molecular Function: GMP synthase (glutamine-hydrolyzing) activity (GO:0003922);	0.133703
CAGL0I08327g	8.12e-06	2.28816	up	Molecular Function: GTPase activity (GO:0003924);	0.745706	CAGL0I08327g	0.000344878	1.93863	up	Molecular Function: GTP binding (GO:0005525);	0.967042
CAGL0B00242g	0	5.49844	up	Molecular Function: mating pheromone activity (GO:0000772);	0.051686	CAGL0B00242g	1.11e-16	5.36457	up	Molecular Function: DNA binding (GO:0003677);	0.868688
CAGL0M08668g	0.000606055	1.84553	up	Molecular Function: zinc ion binding (GO:0008270);	0.323367	CAGL0M08668g	0.00273058	1.69175	up	Molecular Function: zinc ion binding (GO:0008270);	0.484442
CAGL0F01705g	1.79e-06	2.39978	up	Molecular Function: zinc ion binding (GO:0008270);	0.323367	CAGL0F01705g	0.00458952	1.65904	up	Molecular Function: magnesium ion binding (GO:0000287);	0.183225
CAGL0L02497g	0.00308993	1.9141	up	Molecular Function: zinc ion binding (GO:0008270);	0.323367	CAGL0L02497g	7.76e-05	2.26508	up	Molecular Function: fructose-bisphosphate aldolase activity (GO:0004332);	0.133703
CAGL0J01023g	0.000285726	2.07772	up	Molecular Function: zinc ion binding (GO:0008270);	0.323367	CAGL0J01023g	4.3e-06	2.60715	up	Molecular Function: hydrolase activity (GO:0016787);	0.0307343
CAGL0M03949g	5.64e-06	2.43337	up	Molecular Function: zinc ion binding (GO:0008270);	0.323367	CAGL0M03949g	0.00193612	1.78028	up	Molecular Function: zinc ion binding (GO:0008270);	0.484442
CAGL0G07469g	0.0058343	1.63845	up	Molecular Function: protein transporter activity (GO:0008565);	0.892567	CAGL0G07469g	0.00160782	1.80297	up	Molecular Function: protein transporter activity (GO:0008565);	0.615626
CAGL0A00495g	7.89e-05	2.21764	up	Molecular Function: cation-transporting ATPase activity (GO:0019829);	0.805001	CAGL0A00495g	0.00386015	1.85482	up	Molecular Function: metal ion binding (GO:0046872);	0.579284
CAGL0G01034g	2.82e-10	3.11515	up	Molecular Function: 1,3-beta-D-glucan synthase activity (GO:0003843);	0.359289	CAGL0G01034g	0.00147213	1.8277	up	Molecular Function: 1,3-beta-D-glucan synthase activity (GO:0003843);	0.349974
CAGL0F08459g	1.06e-05	2.26114	up	Molecular Function: methionine-tRNA ligase activity (GO:0004825);	0.256755	CAGL0F08459g	1.46e-05	2.2404	up	Molecular Function: ATP binding (GO:0005524);	0.337999
CAGL0B00242g	0	5.49844	up	Molecular Function: DNA binding (GO:0003677);	0.522394	CAGL0B00242g	1.11e-16	5.36457	up	Molecular Function: DNA binding (GO:0003677);	0.868688
CAGL0A04257g	4.95e-08	2.69713	up	Molecular Function: DNA binding (GO:0003677);	0.522394	CAGL0A04257g	2.17e-05	2.19702	up	Molecular Function: chromatin binding (GO:0003682);	0.476684
CAGL0I05500g	4.02e-08	2.70668	up	Molecular Function: kinase activity (GO:0016301);	0.326821	CAGL0I05500g	4.01e-05	2.12305	up	Molecular Function: magnesium ion binding (GO:0000287);	0.183225
CAGL0C05181g	0.000282977	1.93446	up	Molecular Function: kinase activity (GO:0016301);	0.326821	CAGL0C05181g	0.00339246	1.67282	up	Molecular Function: magnesium ion binding (GO:0000287);	0.183225
CAGL0K10780g	5.77e-08	2.72013	up	Molecular Function: adenyl nucleotide binding (GO:0030554);	0.304295	CAGL0K10780g	5.32e-05	2.16837	up	Molecular Function: metal ion binding (GO:0046872);	0.579284
CAGL0J09966g	2.1e-06	2.40512	up	Molecular Function: heat shock protein binding (GO:0031072);	0.523953	CAGL0J09966g	0.00982206	1.5962	up	Molecular Function: metal ion binding (GO:0046872);	0.579284
CAGL0C05181g	0.000282977	1.93446	up	Molecular Function: ATPase activity (GO:0016887);	0.602005	CAGL0C05181g	0.00339246	1.67282	up	Molecular Function: magnesium ion binding (GO:0000287);	0.183225
CAGL0F02937g	0.0011135	1.90428	up	Molecular Function: structural constituent of ribosome (GO:0003735);	2.03e-06	CAGL0F02937g	0.00215706	1.82741	up	Molecular Function: structural constituent of ribosome (GO:0003735);	1.84e-05
CAGL0E02013g	0.00350492	1.69932	up	Molecular Function: structural constituent of ribosome (GO:0003735);	2.03e-06	CAGL0E02013g	0.0010306	1.82678	up	Molecular Function: structural constituent of ribosome (GO:0003735);	1.84e-05
CAGL0M12408g	5.93e-05	2.12916	up	Molecular Function: structural constituent of ribosome (GO:0003735);	2.03e-06	CAGL0M12408g	2.23e-05	2.21631	up	Molecular Function: structural constituent of ribosome (GO:0003735);	1.84e-05
CAGL0G02079g	3.63e-06	2.45356	up	Molecular Function: structural constituent of ribosome (GO:0003735);	2.03e-06	CAGL0G02079g	0.00206748	1.87612	up	Molecular Function: structural constituent of ribosome (GO:0003735);	1.84e-05
CAGL0K06567g	0.00676352	1.67166	up	Molecular Function: structural constituent of ribosome (GO:0003735);	2.03e-06	CAGL0K06567g	0.000163795	2.04159	up	Molecular Function: structural constituent of ribosome (GO:0003735);	1.84e-05
CAGL0H08734g	0.000270905	2.01764	up	Molecular Function: structural constituent of ribosome (GO:0003735);	2.03e-06	CAGL0H08734g	0.00279981	1.77633	up	Molecular Function: metal ion binding (GO:0046872);	0.579284
CAGL0A04521g	0.00075168	1.94475	up	Molecular Function: structural constituent of ribosome (GO:0003735);	2.03e-06	CAGL0A04521g	0.00706354	1.70864	up	Molecular Function: structural constituent of ribosome (GO:0003735);	1.84e-05
CAGL0K10906g	0.00911685	1.64992	up	Molecular Function: structural constituent of ribosome (GO:0003735);	2.03e-06	CAGL0K10906g	0.00215283	1.79768	up	Molecular Function: structural constituent of ribosome (GO:0003735);	1.84e-05
CAGL0J06374g	0.00132939	1.80709	up	Molecular Function: structural constituent of ribosome (GO:0003735);	2.03e-06	CAGL0J06374g	0.00211813	1.75314	up	Molecular Function: structural constituent of ribosome (GO:0003735);	1.84e-05
CAGL0J10164g	0.00322849	1.79027	up	Molecular Function: structural constituent of ribosome (GO:0003735);	2.03e-06	CAGL0J10164g	0.00462873	1.74065	up	Molecular Function: structural constituent of ribosome (GO:0003735);	1.84e-05
CAGL0K11748g	0.00332041	1.77461	up	Molecular Function: structural constituent of ribosome (GO:0003735);	2.03e-06	CAGL0K11748g	0.00457153	1.73681	up	Molecular Function: structural constituent of ribosome (GO:0003735);	1.84e-05
CAGL0K02123g	0.00326079	1.77584	up	Molecular Function: structural constituent of ribosome (GO:0003735);	2.03e-06	CAGL0K02123g	0.000601286	1.92897	up	Molecular Function: structural constituent of ribosome (GO:0003735);	1.84e-05
CAGL0A01540g	6.19e-05	2.13302	up	Molecular Function: structural constituent of ribosome (GO:0003735);	2.03e-06	CAGL0A01540g	0.00068475	1.89913	up	Molecular Function: structural constituent of ribosome (GO:0003735);	1.84e-05
CAGL0F01045g	1.55e-05	2.26569	up	Molecular Function: structural constituent of ribosome (GO:0003735);	2.03e-06	CAGL0F01045g	0.0018812	1.81185	up	Molecular Function: RNA binding (GO:0003723);	0.59889
CAGL0K07414g	0.00807253	1.66907	up	Molecular Function: structural constituent of ribosome (GO:0003735);	2.03e-06	CAGL0K07414g	0.00936994	1.63544	up	Molecular Function: structural constituent of ribosome (GO:0003735);	1.84e-05
CAGL0M02849g	0.000812872	1.92544	up	Molecular Function: structural constituent of ribosome (GO:0003735);	2.03e-06	CAGL0M02849g	0.000523699	1.96295	up	Molecular Function: structural constituent of ribosome (GO:0003735);	1.84e-05
CAGL0E04994g	5.05e-05	2.14741	up	Molecular Function: structural constituent of ribosome (GO:0003735);	2.03e-06	CAGL0E04994g	2.67e-07	2.5959	up	Molecular Function: structural constituent of ribosome (GO:0003735);	1.84e-05
CAGL0F01683g	7.07e-06	2.29552	up	Molecular Function: structural constituent of ribosome (GO:0003735);	2.03e-06	CAGL0F01683g	0.000584017	1.89213	up	Molecular Function: structural constituent of ribosome (GO:0003735);	1.84e-05
CAGL0A03168g	2.06e-05	2.24391	up	Molecular Function: structural constituent of ribosome (GO:0003735);	2.03e-06	CAGL0A03168g	0.00193836	1.80519	up	Molecular Function: structural constituent of ribosome (GO:0003735);	1.84e-05
CAGL0G00990g	0.00235309	1.87164	up	Molecular Function: structural constituent of ribosome (GO:0003735);	2.03e-06	CAGL0G00990g	0.00106639	1.94345	up	Molecular Function: structural constituent of ribosome (GO:0003735);	1.84e-05
CAGL0K03135g	5.95e-07	2.52958	up	Molecular Function: structural constituent of ribosome (GO:0003735);	2.03e-06	CAGL0K03135g	9.22e-05	2.08564	up	Molecular Function: RNA binding (GO:0003723);	0.59889
CAGL0G01826g	0.00162933	1.84956	up	Molecular Function: structural constituent of ribosome (GO:0003735);	2.03e-06	CAGL0G01826g	0.00268063	1.78404	up	Molecular Function: structural constituent of ribosome (GO:0003735);	1.84e-05
CAGL0J06600g	0.000803088	1.84216	up	Molecular Function: orotate phosphoribosyltransferase activity (GO:0004588);	0.137859	CAGL0J06600g	0.00768688	1.59336	up	Molecular Function: orotate phosphoribosyltransferase activity (GO:0004588);	0.133703
CAGL0L02497g	0.00308993	1.9141	up	Molecular Function: fructose-bisphosphate aldolase activity (GO:0004332);	0.137859	CAGL0L02497g	7.76e-05	2.26508	up	Molecular Function: fructose-bisphosphate aldolase activity (GO:0004332);	0.133703
CAGL0L03047g	2.87e-08	2.74145	up	Molecular Function: ATP-dependent helicase activity (GO:0008026);	7.13e-06	CAGL0L03047g	7.64e-05	2.0635	up	Molecular Function: ATP-dependent helicase activity (GO:0008026);	0.0766729
CAGL0L02915g	0.00440576	1.72179	up	Molecular Function: ATP-dependent helicase activity (GO:0008026);	7.13e-06	CAGL0L02915g	0.00366194	1.74317	up	Molecular Function: ATP-dependent helicase activity (GO:0008026);	0.0766729
CAGL0K01551g	3.42e-06	2.34129	up	Molecular Function: ATP-dependent helicase activity (GO:0008026);	7.13e-06	CAGL0K01551g	0.000792731	1.82615	up	Molecular Function: ATP-dependent helicase activity (GO:0008026);	0.0766729
CAGL0H07051g	1.06e-11	4.47796	up	Molecular Function: asparaginase activity (GO:0004067);	0.137859	CAGL0H07051g	2.88e-14	4.99653	up	Molecular Function: asparaginase activity (GO:0004067);	0.133703
CAGL0J09746g	3.23e-06	2.35712	up	Molecular Function: tRNA (guanine-N7-)-methyltransferase activity (GO:0008176);	0.137859	CAGL0J09746g	0.0094225	1.55364	up	Molecular Function: tRNA binding (GO:0000049);	0.291112
CAGL0E01529g	1.26e-07	2.65197	up	Molecular Function: 6-phosphofructo-2-kinase activity (GO:0003873);	0.523953	CAGL0E01529g	5.8e-05	2.13788	up	Molecular Function: ATP binding (GO:0005524);	0.337999
CAGL0D00176g	2.31e-06	2.46578	up	Molecular Function: oxidoreductase activity, acting on the CH-NH2 group of donors, NAD or NADP as acceptor (GO:0016639);	0.137859	CAGL0D00176g	8.87e-06	2.35859	up	Molecular Function: oxidoreductase activity, acting on the CH-NH2 group of donors, NAD or NADP as acceptor (GO:0016639);	0.133703
CAGL0L02915g	0.00440576	1.72179	up	Molecular Function: translation initiation factor activity (GO:0003743);	0.0857049	CAGL0L02915g	0.00366194	1.74317	up	Molecular Function: ATP-dependent helicase activity (GO:0008026);	0.0766729
CAGL0H00957g	0.000468724	1.88917	up	Molecular Function: translation initiation factor activity (GO:0003743);	0.0857049	CAGL0H00957g	0.000334601	1.92193	up	Molecular Function: translation initiation factor activity (GO:0003743);	0.370423
CAGL0D03718g	1.06e-07	2.64366	up	Molecular Function: translation initiation factor activity (GO:0003743);	0.0857049	CAGL0D03718g	7.62e-05	2.08194	up	Molecular Function: translation initiation factor activity (GO:0003743);	0.370423
CAGL0L11088g	0.00548337	1.60384	up	Molecular Function: catalytic activity (GO:0003824);	0.98512	CAGL0L11088g	1.05e-05	2.30262	up	Molecular Function: catalytic activity (GO:0003824);	0.612909
CAGL0E00187g	3.76e-13	4.45834	up	Molecular Function: hydrolase activity (GO:0016787);	0.136837	CAGL0E00187g	0.00708951	2.87287	up	Molecular Function: hydrolase activity (GO:0016787);	0.0307343
CAGL0J01023g	0.000285726	2.07772	up	Molecular Function: hydrolase activity (GO:0016787);	0.136837	CAGL0J01023g	4.3e-06	2.60715	up	Molecular Function: hydrolase activity (GO:0016787);	0.0307343
CAGL0I03894g	0.00913708	1.54044	up	Molecular Function: transferase activity, transferring alkyl or aryl (other than methyl) groups (GO:0016765);	0.0940294	CAGL0I03894g	0.000642649	1.84893	up	Molecular Function: transferase activity, transferring alkyl or aryl (other than methyl) groups (GO:0016765);	0.0889713
CAGL0C04279g	0.000619712	1.87441	up	Molecular Function: transferase activity, transferring alkyl or aryl (other than methyl) groups (GO:0016765);	0.0940294	CAGL0C04279g	1.07e-06	2.52494	up	Molecular Function: transferase activity, transferring alkyl or aryl (other than methyl) groups (GO:0016765);	0.0889713
CAGL0G01826g	0.00162933	1.84956	up	Molecular Function: rRNA binding (GO:0019843);	0.16879	CAGL0G01826g	0.00268063	1.78404	up	Molecular Function: structural constituent of ribosome (GO:0003735);	1.84e-05
CAGL0E04994g	5.05e-05	2.14741	up	Molecular Function: rRNA binding (GO:0019843);	0.16879	CAGL0E04994g	2.67e-07	2.5959	up	Molecular Function: structural constituent of ribosome (GO:0003735);	1.84e-05
CAGL0J09614g	1.1e-08	2.81413	up	Molecular Function: RNA binding (GO:0003723);	2.01e-07	CAGL0J09614g	1.19e-06	2.44857	up	Molecular Function: RNA binding (GO:0003723);	0.59889
CAGL0F01705g	1.79e-06	2.39978	up	Molecular Function: RNA binding (GO:0003723);	2.01e-07	CAGL0F01705g	0.00458952	1.65904	up	Molecular Function: magnesium ion binding (GO:0000287);	0.183225
CAGL0F01045g	1.55e-05	2.26569	up	Molecular Function: RNA binding (GO:0003723);	2.01e-07	CAGL0F01045g	0.0018812	1.81185	up	Molecular Function: RNA binding (GO:0003723);	0.59889
CAGL0C04279g	0.000619712	1.87441	up	Molecular Function: RNA binding (GO:0003723);	2.01e-07	CAGL0C04279g	1.07e-06	2.52494	up	Molecular Function: transferase activity, transferring alkyl or aryl (other than methyl) groups (GO:0016765);	0.0889713
CAGL0L03047g	2.87e-08	2.74145	up	Molecular Function: RNA binding (GO:0003723);	2.01e-07	CAGL0L03047g	7.64e-05	2.0635	up	Molecular Function: ATP-dependent helicase activity (GO:0008026);	0.0766729
CAGL0K01551g	3.42e-06	2.34129	up	Molecular Function: RNA binding (GO:0003723);	2.01e-07	CAGL0K01551g	0.000792731	1.82615	up	Molecular Function: ATP-dependent helicase activity (GO:0008026);	0.0766729
CAGL0K03135g	5.95e-07	2.52958	up	Molecular Function: RNA binding (GO:0003723);	2.01e-07	CAGL0K03135g	9.22e-05	2.08564	up	Molecular Function: RNA binding (GO:0003723);	0.59889
CAGL0K06457g	0.000110489	2.01815	up	Molecular Function: protein-arginine N-methyltransferase activity (GO:0016274);	0.137859	CAGL0K06457g	4.51e-06	2.33327	up	Molecular Function: protein-arginine N-methyltransferase activity (GO:0016274);	0.133703
CAGL0J09746g	3.23e-06	2.35712	up	Molecular Function: tRNA binding (GO:0000049);	0.304295	CAGL0J09746g	0.0094225	1.55364	up	Molecular Function: tRNA binding (GO:0000049);	0.291112
CAGL0A04257g	4.95e-08	2.69713	up	Molecular Function: chromatin binding (GO:0003682);	0.75989	CAGL0A04257g	2.17e-05	2.19702	up	Molecular Function: chromatin binding (GO:0003682);	0.476684
CAGL0B00242g	0	5.49844	up	Molecular Function: sequence-specific DNA binding (GO:0043565);	0.851908	CAGL0B00242g	1.11e-16	5.36457	up	Molecular Function: DNA binding (GO:0003677);	0.868688
CAGL0F01705g	1.79e-06	2.39978	up	Molecular Function: sequence-specific DNA binding (GO:0043565);	0.851908	CAGL0F01705g	0.00458952	1.65904	up	Molecular Function: magnesium ion binding (GO:0000287);	0.183225
CAGL0E00869g	0.000842708	1.90537	up	Molecular Function: telomeric DNA binding (GO:0042162);	0.142732	CAGL0E00869g	0.000211273	2.04637	up	Molecular Function: triplex DNA binding (GO:0045142);	0.133703
CAGL0E02321g	1.7e-08	2.81224	up	Molecular Function: phospholipase activity (GO:0004620);	0.359289	CAGL0E02321g	1.74e-05	2.25149	up	Molecular Function: phospholipase activity (GO:0004620);	0.349974
CAGL0E00869g	0.000842708	1.90537	up	Molecular Function: triplex DNA binding (GO:0045142);	0.137859	CAGL0E00869g	0.000211273	2.04637	up	Molecular Function: triplex DNA binding (GO:0045142);	0.133703
CAGL0M09977g	3.36e-07	2.5414	up	Molecular Function: tRNA dihydrouridine synthase activity (GO:0017150);	0.0940294	CAGL0M09977g	3.72e-06	2.34713	up	Molecular Function: tRNA dihydrouridine synthase activity (GO:0017150);	0.0889713
CAGL0F03927g	1.15e-06	2.46501	up	Molecular Function: ATP binding (GO:0005524);	0.565746	CAGL0F03927g	0.000349493	1.95268	up	Molecular Function: GMP synthase (glutamine-hydrolyzing) activity (GO:0003922);	0.133703
CAGL0C05181g	0.000282977	1.93446	up	Molecular Function: ATP binding (GO:0005524);	0.565746	CAGL0C05181g	0.00339246	1.67282	up	Molecular Function: magnesium ion binding (GO:0000287);	0.183225
CAGL0F01705g	1.79e-06	2.39978	up	Molecular Function: ATP binding (GO:0005524);	0.565746	CAGL0F01705g	0.00458952	1.65904	up	Molecular Function: magnesium ion binding (GO:0000287);	0.183225
CAGL0B01122g	0.00209336	1.71711	up	Molecular Function: ATP binding (GO:0005524);	0.565746	CAGL0B01122g	1.86e-12	3.46992	up	Molecular Function: metal ion binding (GO:0046872);	0.579284
CAGL0J09966g	2.1e-06	2.40512	up	Molecular Function: ATP binding (GO:0005524);	0.565746	CAGL0J09966g	0.00982206	1.5962	up	Molecular Function: metal ion binding (GO:0046872);	0.579284
CAGL0L03047g	2.87e-08	2.74145	up	Molecular Function: ATP binding (GO:0005524);	0.565746	CAGL0L03047g	7.64e-05	2.0635	up	Molecular Function: ATP-dependent helicase activity (GO:0008026);	0.0766729
CAGL0K01551g	3.42e-06	2.34129	up	Molecular Function: ATP binding (GO:0005524);	0.565746	CAGL0K01551g	0.000792731	1.82615	up	Molecular Function: ATP-dependent helicase activity (GO:0008026);	0.0766729
CAGL0E01529g	1.26e-07	2.65197	up	Molecular Function: ATP binding (GO:0005524);	0.565746	CAGL0E01529g	5.8e-05	2.13788	up	Molecular Function: ATP binding (GO:0005524);	0.337999
CAGL0L02915g	0.00440576	1.72179	up	Molecular Function: ATP binding (GO:0005524);	0.565746	CAGL0L02915g	0.00366194	1.74317	up	Molecular Function: ATP-dependent helicase activity (GO:0008026);	0.0766729
CAGL0L10560g	7.11e-05	2.1041	up	Molecular Function: ATP binding (GO:0005524);	0.565746	CAGL0L10560g	0.000936	1.85227	up	Molecular Function: ATP binding (GO:0005524);	0.337999
CAGL0F08459g	1.06e-05	2.26114	up	Molecular Function: ATP binding (GO:0005524);	0.565746	CAGL0F08459g	1.46e-05	2.2404	up	Molecular Function: ATP binding (GO:0005524);	0.337999
CAGL0C05379g	1.25e-07	2.67016	up	Molecular Function: ATP binding (GO:0005524);	0.565746	CAGL0C05379g	1.2e-09	3.02917	up	Molecular Function: ATP binding (GO:0005524);	0.337999
CAGL0A00495g	7.89e-05	2.21764	up	Molecular Function: ATP binding (GO:0005524);	0.565746	CAGL0A00495g	0.00386015	1.85482	up	Molecular Function: metal ion binding (GO:0046872);	0.579284
CAGL0K10780g	5.77e-08	2.72013	up	Molecular Function: IMP dehydrogenase activity (GO:0003938);	0.137859	CAGL0K10780g	5.32e-05	2.16837	up	Molecular Function: metal ion binding (GO:0046872);	0.579284
CAGL0J09614g	1.1e-08	2.81413	up	Molecular Function: snoRNA binding (GO:0030515);	0.051686	CAGL0J09614g	1.19e-06	2.44857	up	Molecular Function: RNA binding (GO:0003723);	0.59889
CAGL0K02475g	2.32e-05	2.20378	up	Molecular Function: guanyl-nucleotide exchange factor activity (GO:0005085);	0.184986	CAGL0K02475g	6.71e-05	2.10766	up	Molecular Function: guanyl-nucleotide exchange factor activity (GO:0005085);	0.443906
CAGL0F01705g	1.79e-06	2.39978	up	Molecular Function: sequence-specific DNA binding transcription factor activity (GO:0003700);	0.804652	CAGL0F01705g	0.00458952	1.65904	up	Molecular Function: magnesium ion binding (GO:0000287);	0.183225
CAGL0F06809g	3.88e-13	3.59286	up	Molecular Function: protein tyrosine/serine/threonine phosphatase activity (GO:0008138);	0.589694	CAGL0F06809g	1.5e-05	2.22573	up	Molecular Function: protein tyrosine/serine/threonine phosphatase activity (GO:0008138);	0.577669
CAGL0D00176g	2.31e-06	2.46578	up	Molecular Function: glutamate dehydrogenase (NADP+) activity (GO:0004354);	0.137859	CAGL0D00176g	8.87e-06	2.35859	up	Molecular Function: oxidoreductase activity, acting on the CH-NH2 group of donors, NAD or NADP as acceptor (GO:0016639);	0.133703
CAGL0J09966g	2.1e-06	2.40512	up	Molecular Function: unfolded protein binding (GO:0051082);	0.784464	CAGL0J09966g	0.00982206	1.5962	up	Molecular Function: metal ion binding (GO:0046872);	0.579284
CAGL0F01705g	1.79e-06	2.39978	up	Molecular Function: phenylalanine-tRNA ligase activity (GO:0004826);	0.051686	CAGL0F01705g	0.00458952	1.65904	up	Molecular Function: magnesium ion binding (GO:0000287);	0.183225
CAGL0E00517g	0.00984753	1.56034	up	Molecular Function: metal ion binding (GO:0046872);	0.0712737	CAGL0E00517g	0.000618149	1.99544	up	Molecular Function: metal ion binding (GO:0046872);	0.579284
CAGL0M09977g	3.36e-07	2.5414	up	Molecular Function: metal ion binding (GO:0046872);	0.0712737	CAGL0M09977g	3.72e-06	2.34713	up	Molecular Function: tRNA dihydrouridine synthase activity (GO:0017150);	0.0889713
CAGL0H08734g	0.000270905	2.01764	up	Molecular Function: metal ion binding (GO:0046872);	0.0712737	CAGL0H08734g	0.00279981	1.77633	up	Molecular Function: metal ion binding (GO:0046872);	0.579284
CAGL0K10780g	5.77e-08	2.72013	up	Molecular Function: metal ion binding (GO:0046872);	0.0712737	CAGL0K10780g	5.32e-05	2.16837	up	Molecular Function: metal ion binding (GO:0046872);	0.579284
CAGL0L07480g	8.36e-06	2.2595	up	Molecular Function: metal ion binding (GO:0046872);	0.0712737	CAGL0L07480g	0.000273097	1.93667	up	Molecular Function: nucleic acid binding (GO:0003676);	0.635016
CAGL0B01122g	0.00209336	1.71711	up	Molecular Function: metal ion binding (GO:0046872);	0.0712737	CAGL0B01122g	1.86e-12	3.46992	up	Molecular Function: metal ion binding (GO:0046872);	0.579284
CAGL0J09966g	2.1e-06	2.40512	up	Molecular Function: metal ion binding (GO:0046872);	0.0712737	CAGL0J09966g	0.00982206	1.5962	up	Molecular Function: metal ion binding (GO:0046872);	0.579284
CAGL0D05060g	3.02e-06	2.34747	up	Molecular Function: metal ion binding (GO:0046872);	0.0712737	CAGL0D05060g	0.00328921	1.6698	up	Molecular Function: metal ion binding (GO:0046872);	0.579284
CAGL0A00495g	7.89e-05	2.21764	up	Molecular Function: metal ion binding (GO:0046872);	0.0712737	CAGL0A00495g	0.00386015	1.85482	up	Molecular Function: metal ion binding (GO:0046872);	0.579284
CAGL0D05060g	3.02e-06	2.34747	up	Molecular Function: phosphoprotein phosphatase activity (GO:0004721);	0.737376	CAGL0D05060g	0.00328921	1.6698	up	Molecular Function: metal ion binding (GO:0046872);	0.579284
CAGL0H07249g	2.97e-06	2.35013	up	Molecular Function: deoxyhypusine synthase activity (GO:0034038);	0.137859	CAGL0H07249g	0.00020359	1.97043	up	Molecular Function: deoxyhypusine synthase activity (GO:0034038);	0.133703
CAGL0G03003g	1.04e-06	2.44428	up	Molecular Function: hydrogen ion transmembrane transporter activity (GO:0015078);	0.907455	CAGL0G03003g	7.31e-05	2.07206	up	Molecular Function: hydrogen ion transmembrane transporter activity (GO:0015078);	0.65167
CAGL0I08327g	8.12e-06	2.28816	up	Molecular Function: GTP binding (GO:0005525);	0.943496	CAGL0I08327g	0.000344878	1.93863	up	Molecular Function: GTP binding (GO:0005525);	0.967042
CAGL0F03927g	1.15e-06	2.46501	up	Molecular Function: GMP synthase (glutamine-hydrolyzing) activity (GO:0003922);	0.137859	CAGL0F03927g	0.000349493	1.95268	up	Molecular Function: GMP synthase (glutamine-hydrolyzing) activity (GO:0003922);	0.133703

## Sheet: E5
#Gene_ID	FDR	log2FC	regulated	Go_term	p-value	#Gene_ID	FDR	log2FC	regulated	Go_term	p-value
CAGL0J08844g	0.000819886	1.81955	up	Biological Process: ribosomal small subunit biogenesis (GO:0042274);	0.148832	CAGL0J08844g	0.000295866	1.6326	up	Molecular Function: snoRNA binding (GO:0030515);	0.333455
CAGL0D04394g	1.13e-09	2.98478	up	Biological Process: regulation of microtubule polymerization or depolymerization (GO:0031110);	0.262645	CAGL0D04394g	9.13e-06	1.88714	up	Molecular Function: structural constituent of cytoskeleton (GO:0005200);	0.49152
CAGL0L07810g	2.59e-05	2.18935	up	Biological Process: protein phosphorylation (GO:0006468);	0.84741	CAGL0L07810g	0.00538195	1.39094	up	Molecular Function: ATP binding (GO:0005524);	0.595553
CAGL0F00913g	0.00096684	1.80035	up	Biological Process: protein phosphorylation (GO:0006468);	0.84741	CAGL0F00913g	0.00226636	1.46929	up	Molecular Function: ATP binding (GO:0005524);	0.595553
CAGL0J10032g	4.45e-08	2.69846	up	Biological Process: rRNA processing (GO:0006364);	1.46e-10	CAGL0J10032g	0.000948833	1.52945	up	Molecular Function: RNA binding (GO:0003723);	0.698819
CAGL0H06985g	3.3e-05	2.14115	up	Biological Process: rRNA processing (GO:0006364);	1.46e-10	CAGL0H06985g	0.000181325	1.66373	up	Cellular Component: small-subunit processome (GO:0032040);	0.0880666
CAGL0D04180g	4.62e-07	2.52326	up	Biological Process: rRNA processing (GO:0006364);	1.46e-10	CAGL0D04180g	0.00326874	1.43547	up	Cellular Component: intracellular part (GO:0044424);	0.282178
CAGL0F04983g	0.000163291	1.98485	up	Biological Process: rRNA processing (GO:0006364);	1.46e-10	CAGL0F04983g	0.00250665	1.50534	up	Molecular Function: RNA binding (GO:0003723);	0.698819
CAGL0J10912g	7.5e-07	2.48394	up	Biological Process: rRNA processing (GO:0006364);	1.46e-10	CAGL0J10912g	0.000242897	1.67986	up	Molecular Function: RNA binding (GO:0003723);	0.698819
CAGL0J08844g	0.000819886	1.81955	up	Biological Process: rRNA processing (GO:0006364);	1.46e-10	CAGL0J08844g	0.000295866	1.6326	up	Molecular Function: snoRNA binding (GO:0030515);	0.333455
CAGL0G09757g	8.84e-05	2.04014	up	Biological Process: regulation of transcription from RNA polymerase II promoter (GO:0006357);	0.966846	CAGL0G09757g	1.24e-12	2.92119	up	Molecular Function: DNA binding (GO:0003677);	0.717572
CAGL0E06534g	6.05e-06	2.29972	up	Biological Process: ribosomal small subunit export from nucleus (GO:0000056);	0.0028035	CAGL0E06534g	9.77e-06	1.96597	up	Molecular Function: RNA binding (GO:0003723);	0.698819
CAGL0D04180g	4.62e-07	2.52326	up	Biological Process: ribosome biogenesis (GO:0042254);	4.2e-07	CAGL0D04180g	0.00326874	1.43547	up	Cellular Component: intracellular part (GO:0044424);	0.282178
CAGL0L11638g	2.15e-09	2.95276	up	Biological Process: ribosome biogenesis (GO:0042254);	4.2e-07	CAGL0L11638g	0.00947507	1.3328	up	Cellular Component: nucleus (GO:0005634);	0.794256
CAGL0E01749g	1.57e-07	2.60844	up	Biological Process: proteolysis (GO:0006508);	0.647981	CAGL0E01749g	0.00370357	1.4112	up	Molecular Function: aspartic-type endopeptidase activity (GO:0004190);	0.472943
CAGL0G03707g	0.00168941	1.73551	up	Biological Process: regulation of ARF GTPase activity (GO:0032312);	0.533321	CAGL0G03707g	9.58e-11	2.62103	up	Molecular Function: ARF GTPase activator activity (GO:0008060);	0.49152
CAGL0J04554g	0.00372167	1.70479	up	Biological Process: biosynthetic process (GO:0009058);	0.936065	CAGL0J04554g	5.49e-05	1.7722	up	Molecular Function: L-aspartate:2-oxoglutarate aminotransferase activity (GO:0004069);	0.0438252
CAGL0D04394g	1.13e-09	2.98478	up	Biological Process: cell division (GO:0051301);	0.0324121	CAGL0D04394g	9.13e-06	1.88714	up	Molecular Function: structural constituent of cytoskeleton (GO:0005200);	0.49152
CAGL0F00913g	0.00096684	1.80035	up	Biological Process: signal transduction (GO:0007165);	0.745496	CAGL0F00913g	0.00226636	1.46929	up	Molecular Function: ATP binding (GO:0005524);	0.595553
CAGL0D04394g	1.13e-09	2.98478	up	Biological Process: chromosome segregation (GO:0007059);	0.0104314	CAGL0D04394g	9.13e-06	1.88714	up	Molecular Function: structural constituent of cytoskeleton (GO:0005200);	0.49152
CAGL0I02398g	1.31e-08	2.79486	up	Biological Process: ribosomal large subunit export from nucleus (GO:0000055);	0.533321	CAGL0I02398g	0.00127253	1.50514	up	Molecular Function: ribosomal large subunit binding (GO:0043023);	0.236912
CAGL0D04394g	1.13e-09	2.98478	up	Biological Process: mitosis (GO:0007067);	0.0426636	CAGL0D04394g	9.13e-06	1.88714	up	Molecular Function: structural constituent of cytoskeleton (GO:0005200);	0.49152
CAGL0J04554g	0.00372167	1.70479	up	Biological Process: cellular amino acid metabolic process (GO:0006520);	0.0766844	CAGL0J04554g	5.49e-05	1.7722	up	Molecular Function: L-aspartate:2-oxoglutarate aminotransferase activity (GO:0004069);	0.0438252
CAGL0E01265g	0	5.34708	up	Biological Process: cortical protein anchoring (GO:0032065);	0.141283	CAGL0E01265g	0	8.36233	up	Molecular Function: phospholipid binding (GO:0005543);	0.570845
CAGL0A04565g	0.00131496	1.79397	up	Biological Process: regulation of transcription, DNA-templated (GO:0006355);	0.931207	CAGL0A04565g	1.52e-11	2.76424	up	Molecular Function: DNA binding (GO:0003677);	0.717572
CAGL0G04279g	9.31e-10	4.15234	up	Biological Process: protein glycosylation (GO:0006486);	0.989876	CAGL0G04279g	0	5.98635	up	Biological Process: protein glycosylation (GO:0006486);	0.512596
CAGL0J10032g	4.45e-08	2.69846	up	Biological Process: methylation (GO:0032259);	0.373052	CAGL0J10032g	0.000948833	1.52945	up	Molecular Function: RNA binding (GO:0003723);	0.698819
CAGL0L11506g	0.00239643	1.71409	up	Biological Process: coenzyme A metabolic process (GO:0015936);	0.141283	CAGL0L11506g	0.000177918	1.67274	up	Molecular Function: hydroxymethylglutaryl-CoA reductase (NADPH) activity (GO:0004420);	0.126429
CAGL0M14047g	3.41e-06	2.41295	up	Biological Process: oxidation-reduction process (GO:0055114);	0.102706	CAGL0M14047g	7.75e-08	2.27457	up	Molecular Function: cofactor binding (GO:0048037);	0.0474849
CAGL0L11506g	0.00239643	1.71409	up	Biological Process: oxidation-reduction process (GO:0055114);	0.102706	CAGL0L11506g	0.000177918	1.67274	up	Molecular Function: hydroxymethylglutaryl-CoA reductase (NADPH) activity (GO:0004420);	0.126429
CAGL0M07612g	0.000261509	1.98556	up	Biological Process: oxidation-reduction process (GO:0055114);	0.102706	CAGL0M07612g	3.15e-08	2.28172	up	Molecular Function: oxidoreductase activity (GO:0016491);	0.00616642
CAGL0L11506g	0.00239643	1.71409	up	Biological Process: isoprenoid biosynthetic process (GO:0008299);	0.704777	CAGL0L11506g	0.000177918	1.67274	up	Molecular Function: hydroxymethylglutaryl-CoA reductase (NADPH) activity (GO:0004420);	0.126429
CAGL0D04312g	0.00183635	1.72655	up	Biological Process: nuclear-transcribed mRNA catabolic process, nonsense-mediated decay (GO:0000184);	0.098283	CAGL0D04312g	0	4.04803	up	Molecular Function: DNA binding (GO:0003677);	0.717572
CAGL0D04394g	1.13e-09	2.98478	up	Biological Process: mitotic spindle organization in nucleus (GO:0030472);	8.76e-05	CAGL0D04394g	9.13e-06	1.88714	up	Molecular Function: structural constituent of cytoskeleton (GO:0005200);	0.49152
CAGL0K02365g	1.52e-07	2.70701	up	Biological Process: transmembrane transport (GO:0055085);	0.0375005	CAGL0K02365g	5.91e-06	2.00997	up	Cellular Component: integral component of membrane (GO:0016021);	0.0263537
CAGL0L05434g	0.00155649	1.90242	up	Biological Process: single-organism cellular process (GO:0044763);	0.96538	CAGL0L05434g	0.000219799	1.70664	up	Cellular Component: cell part (GO:0044464);	0.353571
CAGL0B02233g	1.76e-08	2.93904	up	Biological Process: GPI anchor biosynthetic process (GO:0006506);	0.913142	CAGL0B02233g	5.25e-13	3.08949	up	Molecular Function: phosphatidylinositol N-acetylglucosaminyltransferase activity (GO:0017176);	0.417813
CAGL0E06534g	6.05e-06	2.29972	up	Biological Process: endonucleolytic cleavage to generate mature 5'-end of SSU-rRNA from (SSU-rRNA, 5.8S rRNA, LSU-rRNA) (GO:0000472);	0.0541579	CAGL0E06534g	9.77e-06	1.96597	up	Molecular Function: RNA binding (GO:0003723);	0.698819
CAGL0C05511g	8.3e-08	2.68838	up	Biological Process: dephosphorylation (GO:0016311);	0.86252	CAGL0C05511g	2.26e-06	1.99749	up	Molecular Function: phosphatase activity (GO:0016791);	0.774534
CAGL0E06534g	6.05e-06	2.29972	up	Biological Process: endonucleolytic cleavage in ITS1 to separate SSU-rRNA from 5.8S rRNA and LSU-rRNA from tricistronic rRNA transcript (SSU-rRNA, 5.8S rRNA, LSU-rRNA) (GO:0000447);	0.0046588	CAGL0E06534g	9.77e-06	1.96597	up	Molecular Function: RNA binding (GO:0003723);	0.698819
CAGL0K05665g	4.46e-05	2.10695	up	Biological Process: metabolic process (GO:0008152);	0.874982	CAGL0K05665g	0.000603055	1.56727	up	Molecular Function: catalytic activity (GO:0003824);	0.403817
CAGL0E06534g	6.05e-06	2.29972	up	Biological Process: endonucleolytic cleavage in 5'-ETS of tricistronic rRNA transcript (SSU-rRNA, 5.8S rRNA, LSU-rRNA) (GO:0000480);	0.0541579	CAGL0E06534g	9.77e-06	1.96597	up	Molecular Function: RNA binding (GO:0003723);	0.698819
CAGL0F02563g	2.66e-06	2.37455	up	Biological Process: nucleoside metabolic process (GO:0009116);	0.063209	CAGL0F02563g	6.39e-06	1.91078	up	Molecular Function: transferase activity (GO:0016740);	0.275124
CAGL0D04180g	4.62e-07	2.52326	up	Cellular Component: ribonucleoprotein complex (GO:0030529);	0.0013606	CAGL0D04180g	0.00326874	1.43547	up	Cellular Component: intracellular part (GO:0044424);	0.282178
CAGL0E01265g	0	5.34708	up	Cellular Component: cell cortex (GO:0005938);	0.270043	CAGL0E01265g	0	8.36233	up	Molecular Function: phospholipid binding (GO:0005543);	0.570845
CAGL0D04312g	0.00183635	1.72655	up	Cellular Component: cytoplasm (GO:0005737);	0.159636	CAGL0D04312g	0	4.04803	up	Molecular Function: DNA binding (GO:0003677);	0.717572
CAGL0D04394g	1.13e-09	2.98478	up	Cellular Component: cytoplasm (GO:0005737);	0.159636	CAGL0D04394g	9.13e-06	1.88714	up	Molecular Function: structural constituent of cytoskeleton (GO:0005200);	0.49152
CAGL0L05434g	0.00155649	1.90242	up	Cellular Component: cell part (GO:0044464);	0.439643	CAGL0L05434g	0.000219799	1.70664	up	Cellular Component: cell part (GO:0044464);	0.353571
CAGL0D04394g	1.13e-09	2.98478	up	Cellular Component: mitotic spindle (GO:0072686);	0.0107486	CAGL0D04394g	9.13e-06	1.88714	up	Molecular Function: structural constituent of cytoskeleton (GO:0005200);	0.49152
CAGL0H01419g	2.82e-05	2.15411	up	Cellular Component: nucleolus (GO:0005730);	3.57e-10	CAGL0H01419g	0.0001458	1.69694	up	Cellular Component: nucleolus (GO:0005730);	0.312862
CAGL0E06534g	6.05e-06	2.29972	up	Cellular Component: nucleolus (GO:0005730);	3.57e-10	CAGL0E06534g	9.77e-06	1.96597	up	Molecular Function: RNA binding (GO:0003723);	0.698819
CAGL0D04180g	4.62e-07	2.52326	up	Cellular Component: nucleolus (GO:0005730);	3.57e-10	CAGL0D04180g	0.00326874	1.43547	up	Cellular Component: intracellular part (GO:0044424);	0.282178
CAGL0F04983g	0.000163291	1.98485	up	Cellular Component: nucleolus (GO:0005730);	3.57e-10	CAGL0F04983g	0.00250665	1.50534	up	Molecular Function: RNA binding (GO:0003723);	0.698819
CAGL0J08844g	0.000819886	1.81955	up	Cellular Component: nucleolus (GO:0005730);	3.57e-10	CAGL0J08844g	0.000295866	1.6326	up	Molecular Function: snoRNA binding (GO:0030515);	0.333455
CAGL0E06534g	6.05e-06	2.29972	up	Cellular Component: preribosome, small subunit precursor (GO:0030688);	0.0211446	CAGL0E06534g	9.77e-06	1.96597	up	Molecular Function: RNA binding (GO:0003723);	0.698819
CAGL0L11506g	0.00239643	1.71409	up	Cellular Component: integral component of membrane (GO:0016021);	0.962119	CAGL0L11506g	0.000177918	1.67274	up	Molecular Function: hydroxymethylglutaryl-CoA reductase (NADPH) activity (GO:0004420);	0.126429
CAGL0B02233g	1.76e-08	2.93904	up	Cellular Component: integral component of membrane (GO:0016021);	0.962119	CAGL0B02233g	5.25e-13	3.08949	up	Molecular Function: phosphatidylinositol N-acetylglucosaminyltransferase activity (GO:0017176);	0.417813
CAGL0K02365g	1.52e-07	2.70701	up	Cellular Component: integral component of membrane (GO:0016021);	0.962119	CAGL0K02365g	5.91e-06	2.00997	up	Cellular Component: integral component of membrane (GO:0016021);	0.0263537
CAGL0I02398g	1.31e-08	2.79486	up	Cellular Component: cytosolic large ribosomal subunit (GO:0022625);	0.145594	CAGL0I02398g	0.00127253	1.50514	up	Molecular Function: ribosomal large subunit binding (GO:0043023);	0.236912
CAGL0D04394g	1.13e-09	2.98478	up	Cellular Component: DASH complex (GO:0042729);	0.000520418	CAGL0D04394g	9.13e-06	1.88714	up	Molecular Function: structural constituent of cytoskeleton (GO:0005200);	0.49152
CAGL0D04394g	1.13e-09	2.98478	up	Cellular Component: microtubule (GO:0005874);	0.64164	CAGL0D04394g	9.13e-06	1.88714	up	Molecular Function: structural constituent of cytoskeleton (GO:0005200);	0.49152
CAGL0E06534g	6.05e-06	2.29972	up	Cellular Component: 90S preribosome (GO:0030686);	0.00243984	CAGL0E06534g	9.77e-06	1.96597	up	Molecular Function: RNA binding (GO:0003723);	0.698819
CAGL0H06985g	3.3e-05	2.14115	up	Cellular Component: small-subunit processome (GO:0032040);	3.63e-05	CAGL0H06985g	0.000181325	1.66373	up	Cellular Component: small-subunit processome (GO:0032040);	0.0880666
CAGL0J08844g	0.000819886	1.81955	up	Cellular Component: small-subunit processome (GO:0032040);	3.63e-05	CAGL0J08844g	0.000295866	1.6326	up	Molecular Function: snoRNA binding (GO:0030515);	0.333455
CAGL0E03069g	5.44e-06	2.30103	up	Cellular Component: nucleus (GO:0005634);	0.35945	CAGL0E03069g	0.00509033	1.38983	up	Cellular Component: nucleus (GO:0005634);	0.794256
CAGL0L11638g	2.15e-09	2.95276	up	Cellular Component: nucleus (GO:0005634);	0.35945	CAGL0L11638g	0.00947507	1.3328	up	Cellular Component: nucleus (GO:0005634);	0.794256
CAGL0J10912g	7.5e-07	2.48394	up	Cellular Component: nucleus (GO:0005634);	0.35945	CAGL0J10912g	0.000242897	1.67986	up	Molecular Function: RNA binding (GO:0003723);	0.698819
CAGL0G09757g	8.84e-05	2.04014	up	Cellular Component: nucleus (GO:0005634);	0.35945	CAGL0G09757g	1.24e-12	2.92119	up	Molecular Function: DNA binding (GO:0003677);	0.717572
CAGL0D04180g	4.62e-07	2.52326	up	Cellular Component: intracellular part (GO:0044424);	0.64164	CAGL0D04180g	0.00326874	1.43547	up	Cellular Component: intracellular part (GO:0044424);	0.282178
CAGL0I02398g	1.31e-08	2.79486	up	Molecular Function: ribosomal large subunit binding (GO:0043023);	0.256755	CAGL0I02398g	0.00127253	1.50514	up	Molecular Function: ribosomal large subunit binding (GO:0043023);	0.236912
CAGL0E05566g	2e-06	2.38408	up	Molecular Function: protein dimerization activity (GO:0046983);	0.152659	CAGL0E05566g	0.00285959	1.43599	up	Molecular Function: protein dimerization activity (GO:0046983);	0.115934
CAGL0L11506g	0.00239643	1.71409	up	Molecular Function: hydroxymethylglutaryl-CoA reductase (NADPH) activity (GO:0004420);	0.137859	CAGL0L11506g	0.000177918	1.67274	up	Molecular Function: hydroxymethylglutaryl-CoA reductase (NADPH) activity (GO:0004420);	0.126429
CAGL0K02145g	0.00224003	1.73849	up	Molecular Function: nucleic acid binding (GO:0003676);	0.0046107	CAGL0K02145g	0.00341925	1.43962	up	Molecular Function: metal ion binding (GO:0046872);	0.704371
CAGL0J10912g	7.5e-07	2.48394	up	Molecular Function: nucleic acid binding (GO:0003676);	0.0046107	CAGL0J10912g	0.000242897	1.67986	up	Molecular Function: RNA binding (GO:0003723);	0.698819
CAGL0A04213g	3.09e-05	2.15429	up	Molecular Function: nucleic acid binding (GO:0003676);	0.0046107	CAGL0A04213g	0.00930196	1.33849	up	Molecular Function: nucleic acid binding (GO:0003676);	0.257051
CAGL0F04983g	0.000163291	1.98485	up	Molecular Function: nucleic acid binding (GO:0003676);	0.0046107	CAGL0F04983g	0.00250665	1.50534	up	Molecular Function: RNA binding (GO:0003723);	0.698819
CAGL0J04554g	0.00372167	1.70479	up	Molecular Function: L-phenylalanine:2-oxoglutarate aminotransferase activity (GO:0080130);	0.359289	CAGL0J04554g	5.49e-05	1.7722	up	Molecular Function: L-aspartate:2-oxoglutarate aminotransferase activity (GO:0004069);	0.0438252
CAGL0G09757g	8.84e-05	2.04014	up	Molecular Function: zinc ion binding (GO:0008270);	0.323367	CAGL0G09757g	1.24e-12	2.92119	up	Molecular Function: DNA binding (GO:0003677);	0.717572
CAGL0M14047g	3.41e-06	2.41295	up	Molecular Function: zinc ion binding (GO:0008270);	0.323367	CAGL0M14047g	7.75e-08	2.27457	up	Molecular Function: cofactor binding (GO:0048037);	0.0474849
CAGL0D04312g	0.00183635	1.72655	up	Molecular Function: zinc ion binding (GO:0008270);	0.323367	CAGL0D04312g	0	4.04803	up	Molecular Function: DNA binding (GO:0003677);	0.717572
CAGL0G03707g	0.00168941	1.73551	up	Molecular Function: zinc ion binding (GO:0008270);	0.323367	CAGL0G03707g	9.58e-11	2.62103	up	Molecular Function: ARF GTPase activator activity (GO:0008060);	0.49152
CAGL0B02233g	1.76e-08	2.93904	up	Molecular Function: phosphatidylinositol N-acetylglucosaminyltransferase activity (GO:0017176);	0.447709	CAGL0B02233g	5.25e-13	3.08949	up	Molecular Function: phosphatidylinositol N-acetylglucosaminyltransferase activity (GO:0017176);	0.417813
CAGL0F00913g	0.00096684	1.80035	up	Molecular Function: signal transducer activity (GO:0004871);	0.460626	CAGL0F00913g	0.00226636	1.46929	up	Molecular Function: ATP binding (GO:0005524);	0.595553
CAGL0M14047g	3.41e-06	2.41295	up	Molecular Function: oxidoreductase activity (GO:0016491);	0.246577	CAGL0M14047g	7.75e-08	2.27457	up	Molecular Function: cofactor binding (GO:0048037);	0.0474849
CAGL0M07612g	0.000261509	1.98556	up	Molecular Function: oxidoreductase activity (GO:0016491);	0.246577	CAGL0M07612g	3.15e-08	2.28172	up	Molecular Function: oxidoreductase activity (GO:0016491);	0.00616642
CAGL0G09757g	8.84e-05	2.04014	up	Molecular Function: DNA binding (GO:0003677);	0.522394	CAGL0G09757g	1.24e-12	2.92119	up	Molecular Function: DNA binding (GO:0003677);	0.717572
CAGL0D04312g	0.00183635	1.72655	up	Molecular Function: DNA binding (GO:0003677);	0.522394	CAGL0D04312g	0	4.04803	up	Molecular Function: DNA binding (GO:0003677);	0.717572
CAGL0A04565g	0.00131496	1.79397	up	Molecular Function: DNA binding (GO:0003677);	0.522394	CAGL0A04565g	1.52e-11	2.76424	up	Molecular Function: DNA binding (GO:0003677);	0.717572
CAGL0A04213g	3.09e-05	2.15429	up	Molecular Function: nucleotide binding (GO:0000166);	0.295098	CAGL0A04213g	0.00930196	1.33849	up	Molecular Function: nucleic acid binding (GO:0003676);	0.257051
CAGL0J10032g	4.45e-08	2.69846	up	Molecular Function: S-adenosylmethionine-dependent methyltransferase activity (GO:0008757);	0.0940294	CAGL0J10032g	0.000948833	1.52945	up	Molecular Function: RNA binding (GO:0003723);	0.698819
CAGL0D04394g	1.13e-09	2.98478	up	Molecular Function: microtubule binding (GO:0008017);	0.410509	CAGL0D04394g	9.13e-06	1.88714	up	Molecular Function: structural constituent of cytoskeleton (GO:0005200);	0.49152
CAGL0G03707g	0.00168941	1.73551	up	Molecular Function: ARF GTPase activator activity (GO:0008060);	0.523953	CAGL0G03707g	9.58e-11	2.62103	up	Molecular Function: ARF GTPase activator activity (GO:0008060);	0.49152
CAGL0L07810g	2.59e-05	2.18935	up	Molecular Function: protein serine/threonine kinase activity (GO:0004674);	0.720902	CAGL0L07810g	0.00538195	1.39094	up	Molecular Function: ATP binding (GO:0005524);	0.595553
CAGL0F00913g	0.00096684	1.80035	up	Molecular Function: protein serine/threonine kinase activity (GO:0004674);	0.720902	CAGL0F00913g	0.00226636	1.46929	up	Molecular Function: ATP binding (GO:0005524);	0.595553
CAGL0F04983g	0.000163291	1.98485	up	Molecular Function: ATP-dependent helicase activity (GO:0008026);	7.13e-06	CAGL0F04983g	0.00250665	1.50534	up	Molecular Function: RNA binding (GO:0003723);	0.698819
CAGL0J10912g	7.5e-07	2.48394	up	Molecular Function: ATP-dependent helicase activity (GO:0008026);	7.13e-06	CAGL0J10912g	0.000242897	1.67986	up	Molecular Function: RNA binding (GO:0003723);	0.698819
CAGL0D04312g	0.00183635	1.72655	up	Molecular Function: helicase activity (GO:0004386);	0.690563	CAGL0D04312g	0	4.04803	up	Molecular Function: DNA binding (GO:0003677);	0.717572
CAGL0J04554g	0.00372167	1.70479	up	Molecular Function: pyridoxal phosphate binding (GO:0030170);	0.752074	CAGL0J04554g	5.49e-05	1.7722	up	Molecular Function: L-aspartate:2-oxoglutarate aminotransferase activity (GO:0004069);	0.0438252
CAGL0K05665g	4.46e-05	2.10695	up	Molecular Function: pyridoxal phosphate binding (GO:0030170);	0.752074	CAGL0K05665g	0.000603055	1.56727	up	Molecular Function: catalytic activity (GO:0003824);	0.403817
CAGL0C05511g	8.3e-08	2.68838	up	Molecular Function: phosphatase activity (GO:0016791);	0.805001	CAGL0C05511g	2.26e-06	1.99749	up	Molecular Function: phosphatase activity (GO:0016791);	0.774534
CAGL0G09757g	8.84e-05	2.04014	up	Molecular Function: sequence-specific DNA binding RNA polymerase II transcription factor activity (GO:0000981);	0.850958	CAGL0G09757g	1.24e-12	2.92119	up	Molecular Function: DNA binding (GO:0003677);	0.717572
CAGL0M14047g	3.41e-06	2.41295	up	Molecular Function: cofactor binding (GO:0048037);	0.0593593	CAGL0M14047g	7.75e-08	2.27457	up	Molecular Function: cofactor binding (GO:0048037);	0.0474849
CAGL0G03179g	0.000675668	1.91021	up	Molecular Function: transferase activity (GO:0016740);	0.763478	CAGL0G03179g	0.00381735	1.44878	up	Molecular Function: transferase activity (GO:0016740);	0.275124
CAGL0F02563g	2.66e-06	2.37455	up	Molecular Function: transferase activity (GO:0016740);	0.763478	CAGL0F02563g	6.39e-06	1.91078	up	Molecular Function: transferase activity (GO:0016740);	0.275124
CAGL0K05665g	4.46e-05	2.10695	up	Molecular Function: catalytic activity (GO:0003824);	0.98512	CAGL0K05665g	0.000603055	1.56727	up	Molecular Function: catalytic activity (GO:0003824);	0.403817
CAGL0I02926g	6.03e-05	2.10045	up	Molecular Function: RNA binding (GO:0003723);	2.01e-07	CAGL0I02926g	0.00765402	1.35901	up	Molecular Function: RNA binding (GO:0003723);	0.698819
CAGL0L05962g	5.81e-06	2.29048	up	Molecular Function: RNA binding (GO:0003723);	2.01e-07	CAGL0L05962g	0	9.01342	up	Molecular Function: RNA binding (GO:0003723);	0.698819
CAGL0J10032g	4.45e-08	2.69846	up	Molecular Function: RNA binding (GO:0003723);	2.01e-07	CAGL0J10032g	0.000948833	1.52945	up	Molecular Function: RNA binding (GO:0003723);	0.698819
CAGL0E06534g	6.05e-06	2.29972	up	Molecular Function: RNA binding (GO:0003723);	2.01e-07	CAGL0E06534g	9.77e-06	1.96597	up	Molecular Function: RNA binding (GO:0003723);	0.698819
CAGL0J10912g	7.5e-07	2.48394	up	Molecular Function: RNA binding (GO:0003723);	2.01e-07	CAGL0J10912g	0.000242897	1.67986	up	Molecular Function: RNA binding (GO:0003723);	0.698819
CAGL0F04983g	0.000163291	1.98485	up	Molecular Function: RNA binding (GO:0003723);	2.01e-07	CAGL0F04983g	0.00250665	1.50534	up	Molecular Function: RNA binding (GO:0003723);	0.698819
CAGL0L11506g	0.00239643	1.71409	up	Molecular Function: NADP binding (GO:0050661);	0.633426	CAGL0L11506g	0.000177918	1.67274	up	Molecular Function: hydroxymethylglutaryl-CoA reductase (NADPH) activity (GO:0004420);	0.126429
CAGL0L07810g	2.59e-05	2.18935	up	Molecular Function: ATP binding (GO:0005524);	0.565746	CAGL0L07810g	0.00538195	1.39094	up	Molecular Function: ATP binding (GO:0005524);	0.595553
CAGL0J10912g	7.5e-07	2.48394	up	Molecular Function: ATP binding (GO:0005524);	0.565746	CAGL0J10912g	0.000242897	1.67986	up	Molecular Function: RNA binding (GO:0003723);	0.698819
CAGL0F04983g	0.000163291	1.98485	up	Molecular Function: ATP binding (GO:0005524);	0.565746	CAGL0F04983g	0.00250665	1.50534	up	Molecular Function: RNA binding (GO:0003723);	0.698819
CAGL0D04312g	0.00183635	1.72655	up	Molecular Function: ATP binding (GO:0005524);	0.565746	CAGL0D04312g	0	4.04803	up	Molecular Function: DNA binding (GO:0003677);	0.717572
CAGL0F00913g	0.00096684	1.80035	up	Molecular Function: ATP binding (GO:0005524);	0.565746	CAGL0F00913g	0.00226636	1.46929	up	Molecular Function: ATP binding (GO:0005524);	0.595553
CAGL0D04394g	1.13e-09	2.98478	up	Molecular Function: structural constituent of cytoskeleton (GO:0005200);	0.523953	CAGL0D04394g	9.13e-06	1.88714	up	Molecular Function: structural constituent of cytoskeleton (GO:0005200);	0.49152
CAGL0J08844g	0.000819886	1.81955	up	Molecular Function: snoRNA binding (GO:0030515);	0.051686	CAGL0J08844g	0.000295866	1.6326	up	Molecular Function: snoRNA binding (GO:0030515);	0.333455
CAGL0A04565g	0.00131496	1.79397	up	Molecular Function: sequence-specific DNA binding transcription factor activity (GO:0003700);	0.804652	CAGL0A04565g	1.52e-11	2.76424	up	Molecular Function: DNA binding (GO:0003677);	0.717572
CAGL0E01749g	1.57e-07	2.60844	up	Molecular Function: aspartic-type endopeptidase activity (GO:0004190);	0.784941	CAGL0E01749g	0.00370357	1.4112	up	Molecular Function: aspartic-type endopeptidase activity (GO:0004190);	0.472943
CAGL0I09350g	2.18e-07	2.59191	up	Molecular Function: metal ion binding (GO:0046872);	0.0712737	CAGL0I09350g	1.43e-08	2.47502	up	Molecular Function: metal ion binding (GO:0046872);	0.704371
CAGL0K02145g	0.00224003	1.73849	up	Molecular Function: metal ion binding (GO:0046872);	0.0712737	CAGL0K02145g	0.00341925	1.43962	up	Molecular Function: metal ion binding (GO:0046872);	0.704371
CAGL0M14047g	3.41e-06	2.41295	up	Molecular Function: oxidoreductase activity, acting on the CH-OH group of donors, NAD or NADP as acceptor (GO:0016616);	0.0855176	CAGL0M14047g	7.75e-08	2.27457	up	Molecular Function: cofactor binding (GO:0048037);	0.0474849
CAGL0M12122g	4.6e-06	2.31064	up	Molecular Function: GTP binding (GO:0005525);	0.943496	CAGL0M12122g	0.00465216	1.39086	up	Molecular Function: GTP binding (GO:0005525);	0.71921
CAGL0J04554g	0.00372167	1.70479	up	Molecular Function: L-aspartate:2-oxoglutarate aminotransferase activity (GO:0004069);	0.359289	CAGL0J04554g	5.49e-05	1.7722	up	Molecular Function: L-aspartate:2-oxoglutarate aminotransferase activity (GO:0004069);	0.0438252
CAGL0E01265g	0	5.34708	up	Molecular Function: phospholipid binding (GO:0005543);	0.633274	CAGL0E01265g	0	8.36233	up	Molecular Function: phospholipid binding (GO:0005543);	0.570845
CAGL0G03179g	0.000675668	1.91021	up	Molecular Function: phospholipid binding (GO:0005543);	0.633274	CAGL0G03179g	0.00381735	1.44878	up	Molecular Function: transferase activity (GO:0016740);	0.275124

## Sheet: E6
#Gene_ID	FDR	log2FC	regulated	Go_term	p-value	#Gene_ID	FDR	log2FC	regulated	Go_term	p-value
CAGL0D01034g	0.0055599	1.77404	up	Biological Process: GDP-mannose biosynthetic process (GO:0009298);	0.420253	CAGL0D01034g	2.86e-05	1.87165	up	Molecular Function: GTP binding (GO:0005525);	0.71921
CAGL0H03993g	2.25e-13	3.62567	up	Biological Process: cellular carbohydrate metabolic process (GO:0044262);	0.220847	CAGL0H03993g	0	10.2888	up	Molecular Function: citrate (Si)-synthase activity (GO:0004108);	0.126429
CAGL0K12848g	3.48e-10	3.0943	up	Biological Process: cellular carbohydrate metabolic process (GO:0044262);	0.220847	CAGL0K12848g	6.85e-08	2.21615	up	Molecular Function: L-malate dehydrogenase activity (GO:0030060);	0.417813
CAGL0H03993g	2.25e-13	3.62567	up	Biological Process: tricarboxylic acid cycle (GO:0006099);	0.606049	CAGL0H03993g	0	10.2888	up	Molecular Function: citrate (Si)-synthase activity (GO:0004108);	0.126429
CAGL0K12848g	3.48e-10	3.0943	up	Biological Process: tricarboxylic acid cycle (GO:0006099);	0.606049	CAGL0K12848g	6.85e-08	2.21615	up	Molecular Function: L-malate dehydrogenase activity (GO:0030060);	0.417813
CAGL0H02145g	0.00813597	1.66707	up	Biological Process: fungal-type cell wall organization (GO:0031505);	0.717355	CAGL0H02145g	6.99e-06	1.9209	up	Molecular Function: sequence-specific DNA binding transcription factor activity (GO:0003700);	0.729464
CAGL0L09581g	1.45e-09	3.01869	up	Biological Process: dITP catabolic process (GO:0035863);	0.127349	CAGL0L09581g	0.00454627	1.40567	up	Molecular Function: dUTP diphosphatase activity (GO:0004170);	0.126429
CAGL0M09581g	0.00412667	1.69605	up	Biological Process: ATP hydrolysis coupled proton transport (GO:0015991);	0.296744	CAGL0M09581g	1.43e-05	1.85999	up	Molecular Function: proton-transporting ATPase activity, rotational mechanism (GO:0046961);	0.82814
C.glabrata_newGene_13	0.00229455	1.71331	up	Biological Process: adhesion to host (GO:0044406);	0.0107084	C.glabrata_newGene_13	0.00111717	1.52418	up	Cellular Component: fungal-type cell wall (GO:0009277);	0.000436655
CAGL0K01815g	4.24e-06	2.36621	up	Biological Process: single-organism cellular process (GO:0044763);	0.544618	CAGL0K01815g	0.000325336	1.65956	up	Molecular Function: ATP binding (GO:0005524);	0.595553
CAGL0L09581g	1.45e-09	3.01869	up	Biological Process: dUMP biosynthetic process (GO:0006226);	0.127349	CAGL0L09581g	0.00454627	1.40567	up	Molecular Function: dUTP diphosphatase activity (GO:0004170);	0.126429
CAGL0M08030g	0.00303949	2.34209	up	Biological Process: protein folding (GO:0006457);	0.816518	CAGL0M08030g	5.44e-13	4.92777	up	Molecular Function: peptidyl-prolyl cis-trans isomerase activity (GO:0003755);	0.82814
CAGL0K05467g	0.000540751	1.87046	up	Biological Process: dTTP biosynthetic process (GO:0006235);	0.127349	CAGL0K05467g	1.2e-07	2.22848	up	Molecular Function: thymidylate synthase activity (GO:0004799);	0.126429
CAGL0D01034g	0.0055599	1.77404	up	Biological Process: cell cycle (GO:0007049);	0.621447	CAGL0D01034g	2.86e-05	1.87165	up	Molecular Function: GTP binding (GO:0005525);	0.71921
CAGL0C00495g	1.52e-09	3.24266	up	Biological Process: cell cycle (GO:0007049);	0.621447	CAGL0C00495g	0.000261873	1.76419	up	Molecular Function: cyclin-dependent protein serine/threonine kinase regulator activity (GO:0016538);	0.333455
CAGL0D04268g	0.00532783	1.6126	up	Biological Process: cellular process (GO:0009987);	0.103241	CAGL0D04268g	0.000323033	1.62654	up	Molecular Function: nucleoside-triphosphatase activity (GO:0017111);	0.941257
CAGL0K12848g	3.48e-10	3.0943	up	Biological Process: mannose biosynthetic process (GO:0019307);	0.127349	CAGL0K12848g	6.85e-08	2.21615	up	Molecular Function: L-malate dehydrogenase activity (GO:0030060);	0.417813
CAGL0L11198g	0.0012811	1.77305	up	Biological Process: telomere maintenance (GO:0000723);	0.321095	CAGL0L11198g	3.65e-06	1.96174	up	Molecular Function: DNA helicase activity (GO:0003678);	0.661331
CAGL0M09581g	0.00412667	1.69605	up	Biological Process: ATP catabolic process (GO:0006200);	0.585602	CAGL0M09581g	1.43e-05	1.85999	up	Molecular Function: proton-transporting ATPase activity, rotational mechanism (GO:0046961);	0.82814
CAGL0F01463g	0	6.11796	up	Biological Process: response to stress (GO:0006950);	0.00598277	CAGL0F01463g	0	7.82135	up	Molecular Function: structural constituent of cell wall (GO:0005199);	0.00757489
CAGL0A04147g	0	6.12669	up	Biological Process: protein import into peroxisome matrix, docking (GO:0016560);	0.420253	CAGL0A04147g	0	6.33553	up	Cellular Component: integral component of membrane (GO:0016021);	0.0263537
CAGL0L09581g	1.45e-09	3.01869	up	Biological Process: dUTP catabolic process (GO:0046081);	0.127349	CAGL0L09581g	0.00454627	1.40567	up	Molecular Function: dUTP diphosphatase activity (GO:0004170);	0.126429
CAGL0J03146g	1.89e-05	2.23331	up	Biological Process: DNA replication (GO:0006260);	0.377303	CAGL0J03146g	3.12e-05	1.81297	up	Molecular Function: ribonucleoside-diphosphate reductase activity, thioredoxin disulfide as acceptor (GO:0004748);	0.126429
CAGL0G06666g	2.57e-05	2.16719	up	Biological Process: DNA replication (GO:0006260);	0.377303	CAGL0G06666g	2.27e-05	1.82129	up	Molecular Function: DNA binding (GO:0003677);	0.717572
CAGL0L07348g	0.0014598	1.75949	up	Biological Process: DNA replication (GO:0006260);	0.377303	CAGL0L07348g	1.13e-07	2.1971	up	Molecular Function: DNA binding (GO:0003677);	0.717572
CAGL0J08030g	0.00715683	1.57676	up	Biological Process: DNA replication (GO:0006260);	0.377303	CAGL0J08030g	9.46e-06	1.90247	up	Molecular Function: 4 iron, 4 sulfur cluster binding (GO:0051539);	0.544398
CAGL0D01034g	0.0055599	1.77404	up	Biological Process: biosynthetic process (GO:0009058);	0.914499	CAGL0D01034g	2.86e-05	1.87165	up	Molecular Function: GTP binding (GO:0005525);	0.71921
CAGL0K04961g	0.00384957	1.66444	up	Biological Process: phosphorelay signal transduction system (GO:0000160);	0.494179	CAGL0K04961g	0.00998873	1.39789	up	Molecular Function: signal transducer activity (GO:0004871);	0.414166
CAGL0L11176g	0.00137608	1.94311	up	Biological Process: base-excision repair (GO:0006284);	0.5587	CAGL0L11176g	0.00413771	1.56673	up	Molecular Function: damaged DNA binding (GO:0003684);	0.292753
CAGL0L05412g	0.00682792	1.60906	up	Biological Process: chromatin assembly or disassembly (GO:0006333);	0.238517	CAGL0L05412g	2.29e-05	1.82086	up	Cellular Component: nucleus (GO:0005634);	0.794256
CAGL0L01749g	3.46e-11	3.29087	up	Biological Process: DNA replication, synthesis of RNA primer (GO:0006269);	0.238517	CAGL0L01749g	0	4.36842	up	Molecular Function: DNA primase activity (GO:0003896);	0.015946
CAGL0K02299g	0.000266169	1.94523	up	Biological Process: protein phosphorylation (GO:0006468);	0.616518	CAGL0K02299g	0	7.59788	up	Molecular Function: ATP binding (GO:0005524);	0.595553
CAGL0K01815g	4.24e-06	2.36621	up	Biological Process: protein phosphorylation (GO:0006468);	0.616518	CAGL0K01815g	0.000325336	1.65956	up	Molecular Function: ATP binding (GO:0005524);	0.595553
CAGL0L12650g	6.63e-08	3.91226	up	Biological Process: protein phosphorylation (GO:0006468);	0.616518	CAGL0L12650g	0.00130146	3.33022	up	Molecular Function: metal ion binding (GO:0046872);	0.704371
CAGL0J03146g	1.89e-05	2.23331	up	Biological Process: oxidation-reduction process (GO:0055114);	0.142203	CAGL0J03146g	3.12e-05	1.81297	up	Molecular Function: ribonucleoside-diphosphate reductase activity, thioredoxin disulfide as acceptor (GO:0004748);	0.126429
CAGL0M04499g	0.00124167	1.8652	up	Biological Process: oxidation-reduction process (GO:0055114);	0.142203	CAGL0M04499g	0.00323831	1.4804	up	Molecular Function: proline dehydrogenase activity (GO:0004657);	0.126429
CAGL0M04499g	0.00124167	1.8652	up	Biological Process: glutamate biosynthetic process (GO:0006537);	0.238517	CAGL0M04499g	0.00323831	1.4804	up	Molecular Function: proline dehydrogenase activity (GO:0004657);	0.126429
CAGL0K01815g	4.24e-06	2.36621	up	Biological Process: nucleic acid metabolic process (GO:0090304);	0.5587	CAGL0K01815g	0.000325336	1.65956	up	Molecular Function: ATP binding (GO:0005524);	0.595553
CAGL0B02838g	9.45e-09	2.83563	up	Biological Process: amino acid transmembrane transport (GO:0003333);	0.47798	CAGL0B02838g	7.84e-06	1.89865	up	Molecular Function: amino acid transmembrane transporter activity (GO:0015171);	0.438093
CAGL0M08272g	1.75e-13	4.87049	up	Biological Process: amino acid transmembrane transport (GO:0003333);	0.47798	CAGL0M08272g	1.48e-10	4.57868	up	Molecular Function: amino acid transmembrane transporter activity (GO:0015171);	0.438093
CAGL0C05555g	0.00510526	1.71156	up	Biological Process: guanine catabolic process (GO:0006147);	0.127349	CAGL0C05555g	2.01e-06	2.00445	up	Molecular Function: guanine deaminase activity (GO:0008892);	0.126429
CAGL0K05467g	0.000540751	1.87046	up	Biological Process: dTMP biosynthetic process (GO:0006231);	0.127349	CAGL0K05467g	1.2e-07	2.22848	up	Molecular Function: thymidylate synthase activity (GO:0004799);	0.126429
CAGL0M09581g	0.00412667	1.69605	up	Biological Process: ATP synthesis coupled proton transport (GO:0015986);	0.623503	CAGL0M09581g	1.43e-05	1.85999	up	Molecular Function: proton-transporting ATPase activity, rotational mechanism (GO:0046961);	0.82814
CAGL0C03630g	8.11e-05	2.06429	up	Biological Process: isoprenoid biosynthetic process (GO:0008299);	0.664148	CAGL0C03630g	1.68e-05	1.84227	up	Molecular Function: diphosphomevalonate decarboxylase activity (GO:0004163);	0.126429
CAGL0H02145g	0.00813597	1.66707	up	Biological Process: invasive growth in response to glucose limitation (GO:0001403);	0.335554	CAGL0H02145g	6.99e-06	1.9209	up	Molecular Function: sequence-specific DNA binding transcription factor activity (GO:0003700);	0.729464
CAGL0A04147g	0	6.12669	up	Biological Process: fatty acid metabolic process (GO:0006631);	0.744449	CAGL0A04147g	0	6.33553	up	Cellular Component: integral component of membrane (GO:0016021);	0.0263537
CAGL0L11198g	0.0012811	1.77305	up	Biological Process: DNA repair (GO:0006281);	0.965336	CAGL0L11198g	3.65e-06	1.96174	up	Molecular Function: DNA helicase activity (GO:0003678);	0.661331
CAGL0G04851g	7.71e-07	2.47747	up	Biological Process: sphingolipid biosynthetic process (GO:0030148);	0.27103	CAGL0G04851g	2.72e-08	2.27112	up	Cellular Component: integral component of membrane (GO:0016021);	0.0263537
CAGL0G05071g	5.91e-05	2.10961	up	Biological Process: sphingolipid biosynthetic process (GO:0030148);	0.27103	CAGL0G05071g	0.000774024	1.56503	up	Molecular Function: serine C-palmitoyltransferase activity (GO:0004758);	0.126429
CAGL0E01595g	0.00345305	1.78051	up	Biological Process: carbohydrate metabolic process (GO:0005975);	0.377303	CAGL0E01595g	0.00335044	1.48062	up	Molecular Function: catalytic activity (GO:0003824);	0.403817
CAGL0H02145g	0.00813597	1.66707	up	Biological Process: positive regulation of transcription from RNA polymerase II promoter by pheromones (GO:0007329);	0.335554	CAGL0H02145g	6.99e-06	1.9209	up	Molecular Function: sequence-specific DNA binding transcription factor activity (GO:0003700);	0.729464
CAGL0L05412g	0.00682792	1.60906	up	Biological Process: regulation of transcription, DNA-templated (GO:0006355);	0.890798	CAGL0L05412g	2.29e-05	1.82086	up	Cellular Component: nucleus (GO:0005634);	0.794256
CAGL0L12650g	6.63e-08	3.91226	up	Biological Process: regulation of transcription, DNA-templated (GO:0006355);	0.890798	CAGL0L12650g	0.00130146	3.33022	up	Molecular Function: metal ion binding (GO:0046872);	0.704371
CAGL0E06446g	4.61e-05	2.65975	up	Biological Process: mRNA processing (GO:0006397);	0.750334	CAGL0E06446g	0	5.95158	up	Molecular Function: hydrolase activity, acting on ester bonds (GO:0016788);	0.366713
CAGL0K08118g	0.00752428	1.57488	up	Biological Process: cell communication (GO:0007154);	0.296744	CAGL0K08118g	1.12e-08	2.39731	up	Molecular Function: phosphatidylinositol binding (GO:0035091);	0.653115
CAGL0J03256g	0.00220907	1.73327	up	Biological Process: peptidyl-tyrosine dephosphorylation (GO:0035335);	0.507326	CAGL0J03256g	2.68e-12	2.82766	up	Molecular Function: protein tyrosine phosphatase activity (GO:0004725);	0.803149
CAGL0L06204g	0.00466918	1.64481	up	Biological Process: aerobic respiration (GO:0009060);	0.70703	CAGL0L06204g	0	3.50672	up	Molecular Function: cytochrome-c oxidase activity (GO:0004129);	0.220669
CAGL0C03630g	8.11e-05	2.06429	up	Biological Process: sterol biosynthetic process (GO:0016126);	0.127349	CAGL0C03630g	1.68e-05	1.84227	up	Molecular Function: diphosphomevalonate decarboxylase activity (GO:0004163);	0.126429
CAGL0A04807g	3.58e-12	3.68308	up	Biological Process: proteolysis (GO:0006508);	0.508163	CAGL0A04807g	0	7.09395	up	Cellular Component: proteasome regulatory particle (GO:0005838);	0.123031
CAGL0H02145g	0.00813597	1.66707	up	Biological Process: pseudohyphal growth (GO:0007124);	0.5587	CAGL0H02145g	6.99e-06	1.9209	up	Molecular Function: sequence-specific DNA binding transcription factor activity (GO:0003700);	0.729464
CAGL0J04136g	0	8.02031	up	Biological Process: metabolic process (GO:0008152);	0.134886	CAGL0J04136g	0	9.28532	up	Molecular Function: transferase activity (GO:0016740);	0.275124
CAGL0I04642g	0.00398724	1.64628	up	Biological Process: metabolic process (GO:0008152);	0.134886	CAGL0I04642g	0.00919552	1.32615	up	Molecular Function: catalytic activity (GO:0003824);	0.403817
CAGL0K12518g	8.99e-15	5.07683	up	Biological Process: metabolic process (GO:0008152);	0.134886	CAGL0K12518g	1.11e-16	5.40988	up	Molecular Function: catalytic activity (GO:0003824);	0.403817
CAGL0L07370g	6.14e-06	2.31662	up	Biological Process: metabolic process (GO:0008152);	0.134886	CAGL0L07370g	1.72e-08	2.35619	up	Molecular Function: nucleotidyltransferase activity (GO:0016779);	0.0690208
CAGL0L11198g	0.0012811	1.77305	up	Biological Process: DNA duplex unwinding (GO:0032508);	0.777099	CAGL0L11198g	3.65e-06	1.96174	up	Molecular Function: DNA helicase activity (GO:0003678);	0.661331
CAGL0L05412g	0.00682792	1.60906	up	Biological Process: chromatin modification (GO:0016568);	0.888922	CAGL0L05412g	2.29e-05	1.82086	up	Cellular Component: nucleus (GO:0005634);	0.794256
CAGL0K12848g	3.48e-10	3.0943	up	Biological Process: malate metabolic process (GO:0006108);	0.494179	CAGL0K12848g	6.85e-08	2.21615	up	Molecular Function: L-malate dehydrogenase activity (GO:0030060);	0.417813
CAGL0J02222g	0.00148481	1.76917	up	Biological Process: rRNA processing (GO:0006364);	0.226594	CAGL0J02222g	0.000194967	1.70992	up	Cellular Component: ribonucleoprotein complex (GO:0030529);	0.0482713
CAGL0C03630g	8.11e-05	2.06429	up	Biological Process: isopentenyl diphosphate biosynthetic process, mevalonate pathway (GO:0019287);	0.127349	CAGL0C03630g	1.68e-05	1.84227	up	Molecular Function: diphosphomevalonate decarboxylase activity (GO:0004163);	0.126429
CAGL0L11176g	0.00137608	1.94311	up	Biological Process: nucleotide-excision repair (GO:0006289);	0.09177	CAGL0L11176g	0.00413771	1.56673	up	Molecular Function: damaged DNA binding (GO:0003684);	0.292753
CAGL0K08426g	6.51e-05	2.08049	up	Biological Process: cellular localization (GO:0051641);	0.127349	CAGL0K08426g	9.59e-05	1.71347	up	Cellular Component: integral component of membrane (GO:0016021);	0.0263537
CAGL0M11836g	0.00079176	1.91072	up	Biological Process: tRNA processing (GO:0008033);	0.181914	CAGL0M11836g	0.000183362	1.78911	up	Molecular Function: ribonuclease activity (GO:0004540);	0.61218
CAGL0D01716g	3.58e-08	2.79678	up	Biological Process: regulation of DNA replication (GO:0006275);	0.127349	CAGL0D01716g	0.000819169	1.59811	up	Molecular Function: DNA polymerase processivity factor activity (GO:0030337);	0.126429
CAGL0D04642g	1.3e-13	4.89114	up	Biological Process: cell division (GO:0051301);	0.472925	CAGL0D04642g	8.88e-16	5.29438	up	Molecular Function: protein kinase binding (GO:0019901);	0.740159
CAGL0K05467g	0.000540751	1.87046	up	Biological Process: methylation (GO:0032259);	0.668853	CAGL0K05467g	1.2e-07	2.22848	up	Molecular Function: thymidylate synthase activity (GO:0004799);	0.126429
CAGL0H02145g	0.00813597	1.66707	up	Biological Process: pathogenesis (GO:0009405);	0.407151	CAGL0H02145g	6.99e-06	1.9209	up	Molecular Function: sequence-specific DNA binding transcription factor activity (GO:0003700);	0.729464
CAGL0D04642g	1.3e-13	4.89114	up	Biological Process: regulation of cyclin-dependent protein serine/threonine kinase activity (GO:0000079);	0.188086	CAGL0D04642g	8.88e-16	5.29438	up	Molecular Function: protein kinase binding (GO:0019901);	0.740159
CAGL0M08030g	0.00303949	2.34209	up	Biological Process: protein peptidyl-prolyl isomerization (GO:0000413);	0.777099	CAGL0M08030g	5.44e-13	4.92777	up	Molecular Function: peptidyl-prolyl cis-trans isomerase activity (GO:0003755);	0.82814
CAGL0K01793g	9.52e-10	3.01932	up	Biological Process: transport (GO:0006810);	0.31534	CAGL0K01793g	8.85e-07	2.0524	up	Cellular Component: integral component of membrane (GO:0016021);	0.0263537
CAGL0D04290g	1.97e-07	2.59295	up	Biological Process: transport (GO:0006810);	0.31534	CAGL0D04290g	0.000157415	1.67769	up	Molecular Function: transporter activity (GO:0005215);	0.713438
CAGL0K08426g	6.51e-05	2.08049	up	Biological Process: transport (GO:0006810);	0.31534	CAGL0K08426g	9.59e-05	1.71347	up	Cellular Component: integral component of membrane (GO:0016021);	0.0263537
CAGL0I01232g	1.24e-06	2.48241	up	Biological Process: transport (GO:0006810);	0.31534	CAGL0I01232g	1.03e-09	2.57469	up	Cellular Component: integral component of membrane (GO:0016021);	0.0263537
CAGL0C01683g	0.00777559	1.58791	up	Biological Process: ATP-dependent chromatin remodeling (GO:0043044);	0.238517	CAGL0C01683g	0.000841256	1.54299	up	Molecular Function: DNA binding (GO:0003677);	0.717572
CAGL0H03993g	2.25e-13	3.62567	up	Biological Process: acetyl-CoA catabolic process (GO:0046356);	0.127349	CAGL0H03993g	0	10.2888	up	Molecular Function: citrate (Si)-synthase activity (GO:0004108);	0.126429
CAGL0M04499g	0.00124167	1.8652	up	Biological Process: proline catabolic process (GO:0006562);	0.127349	CAGL0M04499g	0.00323831	1.4804	up	Molecular Function: proline dehydrogenase activity (GO:0004657);	0.126429
CAGL0L09581g	1.45e-09	3.01869	up	Biological Process: dUTP metabolic process (GO:0046080);	0.127349	CAGL0L09581g	0.00454627	1.40567	up	Molecular Function: dUTP diphosphatase activity (GO:0004170);	0.126429
CAGL0D04290g	1.97e-07	2.59295	up	Biological Process: protein transport (GO:0015031);	0.959259	CAGL0D04290g	0.000157415	1.67769	up	Molecular Function: transporter activity (GO:0005215);	0.713438
CAGL0L06204g	0.00466918	1.64481	up	Biological Process: regulation of catalytic activity (GO:0050790);	0.5587	CAGL0L06204g	0	3.50672	up	Molecular Function: cytochrome-c oxidase activity (GO:0004129);	0.220669
CAGL0J02222g	0.00148481	1.76917	up	Cellular Component: nucleolus (GO:0005730);	0.62992	CAGL0J02222g	0.000194967	1.70992	up	Cellular Component: ribonucleoprotein complex (GO:0030529);	0.0482713
CAGL0M09581g	0.00412667	1.69605	up	Cellular Component: proton-transporting ATP synthase complex, catalytic core F(1) (GO:0045261);	0.335444	CAGL0M09581g	1.43e-05	1.85999	up	Molecular Function: proton-transporting ATPase activity, rotational mechanism (GO:0046961);	0.82814
CAGL0A04807g	3.58e-12	3.68308	up	Cellular Component: proteasome regulatory particle (GO:0005838);	0.127288	CAGL0A04807g	0	7.09395	up	Cellular Component: proteasome regulatory particle (GO:0005838);	0.123031
CAGL0D04290g	1.97e-07	2.59295	up	Cellular Component: intracellular (GO:0005622);	0.352257	CAGL0D04290g	0.000157415	1.67769	up	Molecular Function: transporter activity (GO:0005215);	0.713438
CAGL0M09581g	0.00412667	1.69605	up	Cellular Component: mitochondrial nucleoid (GO:0042645);	0.494077	CAGL0M09581g	1.43e-05	1.85999	up	Molecular Function: proton-transporting ATPase activity, rotational mechanism (GO:0046961);	0.82814
CAGL0G05071g	5.91e-05	2.10961	up	Cellular Component: SPOTS complex (GO:0035339);	0.238421	CAGL0G05071g	0.000774024	1.56503	up	Molecular Function: serine C-palmitoyltransferase activity (GO:0004758);	0.126429
CAGL0F01463g	0	6.11796	up	Cellular Component: fungal-type cell wall (GO:0009277);	0.000666653	CAGL0F01463g	0	7.82135	up	Molecular Function: structural constituent of cell wall (GO:0005199);	0.00757489
CAGL0J01463g	8.38e-06	2.26784	up	Cellular Component: fungal-type cell wall (GO:0009277);	0.000666653	CAGL0J01463g	0.000462773	1.59	up	Molecular Function: structural constituent of cell wall (GO:0005199);	0.00757489
C.glabrata_newGene_13	0.00229455	1.71331	up	Cellular Component: fungal-type cell wall (GO:0009277);	0.000666653	C.glabrata_newGene_13	0.00111717	1.52418	up	Cellular Component: fungal-type cell wall (GO:0009277);	0.000436655
CAGL0K08426g	6.51e-05	2.08049	up	Cellular Component: cytoplasmic part (GO:0044444);	0.830484	CAGL0K08426g	9.59e-05	1.71347	up	Cellular Component: integral component of membrane (GO:0016021);	0.0263537
CAGL0I09922g	0.000143679	2.21958	up	Cellular Component: integral component of membrane (GO:0016021);	0.860583	CAGL0I09922g	0	5.87324	up	Molecular Function: transferase activity, transferring glycosyl groups (GO:0016757);	0.0188126
CAGL0G04851g	7.71e-07	2.47747	up	Cellular Component: integral component of membrane (GO:0016021);	0.860583	CAGL0G04851g	2.72e-08	2.27112	up	Cellular Component: integral component of membrane (GO:0016021);	0.0263537
CAGL0A04147g	0	6.12669	up	Cellular Component: integral component of membrane (GO:0016021);	0.860583	CAGL0A04147g	0	6.33553	up	Cellular Component: integral component of membrane (GO:0016021);	0.0263537
CAGL0M08272g	1.75e-13	4.87049	up	Cellular Component: integral component of membrane (GO:0016021);	0.860583	CAGL0M08272g	1.48e-10	4.57868	up	Molecular Function: amino acid transmembrane transporter activity (GO:0015171);	0.438093
CAGL0K01793g	9.52e-10	3.01932	up	Cellular Component: integral component of membrane (GO:0016021);	0.860583	CAGL0K01793g	8.85e-07	2.0524	up	Cellular Component: integral component of membrane (GO:0016021);	0.0263537
CAGL0I01232g	1.24e-06	2.48241	up	Cellular Component: integral component of membrane (GO:0016021);	0.860583	CAGL0I01232g	1.03e-09	2.57469	up	Cellular Component: integral component of membrane (GO:0016021);	0.0263537
CAGL0K08426g	6.51e-05	2.08049	up	Cellular Component: integral component of membrane (GO:0016021);	0.860583	CAGL0K08426g	9.59e-05	1.71347	up	Cellular Component: integral component of membrane (GO:0016021);	0.0263537
CAGL0B02838g	9.45e-09	2.83563	up	Cellular Component: integral component of membrane (GO:0016021);	0.860583	CAGL0B02838g	7.84e-06	1.89865	up	Molecular Function: amino acid transmembrane transporter activity (GO:0015171);	0.438093
CAGL0M09581g	0.00412667	1.69605	up	Cellular Component: mitochondrial proton-transporting ATP synthase, catalytic core (GO:0005754);	0.238421	CAGL0M09581g	1.43e-05	1.85999	up	Molecular Function: proton-transporting ATPase activity, rotational mechanism (GO:0046961);	0.82814
CAGL0I09922g	0.000143679	2.21958	up	Cellular Component: vacuolar membrane (GO:0005774);	0.0833217	CAGL0I09922g	0	5.87324	up	Molecular Function: transferase activity, transferring glycosyl groups (GO:0016757);	0.0188126
CAGL0J02222g	0.00148481	1.76917	up	Cellular Component: ribonucleoprotein complex (GO:0030529);	0.0146949	CAGL0J02222g	0.000194967	1.70992	up	Cellular Component: ribonucleoprotein complex (GO:0030529);	0.0482713
CAGL0C03630g	8.11e-05	2.06429	up	Cellular Component: cytoplasm (GO:0005737);	0.190482	CAGL0C03630g	1.68e-05	1.84227	up	Molecular Function: diphosphomevalonate decarboxylase activity (GO:0004163);	0.126429
CAGL0L09581g	1.45e-09	3.01869	up	Cellular Component: cytoplasm (GO:0005737);	0.190482	CAGL0L09581g	0.00454627	1.40567	up	Molecular Function: dUTP diphosphatase activity (GO:0004170);	0.126429
CAGL0D01034g	0.0055599	1.77404	up	Cellular Component: cytoplasm (GO:0005737);	0.190482	CAGL0D01034g	2.86e-05	1.87165	up	Molecular Function: GTP binding (GO:0005525);	0.71921
CAGL0I02112g	1.12e-08	4.0533	up	Cellular Component: cytoplasm (GO:0005737);	0.190482	CAGL0I02112g	1.7e-08	4.25666	up	Cellular Component: cytoplasm (GO:0005737);	0.273016
CAGL0K12848g	3.48e-10	3.0943	up	Cellular Component: cytoplasm (GO:0005737);	0.190482	CAGL0K12848g	6.85e-08	2.21615	up	Molecular Function: L-malate dehydrogenase activity (GO:0030060);	0.417813
CAGL0L06204g	0.00466918	1.64481	up	Cellular Component: mitochondrial respiratory chain complex IV (GO:0005751);	0.744441	CAGL0L06204g	0	3.50672	up	Molecular Function: cytochrome-c oxidase activity (GO:0004129);	0.220669
CAGL0K02299g	0.000266169	1.94523	up	Cellular Component: fungal-type vacuole (GO:0000324);	0.558613	CAGL0K02299g	0	7.59788	up	Molecular Function: ATP binding (GO:0005524);	0.595553
CAGL0K08426g	6.51e-05	2.08049	up	Cellular Component: intracellular membrane-bounded organelle (GO:0043231);	0.688469	CAGL0K08426g	9.59e-05	1.71347	up	Cellular Component: integral component of membrane (GO:0016021);	0.0263537
CAGL0J03146g	1.89e-05	2.23331	up	Cellular Component: ribonucleoside-diphosphate reductase complex (GO:0005971);	0.127288	CAGL0J03146g	3.12e-05	1.81297	up	Molecular Function: ribonucleoside-diphosphate reductase activity, thioredoxin disulfide as acceptor (GO:0004748);	0.126429
CAGL0D04290g	1.97e-07	2.59295	up	Cellular Component: Golgi membrane (GO:0000139);	0.811282	CAGL0D04290g	0.000157415	1.67769	up	Molecular Function: transporter activity (GO:0005215);	0.713438
CAGL0I09922g	0.000143679	2.21958	up	Cellular Component: Golgi membrane (GO:0000139);	0.811282	CAGL0I09922g	0	5.87324	up	Molecular Function: transferase activity, transferring glycosyl groups (GO:0016757);	0.0188126
CAGL0A04147g	0	6.12669	up	Cellular Component: peroxisomal membrane (GO:0005778);	0.463557	CAGL0A04147g	0	6.33553	up	Cellular Component: integral component of membrane (GO:0016021);	0.0263537
CAGL0D04158g	0.000182748	2.50269	up	Cellular Component: mitochondrial small ribosomal subunit (GO:0005763);	0.6641	CAGL0D04158g	2.54e-11	3.73724	up	Molecular Function: structural constituent of ribosome (GO:0003735);	0.999727
CAGL0H03993g	2.25e-13	3.62567	up	Cellular Component: peroxisome (GO:0005777);	0.830484	CAGL0H03993g	0	10.2888	up	Molecular Function: citrate (Si)-synthase activity (GO:0004108);	0.126429
CAGL0L03333g	4.92e-09	3.01434	up	Cellular Component: membrane (GO:0016020);	0.693466	CAGL0L03333g	8.13e-07	2.15075	up	Molecular Function: carbohydrate binding (GO:0030246);	0.50325
CAGL0D01716g	3.58e-08	2.79678	up	Cellular Component: PCNA complex (GO:0043626);	0.127288	CAGL0D01716g	0.000819169	1.59811	up	Molecular Function: DNA polymerase processivity factor activity (GO:0030337);	0.126429
CAGL0J04466g	0.00258122	1.77125	up	Cellular Component: tight junction (GO:0005923);	0.127288	CAGL0J04466g	1.17e-06	2.0423	up	Molecular Function: structural molecule activity (GO:0005198);	0.61935
CAGL0D01716g	3.58e-08	2.79678	up	Cellular Component: nucleus (GO:0005634);	0.988176	CAGL0D01716g	0.000819169	1.59811	up	Molecular Function: DNA polymerase processivity factor activity (GO:0030337);	0.126429
CAGL0D04642g	1.3e-13	4.89114	up	Cellular Component: nucleus (GO:0005634);	0.988176	CAGL0D04642g	8.88e-16	5.29438	up	Molecular Function: protein kinase binding (GO:0019901);	0.740159
CAGL0L09581g	1.45e-09	3.01869	up	Cellular Component: nucleus (GO:0005634);	0.988176	CAGL0L09581g	0.00454627	1.40567	up	Molecular Function: dUTP diphosphatase activity (GO:0004170);	0.126429
CAGL0L05412g	0.00682792	1.60906	up	Cellular Component: nucleus (GO:0005634);	0.988176	CAGL0L05412g	2.29e-05	1.82086	up	Cellular Component: nucleus (GO:0005634);	0.794256
CAGL0D04290g	1.97e-07	2.59295	up	Cellular Component: nucleus (GO:0005634);	0.988176	CAGL0D04290g	0.000157415	1.67769	up	Molecular Function: transporter activity (GO:0005215);	0.713438
CAGL0J08030g	0.00715683	1.57676	up	Cellular Component: nucleus (GO:0005634);	0.988176	CAGL0J08030g	9.46e-06	1.90247	up	Molecular Function: 4 iron, 4 sulfur cluster binding (GO:0051539);	0.544398
CAGL0H02145g	0.00813597	1.66707	up	Cellular Component: nucleus (GO:0005634);	0.988176	CAGL0H02145g	6.99e-06	1.9209	up	Molecular Function: sequence-specific DNA binding transcription factor activity (GO:0003700);	0.729464
CAGL0L12650g	6.63e-08	3.91226	up	Cellular Component: nucleus (GO:0005634);	0.988176	CAGL0L12650g	0.00130146	3.33022	up	Molecular Function: metal ion binding (GO:0046872);	0.704371
CAGL0C01683g	0.00777559	1.58791	up	Cellular Component: nucleus (GO:0005634);	0.988176	CAGL0C01683g	0.000841256	1.54299	up	Molecular Function: DNA binding (GO:0003677);	0.717572
CAGL0H03993g	2.25e-13	3.62567	up	Cellular Component: mitochondrion (GO:0005739);	0.95437	CAGL0H03993g	0	10.2888	up	Molecular Function: citrate (Si)-synthase activity (GO:0004108);	0.126429
CAGL0J03256g	0.00220907	1.73327	up	Molecular Function: protein tyrosine phosphatase activity (GO:0004725);	0.490823	CAGL0J03256g	2.68e-12	2.82766	up	Molecular Function: protein tyrosine phosphatase activity (GO:0004725);	0.803149
CAGL0L06204g	0.00466918	1.64481	up	Molecular Function: enzyme regulator activity (GO:0030234);	0.436974	CAGL0L06204g	0	3.50672	up	Molecular Function: cytochrome-c oxidase activity (GO:0004129);	0.220669
CAGL0C05555g	0.00510526	1.71156	up	Molecular Function: zinc ion binding (GO:0008270);	0.484442	CAGL0C05555g	2.01e-06	2.00445	up	Molecular Function: guanine deaminase activity (GO:0008892);	0.126429
CAGL0J08030g	0.00715683	1.57676	up	Molecular Function: zinc ion binding (GO:0008270);	0.484442	CAGL0J08030g	9.46e-06	1.90247	up	Molecular Function: 4 iron, 4 sulfur cluster binding (GO:0051539);	0.544398
CAGL0D01034g	0.0055599	1.77404	up	Molecular Function: mannose-1-phosphate guanylyltransferase activity (GO:0004475);	0.349974	CAGL0D01034g	2.86e-05	1.87165	up	Molecular Function: GTP binding (GO:0005525);	0.71921
CAGL0B02838g	9.45e-09	2.83563	up	Molecular Function: amino acid transmembrane transporter activity (GO:0015171);	0.476684	CAGL0B02838g	7.84e-06	1.89865	up	Molecular Function: amino acid transmembrane transporter activity (GO:0015171);	0.438093
CAGL0M08272g	1.75e-13	4.87049	up	Molecular Function: amino acid transmembrane transporter activity (GO:0015171);	0.476684	CAGL0M08272g	1.48e-10	4.57868	up	Molecular Function: amino acid transmembrane transporter activity (GO:0015171);	0.438093
CAGL0M09581g	0.00412667	1.69605	up	Molecular Function: proton-transporting ATP synthase activity, rotational mechanism (GO:0046933);	0.821981	CAGL0M09581g	1.43e-05	1.85999	up	Molecular Function: proton-transporting ATPase activity, rotational mechanism (GO:0046961);	0.82814
CAGL0G06666g	2.57e-05	2.16719	up	Molecular Function: nucleoside binding (GO:0001882);	0.133703	CAGL0G06666g	2.27e-05	1.82129	up	Molecular Function: DNA binding (GO:0003677);	0.717572
CAGL0J08030g	0.00715683	1.57676	up	Molecular Function: 4 iron, 4 sulfur cluster binding (GO:0051539);	0.866581	CAGL0J08030g	9.46e-06	1.90247	up	Molecular Function: 4 iron, 4 sulfur cluster binding (GO:0051539);	0.544398
CAGL0L12650g	6.63e-08	3.91226	up	Molecular Function: RNA polymerase II carboxy-terminal domain kinase activity (GO:0008353);	0.249569	CAGL0L12650g	0.00130146	3.33022	up	Molecular Function: metal ion binding (GO:0046872);	0.704371
CAGL0G06666g	2.57e-05	2.16719	up	Molecular Function: DNA-directed DNA polymerase activity (GO:0003887);	0.0297065	CAGL0G06666g	2.27e-05	1.82129	up	Molecular Function: DNA binding (GO:0003677);	0.717572
CAGL0L07348g	0.0014598	1.75949	up	Molecular Function: DNA-directed DNA polymerase activity (GO:0003887);	0.0297065	CAGL0L07348g	1.13e-07	2.1971	up	Molecular Function: DNA binding (GO:0003677);	0.717572
CAGL0J08030g	0.00715683	1.57676	up	Molecular Function: DNA-directed DNA polymerase activity (GO:0003887);	0.0297065	CAGL0J08030g	9.46e-06	1.90247	up	Molecular Function: 4 iron, 4 sulfur cluster binding (GO:0051539);	0.544398
CAGL0D04268g	0.00532783	1.6126	up	Molecular Function: nucleoside-triphosphatase activity (GO:0017111);	0.852579	CAGL0D04268g	0.000323033	1.62654	up	Molecular Function: nucleoside-triphosphatase activity (GO:0017111);	0.941257
CAGL0J02662g	4.66e-07	2.6885	up	Molecular Function: helicase activity (GO:0004386);	0.434519	CAGL0J02662g	0	6.60903	up	Molecular Function: DNA binding (GO:0003677);	0.717572
CAGL0C01683g	0.00777559	1.58791	up	Molecular Function: helicase activity (GO:0004386);	0.434519	CAGL0C01683g	0.000841256	1.54299	up	Molecular Function: DNA binding (GO:0003677);	0.717572
CAGL0M09581g	0.00412667	1.69605	up	Molecular Function: proton-transporting ATPase activity, rotational mechanism (GO:0046961);	0.535169	CAGL0M09581g	1.43e-05	1.85999	up	Molecular Function: proton-transporting ATPase activity, rotational mechanism (GO:0046961);	0.82814
CAGL0K02299g	0.000266169	1.94523	up	Molecular Function: protein serine/threonine kinase activity (GO:0004674);	0.777535	CAGL0K02299g	0	7.59788	up	Molecular Function: ATP binding (GO:0005524);	0.595553
CAGL0K01815g	4.24e-06	2.36621	up	Molecular Function: protein serine/threonine kinase activity (GO:0004674);	0.777535	CAGL0K01815g	0.000325336	1.65956	up	Molecular Function: ATP binding (GO:0005524);	0.595553
CAGL0D04158g	0.000182748	2.50269	up	Molecular Function: structural constituent of ribosome (GO:0003735);	1.84e-05	CAGL0D04158g	2.54e-11	3.73724	up	Molecular Function: structural constituent of ribosome (GO:0003735);	0.999727
CAGL0C05555g	0.00510526	1.71156	up	Molecular Function: guanine deaminase activity (GO:0008892);	0.133703	CAGL0C05555g	2.01e-06	2.00445	up	Molecular Function: guanine deaminase activity (GO:0008892);	0.126429
CAGL0L00979g	4.96e-11	4.46493	up	Molecular Function: hydrolase activity (GO:0016787);	0.0307343	CAGL0L00979g	9.94e-13	4.89154	up	Molecular Function: hydrolase activity (GO:0016787);	0.382672
CAGL0J04136g	0	8.02031	up	Molecular Function: transferase activity (GO:0016740);	0.743856	CAGL0J04136g	0	9.28532	up	Molecular Function: transferase activity (GO:0016740);	0.275124
CAGL0K08118g	0.00752428	1.57488	up	Molecular Function: phosphatidylinositol binding (GO:0035091);	0.183333	CAGL0K08118g	1.12e-08	2.39731	up	Molecular Function: phosphatidylinositol binding (GO:0035091);	0.653115
CAGL0L01749g	3.46e-11	3.29087	up	Molecular Function: DNA primase activity (GO:0003896);	0.249569	CAGL0L01749g	0	4.36842	up	Molecular Function: DNA primase activity (GO:0003896);	0.015946
CAGL0H02145g	0.00813597	1.66707	up	Molecular Function: sequence-specific DNA binding (GO:0043565);	0.695311	CAGL0H02145g	6.99e-06	1.9209	up	Molecular Function: sequence-specific DNA binding transcription factor activity (GO:0003700);	0.729464
CAGL0L11176g	0.00137608	1.94311	up	Molecular Function: oxidized purine nucleobase lesion DNA N-glycosylase activity (GO:0008534);	0.133703	CAGL0L11176g	0.00413771	1.56673	up	Molecular Function: damaged DNA binding (GO:0003684);	0.292753
CAGL0J04466g	0.00258122	1.77125	up	Molecular Function: structural molecule activity (GO:0005198);	0.900029	CAGL0J04466g	1.17e-06	2.0423	up	Molecular Function: structural molecule activity (GO:0005198);	0.61935
CAGL0D01034g	0.0055599	1.77404	up	Molecular Function: GTP binding (GO:0005525);	0.967042	CAGL0D01034g	2.86e-05	1.87165	up	Molecular Function: GTP binding (GO:0005525);	0.71921
CAGL0D01716g	3.58e-08	2.79678	up	Molecular Function: DNA binding (GO:0003677);	0.868688	CAGL0D01716g	0.000819169	1.59811	up	Molecular Function: DNA polymerase processivity factor activity (GO:0030337);	0.126429
CAGL0G06666g	2.57e-05	2.16719	up	Molecular Function: DNA binding (GO:0003677);	0.868688	CAGL0G06666g	2.27e-05	1.82129	up	Molecular Function: DNA binding (GO:0003677);	0.717572
CAGL0L07348g	0.0014598	1.75949	up	Molecular Function: DNA binding (GO:0003677);	0.868688	CAGL0L07348g	1.13e-07	2.1971	up	Molecular Function: DNA binding (GO:0003677);	0.717572
CAGL0J08030g	0.00715683	1.57676	up	Molecular Function: DNA binding (GO:0003677);	0.868688	CAGL0J08030g	9.46e-06	1.90247	up	Molecular Function: 4 iron, 4 sulfur cluster binding (GO:0051539);	0.544398
CAGL0C01683g	0.00777559	1.58791	up	Molecular Function: DNA binding (GO:0003677);	0.868688	CAGL0C01683g	0.000841256	1.54299	up	Molecular Function: DNA binding (GO:0003677);	0.717572
CAGL0J02662g	4.66e-07	2.6885	up	Molecular Function: DNA binding (GO:0003677);	0.868688	CAGL0J02662g	0	6.60903	up	Molecular Function: DNA binding (GO:0003677);	0.717572
CAGL0K12848g	3.48e-10	3.0943	up	Molecular Function: phosphomannomutase activity (GO:0004615);	0.133703	CAGL0K12848g	6.85e-08	2.21615	up	Molecular Function: L-malate dehydrogenase activity (GO:0030060);	0.417813
CAGL0D04290g	1.97e-07	2.59295	up	Molecular Function: transporter activity (GO:0005215);	0.476684	CAGL0D04290g	0.000157415	1.67769	up	Molecular Function: transporter activity (GO:0005215);	0.713438
CAGL0H02145g	0.00813597	1.66707	up	Molecular Function: sequence-specific DNA binding transcription factor activity (GO:0003700);	0.479126	CAGL0H02145g	6.99e-06	1.9209	up	Molecular Function: sequence-specific DNA binding transcription factor activity (GO:0003700);	0.729464
CAGL0M11836g	0.00079176	1.91072	up	Molecular Function: ribonuclease activity (GO:0004540);	0.238163	CAGL0M11836g	0.000183362	1.78911	up	Molecular Function: ribonuclease activity (GO:0004540);	0.61218
CAGL0C01683g	0.00777559	1.58791	up	Molecular Function: nucleosome binding (GO:0031491);	0.249569	CAGL0C01683g	0.000841256	1.54299	up	Molecular Function: DNA binding (GO:0003677);	0.717572
CAGL0K05467g	0.000540751	1.87046	up	Molecular Function: thymidylate synthase activity (GO:0004799);	0.133703	CAGL0K05467g	1.2e-07	2.22848	up	Molecular Function: thymidylate synthase activity (GO:0004799);	0.126429
CAGL0H04851g	0.00456188	1.63812	up	Molecular Function: cofactor binding (GO:0048037);	0.238163	CAGL0H04851g	0.00202883	1.4839	up	Molecular Function: cofactor binding (GO:0048037);	0.0474849
CAGL0H04851g	0.00456188	1.63812	up	Molecular Function: magnesium-dependent protein serine/threonine phosphatase activity (GO:0004724);	0.349974	CAGL0H04851g	0.00202883	1.4839	up	Molecular Function: cofactor binding (GO:0048037);	0.0474849
CAGL0H03993g	2.25e-13	3.62567	up	Molecular Function: citrate (Si)-synthase activity (GO:0004108);	0.133703	CAGL0H03993g	0	10.2888	up	Molecular Function: citrate (Si)-synthase activity (GO:0004108);	0.126429
CAGL0L12650g	6.63e-08	3.91226	up	Molecular Function: cyclin-dependent protein serine/threonine kinase activity (GO:0004693);	0.349974	CAGL0L12650g	0.00130146	3.33022	up	Molecular Function: metal ion binding (GO:0046872);	0.704371
CAGL0C00495g	1.52e-09	3.24266	up	Molecular Function: cyclin-dependent protein serine/threonine kinase regulator activity (GO:0016538);	0.0487608	CAGL0C00495g	0.000261873	1.76419	up	Molecular Function: cyclin-dependent protein serine/threonine kinase regulator activity (GO:0016538);	0.333455
CAGL0L09581g	1.45e-09	3.01869	up	Molecular Function: dITP diphosphatase activity (GO:0035870);	0.133703	CAGL0L09581g	0.00454627	1.40567	up	Molecular Function: dUTP diphosphatase activity (GO:0004170);	0.126429
CAGL0K12848g	3.48e-10	3.0943	up	Molecular Function: L-malate dehydrogenase activity (GO:0030060);	0.436974	CAGL0K12848g	6.85e-08	2.21615	up	Molecular Function: L-malate dehydrogenase activity (GO:0030060);	0.417813
CAGL0L03333g	4.92e-09	3.01434	up	Molecular Function: carbohydrate binding (GO:0030246);	0.246918	CAGL0L03333g	8.13e-07	2.15075	up	Molecular Function: carbohydrate binding (GO:0030246);	0.50325
CAGL0E06028g	0.000495208	1.99929	up	Molecular Function: transferase activity, transferring glycosyl groups (GO:0016757);	0.107563	CAGL0E06028g	0.00216855	1.57975	up	Molecular Function: transferase activity, transferring glycosyl groups (GO:0016757);	0.0188126
CAGL0I09922g	0.000143679	2.21958	up	Molecular Function: transferase activity, transferring glycosyl groups (GO:0016757);	0.107563	CAGL0I09922g	0	5.87324	up	Molecular Function: transferase activity, transferring glycosyl groups (GO:0016757);	0.0188126
CAGL0D01716g	3.58e-08	2.79678	up	Molecular Function: DNA polymerase processivity factor activity (GO:0030337);	0.133703	CAGL0D01716g	0.000819169	1.59811	up	Molecular Function: DNA polymerase processivity factor activity (GO:0030337);	0.126429
CAGL0G05071g	5.91e-05	2.10961	up	Molecular Function: serine C-palmitoyltransferase activity (GO:0004758);	0.133703	CAGL0G05071g	0.000774024	1.56503	up	Molecular Function: serine C-palmitoyltransferase activity (GO:0004758);	0.126429
CAGL0C03630g	8.11e-05	2.06429	up	Molecular Function: ATP binding (GO:0005524);	0.337999	CAGL0C03630g	1.68e-05	1.84227	up	Molecular Function: diphosphomevalonate decarboxylase activity (GO:0004163);	0.126429
CAGL0J03146g	1.89e-05	2.23331	up	Molecular Function: ATP binding (GO:0005524);	0.337999	CAGL0J03146g	3.12e-05	1.81297	up	Molecular Function: ribonucleoside-diphosphate reductase activity, thioredoxin disulfide as acceptor (GO:0004748);	0.126429
CAGL0K02299g	0.000266169	1.94523	up	Molecular Function: ATP binding (GO:0005524);	0.337999	CAGL0K02299g	0	7.59788	up	Molecular Function: ATP binding (GO:0005524);	0.595553
CAGL0L11198g	0.0012811	1.77305	up	Molecular Function: ATP binding (GO:0005524);	0.337999	CAGL0L11198g	3.65e-06	1.96174	up	Molecular Function: DNA helicase activity (GO:0003678);	0.661331
CAGL0M09581g	0.00412667	1.69605	up	Molecular Function: ATP binding (GO:0005524);	0.337999	CAGL0M09581g	1.43e-05	1.85999	up	Molecular Function: proton-transporting ATPase activity, rotational mechanism (GO:0046961);	0.82814
CAGL0L12650g	6.63e-08	3.91226	up	Molecular Function: ATP binding (GO:0005524);	0.337999	CAGL0L12650g	0.00130146	3.33022	up	Molecular Function: metal ion binding (GO:0046872);	0.704371
CAGL0D04268g	0.00532783	1.6126	up	Molecular Function: ATP binding (GO:0005524);	0.337999	CAGL0D04268g	0.000323033	1.62654	up	Molecular Function: nucleoside-triphosphatase activity (GO:0017111);	0.941257
CAGL0K01815g	4.24e-06	2.36621	up	Molecular Function: ATP binding (GO:0005524);	0.337999	CAGL0K01815g	0.000325336	1.65956	up	Molecular Function: ATP binding (GO:0005524);	0.595553
CAGL0C01683g	0.00777559	1.58791	up	Molecular Function: ATP binding (GO:0005524);	0.337999	CAGL0C01683g	0.000841256	1.54299	up	Molecular Function: DNA binding (GO:0003677);	0.717572
CAGL0J02662g	4.66e-07	2.6885	up	Molecular Function: ATP binding (GO:0005524);	0.337999	CAGL0J02662g	0	6.60903	up	Molecular Function: DNA binding (GO:0003677);	0.717572
CAGL0C03630g	8.11e-05	2.06429	up	Molecular Function: diphosphomevalonate decarboxylase activity (GO:0004163);	0.133703	CAGL0C03630g	1.68e-05	1.84227	up	Molecular Function: diphosphomevalonate decarboxylase activity (GO:0004163);	0.126429
CAGL0M04499g	0.00124167	1.8652	up	Molecular Function: proline dehydrogenase activity (GO:0004657);	0.133703	CAGL0M04499g	0.00323831	1.4804	up	Molecular Function: proline dehydrogenase activity (GO:0004657);	0.126429
CAGL0L09581g	1.45e-09	3.01869	up	Molecular Function: metal ion binding (GO:0046872);	0.579284	CAGL0L09581g	0.00454627	1.40567	up	Molecular Function: dUTP diphosphatase activity (GO:0004170);	0.126429
CAGL0L12650g	6.63e-08	3.91226	up	Molecular Function: metal ion binding (GO:0046872);	0.579284	CAGL0L12650g	0.00130146	3.33022	up	Molecular Function: metal ion binding (GO:0046872);	0.704371
CAGL0L11176g	0.00137608	1.94311	up	Molecular Function: damaged DNA binding (GO:0003684);	0.615626	CAGL0L11176g	0.00413771	1.56673	up	Molecular Function: damaged DNA binding (GO:0003684);	0.292753
CAGL0E06446g	4.61e-05	2.65975	up	Molecular Function: hydrolase activity, acting on ester bonds (GO:0016788);	0.394681	CAGL0E06446g	0	5.95158	up	Molecular Function: hydrolase activity, acting on ester bonds (GO:0016788);	0.366713
CAGL0L09581g	1.45e-09	3.01869	up	Molecular Function: dUTP diphosphatase activity (GO:0004170);	0.133703	CAGL0L09581g	0.00454627	1.40567	up	Molecular Function: dUTP diphosphatase activity (GO:0004170);	0.126429
CAGL0I04642g	0.00398724	1.64628	up	Molecular Function: catalytic activity (GO:0003824);	0.612909	CAGL0I04642g	0.00919552	1.32615	up	Molecular Function: catalytic activity (GO:0003824);	0.403817
CAGL0K12518g	8.99e-15	5.07683	up	Molecular Function: catalytic activity (GO:0003824);	0.612909	CAGL0K12518g	1.11e-16	5.40988	up	Molecular Function: catalytic activity (GO:0003824);	0.403817
CAGL0E01595g	0.00345305	1.78051	up	Molecular Function: catalytic activity (GO:0003824);	0.612909	CAGL0E01595g	0.00335044	1.48062	up	Molecular Function: catalytic activity (GO:0003824);	0.403817
CAGL0D04642g	1.3e-13	4.89114	up	Molecular Function: protein kinase binding (GO:0019901);	0.274066	CAGL0D04642g	8.88e-16	5.29438	up	Molecular Function: protein kinase binding (GO:0019901);	0.740159
CAGL0F01463g	0	6.11796	up	Molecular Function: structural constituent of cell wall (GO:0005199);	0.00140478	CAGL0F01463g	0	7.82135	up	Molecular Function: structural constituent of cell wall (GO:0005199);	0.00757489
CAGL0J01463g	8.38e-06	2.26784	up	Molecular Function: structural constituent of cell wall (GO:0005199);	0.00140478	CAGL0J01463g	0.000462773	1.59	up	Molecular Function: structural constituent of cell wall (GO:0005199);	0.00757489
CAGL0M08030g	0.00303949	2.34209	up	Molecular Function: peptidyl-prolyl cis-trans isomerase activity (GO:0003755);	0.845882	CAGL0M08030g	5.44e-13	4.92777	up	Molecular Function: peptidyl-prolyl cis-trans isomerase activity (GO:0003755);	0.82814
CAGL0K12518g	8.99e-15	5.07683	up	Molecular Function: pyridoxal phosphate binding (GO:0030170);	0.729055	CAGL0K12518g	1.11e-16	5.40988	up	Molecular Function: catalytic activity (GO:0003824);	0.403817
CAGL0G05071g	5.91e-05	2.10961	up	Molecular Function: pyridoxal phosphate binding (GO:0030170);	0.729055	CAGL0G05071g	0.000774024	1.56503	up	Molecular Function: serine C-palmitoyltransferase activity (GO:0004758);	0.126429
CAGL0J08030g	0.00715683	1.57676	up	Molecular Function: nucleotide binding (GO:0000166);	0.477659	CAGL0J08030g	9.46e-06	1.90247	up	Molecular Function: 4 iron, 4 sulfur cluster binding (GO:0051539);	0.544398
CAGL0G06666g	2.57e-05	2.16719	up	Molecular Function: nucleotide binding (GO:0000166);	0.477659	CAGL0G06666g	2.27e-05	1.82129	up	Molecular Function: DNA binding (GO:0003677);	0.717572
CAGL0L07348g	0.0014598	1.75949	up	Molecular Function: nucleotide binding (GO:0000166);	0.477659	CAGL0L07348g	1.13e-07	2.1971	up	Molecular Function: DNA binding (GO:0003677);	0.717572
CAGL0L07370g	6.14e-06	2.31662	up	Molecular Function: nucleotidyltransferase activity (GO:0016779);	0.0793139	CAGL0L07370g	1.72e-08	2.35619	up	Molecular Function: nucleotidyltransferase activity (GO:0016779);	0.0690208
CAGL0D01034g	0.0055599	1.77404	up	Molecular Function: nucleotidyltransferase activity (GO:0016779);	0.0793139	CAGL0D01034g	2.86e-05	1.87165	up	Molecular Function: GTP binding (GO:0005525);	0.71921
CAGL0L11198g	0.0012811	1.77305	up	Molecular Function: DNA helicase activity (GO:0003678);	0.683274	CAGL0L11198g	3.65e-06	1.96174	up	Molecular Function: DNA helicase activity (GO:0003678);	0.661331
CAGL0L12650g	6.63e-08	3.91226	up	Molecular Function: protein kinase activity (GO:0004672);	0.343555	CAGL0L12650g	0.00130146	3.33022	up	Molecular Function: metal ion binding (GO:0046872);	0.704371
CAGL0K04961g	0.00384957	1.66444	up	Molecular Function: signal transducer activity (GO:0004871);	0.17317	CAGL0K04961g	0.00998873	1.39789	up	Molecular Function: signal transducer activity (GO:0004871);	0.414166
CAGL0J03146g	1.89e-05	2.23331	up	Molecular Function: ribonucleoside-diphosphate reductase activity, thioredoxin disulfide as acceptor (GO:0004748);	0.133703	CAGL0J03146g	3.12e-05	1.81297	up	Molecular Function: ribonucleoside-diphosphate reductase activity, thioredoxin disulfide as acceptor (GO:0004748);	0.126429
CAGL0L06204g	0.00466918	1.64481	up	Molecular Function: cytochrome-c oxidase activity (GO:0004129);	0.535169	CAGL0L06204g	0	3.50672	up	Molecular Function: cytochrome-c oxidase activity (GO:0004129);	0.220669

## Sheet: E7
T1_vs_T2						T3_vs_T4						T5_vs_T6
#Gene_ID	FDR	log2FC	regulated	Go_term	p-value	#Gene_ID	FDR	log2FC	regulated	Go_term	p-value	#Gene_ID	FDR	log2FC	regulated	Go_term	p-value
CAGL0L10120g	0	7.78839	up	Biological Process: DNA-templated transcription, termination (GO:0006353);	0.262645	CAGL0L10120g	0	8.26275	up	Molecular Function: 5'-3' exoribonuclease activity (GO:0004534);	0.133703	CAGL0L10120g	0	8.37222	up	Molecular Function: 5'-3' exoribonuclease activity (GO:0004534);	0.126429
CAGL0L01309g	6.4e-05	2.08425	up	Biological Process: proteasome-mediated ubiquitin-dependent protein catabolic process (GO:0043161);	0.366888	CAGL0L01309g	9.6e-06	2.26931	up	Molecular Function: damaged DNA binding (GO:0003684);	0.615626	CAGL0L01309g	0	4.20735	up	Molecular Function: damaged DNA binding (GO:0003684);	0.292753
CAGL0H07975g	1.33e-08	3.9507	up	Biological Process: RNA processing (GO:0006396);	0.309996	CAGL0H07975g	0	5.76959	up	Molecular Function: nucleotide binding (GO:0000166);	0.477659	CAGL0H07975g	0	5.75724	up	Molecular Function: RNA binding (GO:0003723);	0.698819
CAGL0E02585g	0	6.39855	up	Biological Process: RNA processing (GO:0006396);	0.309996	CAGL0E02585g	1.28e-14	5.0526	up	Molecular Function: nucleotide binding (GO:0000166);	0.477659	CAGL0E02585g	0	6.12282	up	Molecular Function: nucleic acid binding (GO:0003676);	0.257051
CAGL0D00770g	3.33e-16	4.03174	up	Biological Process: tricarboxylic acid cycle (GO:0006099);	0.974533	CAGL0D00770g	2.69e-13	3.60579	up	Molecular Function: magnesium ion binding (GO:0000287);	0.183225	CAGL0D00770g	0	3.83468	up	Molecular Function: magnesium ion binding (GO:0000287);	0.953247
CAGL0K04741g	0	4.24828	up	Biological Process: response to stress (GO:0006950);	0.194108	CAGL0K04741g	8.55e-06	2.36129	up	Molecular Function: ATP binding (GO:0005524);	0.337999	CAGL0K04741g	0.000221887	1.72169	up	Molecular Function: ATP binding (GO:0005524);	0.595553
CAGL0K00737g	2.54e-07	2.55728	up	Biological Process: alcohol metabolic process (GO:0006066);	0.366888	CAGL0K00737g	3.28e-06	2.35939	up	Molecular Function: alcohol O-acetyltransferase activity (GO:0004026);	0.349974	CAGL0K00737g	6.72e-06	1.9274	up	Molecular Function: alcohol O-acetyltransferase activity (GO:0004026);	0.333455
CAGL0I10747g	0	8.71519	up	Biological Process: ammonium transmembrane transport (GO:0072488);	0.366888	CAGL0I10747g	0	7.8836	up	Molecular Function: ammonium transmembrane transporter activity (GO:0008519);	0.349974	CAGL0I10747g	0	9.16465	up	Molecular Function: ammonium transmembrane transporter activity (GO:0008519);	0.333455
CAGL0F04433g	6.46e-05	2.08422	up	Biological Process: 'de novo' CTP biosynthetic process (GO:0044210);	0.141283	CAGL0F04433g	0.00222915	1.72745	up	Molecular Function: ATP binding (GO:0005524);	0.337999	CAGL0F04433g	0.000727598	1.55378	up	Molecular Function: CTP synthase activity (GO:0003883);	0.126429
CAGL0K01397g	0	6.65053	up	Biological Process: FAD biosynthetic process (GO:0006747);	0.141283	CAGL0K01397g	0	7.18204	up	Molecular Function: magnesium ion binding (GO:0000287);	0.183225	CAGL0K01397g	0	6.50198	up	Molecular Function: magnesium ion binding (GO:0000287);	0.953247
CAGL0I04180g	0	4.39734	up	Biological Process: cellular copper ion homeostasis (GO:0006878);	0.533321	CAGL0I04180g	2.66e-14	3.76835	up	Molecular Function: sequence-specific DNA binding transcription factor activity (GO:0003700);	0.479126	CAGL0I04180g	0	3.59394	up	Molecular Function: sequence-specific DNA binding transcription factor activity (GO:0003700);	0.729464
CAGL0L08114g	6.55e-15	3.83759	up	Biological Process: translation (GO:0006412);	4.85e-06	CAGL0L08114g	2.05e-13	3.62916	up	Molecular Function: structural constituent of ribosome (GO:0003735);	1.84e-05	CAGL0L08114g	0.00105171	1.53056	up	Molecular Function: structural constituent of ribosome (GO:0003735);	0.999727
CAGL0K04741g	0	4.24828	up	Biological Process: translation (GO:0006412);	4.85e-06	CAGL0K04741g	8.55e-06	2.36129	up	Molecular Function: ATP binding (GO:0005524);	0.337999	CAGL0K04741g	0.000221887	1.72169	up	Molecular Function: ATP binding (GO:0005524);	0.595553
CAGL0J00473g	6.74e-09	2.84973	up	Biological Process: translation (GO:0006412);	4.85e-06	CAGL0J00473g	0.00089079	1.81276	up	Molecular Function: RNA binding (GO:0003723);	0.59889	CAGL0J00473g	8.13e-05	1.73833	up	Molecular Function: RNA binding (GO:0003723);	0.698819
CAGL0M10241g	0.00172606	1.78365	up	Biological Process: translation (GO:0006412);	4.85e-06	CAGL0M10241g	0.000401978	1.92893	up	Molecular Function: structural constituent of ribosome (GO:0003735);	1.84e-05	CAGL0M10241g	0.00497369	1.41429	up	Molecular Function: structural constituent of ribosome (GO:0003735);	0.999727
CAGL0G07843g	4.55e-15	3.92291	up	Biological Process: cell cycle (GO:0007049);	0.865405	CAGL0G07843g	1.22e-06	2.45953	up	Cellular Component: PeBoW complex (GO:0070545);	0.127288	CAGL0G07843g	0	7.83572	up	Cellular Component: PeBoW complex (GO:0070545);	0.123031
CAGL0J01045g	9.09e-07	2.45115	up	Biological Process: rRNA processing (GO:0006364);	1.46e-10	CAGL0J01045g	0.00946076	1.54348	up	Molecular Function: ATP-dependent helicase activity (GO:0008026);	0.0766729	CAGL0J01045g	0.00145035	1.4961	up	Molecular Function: RNA binding (GO:0003723);	0.698819
CAGL0L10120g	0	7.78839	up	Biological Process: rRNA processing (GO:0006364);	1.46e-10	CAGL0L10120g	0	8.26275	up	Molecular Function: 5'-3' exoribonuclease activity (GO:0004534);	0.133703	CAGL0L10120g	0	8.37222	up	Molecular Function: 5'-3' exoribonuclease activity (GO:0004534);	0.126429
CAGL0L03846g	6.36e-12	3.36178	up	Biological Process: rRNA processing (GO:0006364);	1.46e-10	CAGL0L03846g	2.24e-06	2.39798	up	Molecular Function: ATP-dependent helicase activity (GO:0008026);	0.0766729	CAGL0L03846g	7.54e-05	1.73763	up	Molecular Function: RNA binding (GO:0003723);	0.698819
CAGL0K01859g	0	4.11856	up	Biological Process: rRNA processing (GO:0006364);	1.46e-10	CAGL0K01859g	9.59e-10	3.0157	up	Molecular Function: RNA binding (GO:0003723);	0.59889	CAGL0K01859g	2.82e-07	2.12116	up	Molecular Function: RNA binding (GO:0003723);	0.698819
CAGL0G07843g	4.55e-15	3.92291	up	Biological Process: rRNA processing (GO:0006364);	1.46e-10	CAGL0G07843g	1.22e-06	2.45953	up	Cellular Component: PeBoW complex (GO:0070545);	0.127288	CAGL0G07843g	0	7.83572	up	Cellular Component: PeBoW complex (GO:0070545);	0.123031
CAGL0L06666g	7.91e-13	3.5347	up	Biological Process: oxygen transport (GO:0015671);	0.366888	CAGL0L06666g	1.63e-06	2.46467	up	Molecular Function: oxygen binding (GO:0019825);	0.249569	CAGL0L06666g	1.57e-09	2.45442	up	Molecular Function: oxygen binding (GO:0019825);	0.236912
CAGL0G06908g	0.0078486	1.56362	up	Biological Process: protein folding (GO:0006457);	0.954539	CAGL0G06908g	0.000280693	1.94079	up	Molecular Function: ATP binding (GO:0005524);	0.337999	CAGL0G06908g	9.23e-07	2.09613	up	Molecular Function: unfolded protein binding (GO:0051082);	0.729501
CAGL0F04433g	6.46e-05	2.08422	up	Biological Process: pyrimidine nucleotide biosynthetic process (GO:0006221);	0.0541579	CAGL0F04433g	0.00222915	1.72745	up	Molecular Function: ATP binding (GO:0005524);	0.337999	CAGL0F04433g	0.000727598	1.55378	up	Molecular Function: CTP synthase activity (GO:0003883);	0.126429
CAGL0F04499g	2.33e-15	3.89948	up	Biological Process: uridine transport (GO:0015862);	0.141283	CAGL0F04499g	0.00266082	1.71943	up	Molecular Function: nucleobase transmembrane transporter activity (GO:0015205);	0.343555	CAGL0F04499g	2.01e-13	2.94532	up	Molecular Function: nucleobase transmembrane transporter activity (GO:0015205);	0.704267
CAGL0I03476g	2.16e-13	4.75078	up	Biological Process: mRNA transport (GO:0051028);	0.89877	CAGL0I03476g	1.29e-14	4.49448	up	Molecular Function: nucleic acid binding (GO:0003676);	0.635016	CAGL0I03476g	0	6.03144	up	Molecular Function: RNA binding (GO:0003723);	0.698819
CAGL0M04191g	0.00259074	1.77116	up	Biological Process: fungal-type cell wall organization (GO:0031505);	0.515827	CAGL0M04191g	7.69e-08	2.7004	up	Molecular Function: aspartic-type endopeptidase activity (GO:0004190);	0.943907	CAGL0M04191g	1.33e-08	2.33505	up	Molecular Function: aspartic-type endopeptidase activity (GO:0004190);	0.472943
CAGL0G00242g	0.000748458	1.8245	up	Biological Process: ATP catabolic process (GO:0006200);	0.690896	CAGL0G00242g	9.11e-05	2.04766	up	Molecular Function: ATP binding (GO:0005524);	0.337999	CAGL0G00242g	0	8.03016	up	Molecular Function: ATPase activity, coupled to transmembrane movement of substances (GO:0042626);	0.25636
CAGL0E05874g	6.56e-08	2.66899	up	Biological Process: ribosome biogenesis (GO:0042254);	4.2e-07	CAGL0E05874g	2.59e-06	2.37918	up	Molecular Function: ATP binding (GO:0005524);	0.337999	CAGL0E05874g	0	3.93953	up	Molecular Function: GTP binding (GO:0005525);	0.71921
CAGL0E03938g	2.81e-07	2.56995	up	Biological Process: ribosome biogenesis (GO:0042254);	4.2e-07	CAGL0E03938g	1.77e-10	3.14746	up	Cellular Component: ribonucleoprotein complex (GO:0030529);	0.0146949	CAGL0E03938g	4.44e-16	3.26235	up	Cellular Component: ribonucleoprotein complex (GO:0030529);	0.0482713
CAGL0L12408g	0.00119858	1.77308	up	Biological Process: tRNA processing (GO:0008033);	0.0426636	CAGL0L12408g	3.71e-05	2.13915	up	Molecular Function: methyltransferase activity (GO:0008168);	0.61094	CAGL0L12408g	0.000395662	1.61273	up	Molecular Function: methyltransferase activity (GO:0008168);	0.353759
CAGL0M05797g	0.000971418	1.82271	up	Biological Process: tRNA processing (GO:0008033);	0.0426636	CAGL0M05797g	2.61e-06	2.37428	up	Molecular Function: pseudouridine synthase activity (GO:0009982);	0.762523	CAGL0M05797g	0.000416345	1.61865	up	Molecular Function: RNA binding (GO:0003723);	0.698819
CAGL0I01254g	5.7e-06	2.29898	up	Biological Process: tRNA processing (GO:0008033);	0.0426636	CAGL0I01254g	0.000638512	1.86513	up	Molecular Function: metal ion binding (GO:0046872);	0.579284	CAGL0I01254g	0.00301552	1.43994	up	Molecular Function: metal ion binding (GO:0046872);	0.704371
CAGL0K01859g	0	4.11856	up	Biological Process: tRNA processing (GO:0008033);	0.0426636	CAGL0K01859g	9.59e-10	3.0157	up	Molecular Function: RNA binding (GO:0003723);	0.59889	CAGL0K01859g	2.82e-07	2.12116	up	Molecular Function: RNA binding (GO:0003723);	0.698819
CAGL0M04191g	0.00259074	1.77116	up	Biological Process: proteolysis (GO:0006508);	0.647981	CAGL0M04191g	7.69e-08	2.7004	up	Molecular Function: aspartic-type endopeptidase activity (GO:0004190);	0.943907	CAGL0M04191g	1.33e-08	2.33505	up	Molecular Function: aspartic-type endopeptidase activity (GO:0004190);	0.472943
CAGL0L06314g	4.98e-08	2.68993	up	Biological Process: proteolysis (GO:0006508);	0.647981	CAGL0L06314g	0.000507635	1.87345	up	Molecular Function: metallopeptidase activity (GO:0008237);	0.443906	CAGL0L06314g	0.000158239	1.67511	up	Molecular Function: metallopeptidase activity (GO:0008237);	0.414166
CAGL0J00671g	0	6.07273	up	Biological Process: proteolysis (GO:0006508);	0.647981	CAGL0J00671g	0	5.7584	up	Molecular Function: metal ion binding (GO:0046872);	0.579284	CAGL0J00671g	0	7.18657	up	Molecular Function: metal ion binding (GO:0046872);	0.704371
CAGL0L05676g	3.47e-07	2.54524	up	Biological Process: carbamoyl phosphate biosynthetic process (GO:0070409);	0.366888	CAGL0L05676g	0.00387107	1.70308	up	Molecular Function: amino acid binding (GO:0016597);	0.238163	CAGL0L05676g	0.00351912	1.43747	up	Molecular Function: aspartate carbamoyltransferase activity (GO:0004070);	0.236912
CAGL0G07843g	4.55e-15	3.92291	up	Biological Process: ribosomal large subunit biogenesis (GO:0042273);	0.0402611	CAGL0G07843g	1.22e-06	2.45953	up	Cellular Component: PeBoW complex (GO:0070545);	0.127288	CAGL0G07843g	0	7.83572	up	Cellular Component: PeBoW complex (GO:0070545);	0.123031
CAGL0L10120g	0	7.78839	up	Biological Process: nucleic acid phosphodiester bond hydrolysis (GO:0090305);	0.732907	CAGL0L10120g	0	8.26275	up	Molecular Function: 5'-3' exoribonuclease activity (GO:0004534);	0.133703	CAGL0L10120g	0	8.37222	up	Molecular Function: 5'-3' exoribonuclease activity (GO:0004534);	0.126429
CAGL0I01408g	0.000161165	2.01118	up	Biological Process: nucleic acid phosphodiester bond hydrolysis (GO:0090305);	0.732907	CAGL0I01408g	3.72e-08	2.73284	up	Molecular Function: nuclease activity (GO:0004518);	0.634254	CAGL0I01408g	0.00343188	1.43782	up	Molecular Function: heme binding (GO:0020037);	0.0815426
CAGL0I08613g	4.43e-14	3.7132	up	Biological Process: cellular response to metal ion (GO:0071248);	0.141283	CAGL0I08613g	5.77e-05	2.15696	up	Molecular Function: spermidine transmembrane transporter activity (GO:0015606);	0.133703	CAGL0I08613g	6.9e-05	1.77257	up	Molecular Function: spermidine transmembrane transporter activity (GO:0015606);	0.126429
CAGL0I08613g	4.43e-14	3.7132	up	Biological Process: filamentous growth of a population of unicellular organisms in response to biotic stimulus (GO:0036180);	0.262645	CAGL0I08613g	5.77e-05	2.15696	up	Molecular Function: spermidine transmembrane transporter activity (GO:0015606);	0.133703	CAGL0I08613g	6.9e-05	1.77257	up	Molecular Function: spermidine transmembrane transporter activity (GO:0015606);	0.126429
CAGL0F08041g	3.48e-08	2.76121	up	Biological Process: fructose 6-phosphate metabolic process (GO:0006002);	0.0541579	CAGL0F08041g	0.00197405	1.82129	up	Molecular Function: ATP binding (GO:0005524);	0.337999	CAGL0F08041g	1.82e-05	1.87303	up	Molecular Function: ATP binding (GO:0005524);	0.595553
CAGL0F01529g	0	5.44522	up	Biological Process: translational elongation (GO:0006414);	0.0318444	CAGL0F01529g	7.85e-13	3.98734	up	Molecular Function: translation elongation factor activity (GO:0003746);	0.535169	CAGL0F01529g	0	6.73705	up	Molecular Function: GTP binding (GO:0005525);	0.71921
CAGL0L05654g	1.32e-06	2.42628	up	Biological Process: potassium ion transmembrane transport (GO:0071805);	0.456423	CAGL0L05654g	9.58e-06	2.26133	up	Molecular Function: potassium ion transmembrane transporter activity (GO:0015079);	0.249569	CAGL0L05654g	1.21e-05	1.86665	up	Molecular Function: potassium ion transmembrane transporter activity (GO:0015079);	0.236912
CAGL0I02992g	0.00127475	1.93085	up	Biological Process: positive regulation of ATPase activity (GO:0032781);	0.262645	CAGL0I02992g	4.93e-07	2.70195	up	Molecular Function: chaperone binding (GO:0051087);	0.512357	CAGL0I02992g	3.24e-05	1.92425	up	Molecular Function: chaperone binding (GO:0051087);	0.122984
CAGL0I08613g	4.43e-14	3.7132	up	Biological Process: filamentous growth of a population of unicellular organisms in response to starvation (GO:0036170);	0.141283	CAGL0I08613g	5.77e-05	2.15696	up	Molecular Function: spermidine transmembrane transporter activity (GO:0015606);	0.133703	CAGL0I08613g	6.9e-05	1.77257	up	Molecular Function: spermidine transmembrane transporter activity (GO:0015606);	0.126429
CAGL0G07843g	4.55e-15	3.92291	up	Biological Process: maturation of SSU-rRNA from tricistronic rRNA transcript (SSU-rRNA, 5.8S rRNA, LSU-rRNA) (GO:0000462);	0.090818	CAGL0G07843g	1.22e-06	2.45953	up	Cellular Component: PeBoW complex (GO:0070545);	0.127288	CAGL0G07843g	0	7.83572	up	Cellular Component: PeBoW complex (GO:0070545);	0.123031
CAGL0I05588g	3.1e-07	2.54859	up	Biological Process: tRNA dihydrouridine synthesis (GO:0002943);	0.098283	CAGL0I05588g	2.14e-09	3.0146	up	Molecular Function: tRNA dihydrouridine synthase activity (GO:0017150);	0.0889713	CAGL0I05588g	4.96e-05	1.78792	up	Molecular Function: tRNA dihydrouridine synthase activity (GO:0017150);	0.417813
CAGL0F04433g	6.46e-05	2.08422	up	Biological Process: glutamine metabolic process (GO:0006541);	0.098283	CAGL0F04433g	0.00222915	1.72745	up	Molecular Function: ATP binding (GO:0005524);	0.337999	CAGL0F04433g	0.000727598	1.55378	up	Molecular Function: CTP synthase activity (GO:0003883);	0.126429
CAGL0I04180g	0	4.39734	up	Biological Process: transcription initiation from RNA polymerase II promoter (GO:0006367);	0.782502	CAGL0I04180g	2.66e-14	3.76835	up	Molecular Function: sequence-specific DNA binding transcription factor activity (GO:0003700);	0.479126	CAGL0I04180g	0	3.59394	up	Molecular Function: sequence-specific DNA binding transcription factor activity (GO:0003700);	0.729464
CAGL0M00748g	3.86e-10	3.06315	up	Biological Process: calcium ion transport (GO:0006816);	0.262645	CAGL0M00748g	3.33e-15	3.90959	up	Biological Process: calcium ion transport (GO:0006816);	0.238517	CAGL0M00748g	5.01e-14	3.0366	up	Biological Process: calcium ion transport (GO:0006816);	0.230577
CAGL0I01408g	0.000161165	2.01118	up	Biological Process: U6 snRNA 3'-end processing (GO:0034477);	0.262645	CAGL0I01408g	3.72e-08	2.73284	up	Molecular Function: nuclease activity (GO:0004518);	0.634254	CAGL0I01408g	0.00343188	1.43782	up	Molecular Function: heme binding (GO:0020037);	0.0815426
CAGL0F00407g	1.11e-16	4.1332	up	Biological Process: microtubule cytoskeleton organization (GO:0000226);	0.148832	CAGL0F00407g	6.67e-05	2.0764	up	Molecular Function: deoxyhypusine monooxygenase activity (GO:0019135);	0.133703	CAGL0F00407g	9.1e-05	1.717	up	Molecular Function: deoxyhypusine monooxygenase activity (GO:0019135);	0.126429
CAGL0M04279g	1.31e-08	2.80508	up	Biological Process: protein ubiquitination (GO:0016567);	0.515827	CAGL0M04279g	0.00132013	1.7739	up	Molecular Function: ubiquitin-protein ligase activity (GO:0004842);	0.743738	CAGL0M04279g	3e-15	3.35488	up	Molecular Function: ubiquitin-protein ligase activity (GO:0004842);	0.212083
CAGL0E04752g	1.91e-07	2.60847	up	Biological Process: protein ubiquitination (GO:0016567);	0.515827	CAGL0E04752g	3.43e-05	2.16867	up	Molecular Function: ubiquitin-protein ligase activity (GO:0004842);	0.743738	CAGL0E04752g	0.000810539	1.56776	up	Molecular Function: ubiquitin-protein ligase activity (GO:0004842);	0.212083
CAGL0M07634g	1.78e-06	2.4392	up	Biological Process: regulation of transcription, DNA-templated (GO:0006355);	0.931207	CAGL0M07634g	0.00307112	1.76477	up	Molecular Function: sequence-specific DNA binding transcription factor activity (GO:0003700);	0.479126	CAGL0M07634g	0.000284349	1.6945	up	Molecular Function: DNA binding (GO:0003677);	0.717572
CAGL0L06776g	1.88e-08	2.78927	up	Biological Process: regulation of transcription, DNA-templated (GO:0006355);	0.931207	CAGL0L06776g	1.9e-14	3.79429	up	Molecular Function: sequence-specific DNA binding transcription factor activity (GO:0003700);	0.479126	CAGL0L06776g	0	3.40218	up	Molecular Function: sequence-specific DNA binding transcription factor activity (GO:0003700);	0.729464
CAGL0I04180g	0	4.39734	up	Biological Process: regulation of transcription, DNA-templated (GO:0006355);	0.931207	CAGL0I04180g	2.66e-14	3.76835	up	Molecular Function: sequence-specific DNA binding transcription factor activity (GO:0003700);	0.479126	CAGL0I04180g	0	3.59394	up	Molecular Function: sequence-specific DNA binding transcription factor activity (GO:0003700);	0.729464
CAGL0L10120g	0	7.78839	up	Biological Process: regulation of transcription, DNA-templated (GO:0006355);	0.931207	CAGL0L10120g	0	8.26275	up	Molecular Function: 5'-3' exoribonuclease activity (GO:0004534);	0.133703	CAGL0L10120g	0	8.37222	up	Molecular Function: 5'-3' exoribonuclease activity (GO:0004534);	0.126429
CAGL0L13156g	4.13e-06	3.48965	up	Biological Process: negative regulation of peptidase activity (GO:0010466);	0.141283	CAGL0L13156g	0.00247506	2.97955	up	Molecular Function: cysteine-type endopeptidase inhibitor activity (GO:0004869);	0.133703	CAGL0L13156g	3.01e-06	3.86656	up	Molecular Function: cysteine-type endopeptidase inhibitor activity (GO:0004869);	0.126429
CAGL0L01309g	6.4e-05	2.08425	up	Biological Process: nucleotide-excision repair (GO:0006289);	0.608946	CAGL0L01309g	9.6e-06	2.26931	up	Molecular Function: damaged DNA binding (GO:0003684);	0.615626	CAGL0L01309g	0	4.20735	up	Molecular Function: damaged DNA binding (GO:0003684);	0.292753
CAGL0L08250g	3.33e-11	4.39619	up	Biological Process: nucleotide-excision repair (GO:0006289);	0.608946	CAGL0L08250g	3.33e-16	5.3145	up	Molecular Function: ATP-dependent DNA helicase activity (GO:0004003);	0.634254	CAGL0L08250g	0	6.14351	up	Molecular Function: ATP-dependent DNA helicase activity (GO:0004003);	0.61218
CAGL0M00748g	3.86e-10	3.06315	up	Biological Process: cellular response to drug (GO:0035690);	0.939352	CAGL0M00748g	3.33e-15	3.90959	up	Biological Process: calcium ion transport (GO:0006816);	0.238517	CAGL0M00748g	5.01e-14	3.0366	up	Biological Process: calcium ion transport (GO:0006816);	0.230577
CAGL0F01529g	0	5.44522	up	Biological Process: GTP catabolic process (GO:0006184);	0.765668	CAGL0F01529g	7.85e-13	3.98734	up	Molecular Function: translation elongation factor activity (GO:0003746);	0.535169	CAGL0F01529g	0	6.73705	up	Molecular Function: GTP binding (GO:0005525);	0.71921
CAGL0E05874g	6.56e-08	2.66899	up	Biological Process: GTP catabolic process (GO:0006184);	0.765668	CAGL0E05874g	2.59e-06	2.37918	up	Molecular Function: ATP binding (GO:0005524);	0.337999	CAGL0E05874g	0	3.93953	up	Molecular Function: GTP binding (GO:0005525);	0.71921
CAGL0D00770g	3.33e-16	4.03174	up	Biological Process: isocitrate metabolic process (GO:0006102);	0.366888	CAGL0D00770g	2.69e-13	3.60579	up	Molecular Function: magnesium ion binding (GO:0000287);	0.183225	CAGL0D00770g	0	3.83468	up	Molecular Function: magnesium ion binding (GO:0000287);	0.953247
CAGL0I08613g	4.43e-14	3.7132	up	Biological Process: cellular response to starvation (GO:0009267);	0.262645	CAGL0I08613g	5.77e-05	2.15696	up	Molecular Function: spermidine transmembrane transporter activity (GO:0015606);	0.133703	CAGL0I08613g	6.9e-05	1.77257	up	Molecular Function: spermidine transmembrane transporter activity (GO:0015606);	0.126429
CAGL0L12408g	0.00119858	1.77308	up	Biological Process: methylation (GO:0032259);	0.373052	CAGL0L12408g	3.71e-05	2.13915	up	Molecular Function: methyltransferase activity (GO:0008168);	0.61094	CAGL0L12408g	0.000395662	1.61273	up	Molecular Function: methyltransferase activity (GO:0008168);	0.353759
CAGL0E04334g	0.00547435	1.70482	up	Biological Process: methylation (GO:0032259);	0.373052	CAGL0E04334g	3.45e-07	2.59804	up	Molecular Function: iron ion binding (GO:0005506);	0.0904536	CAGL0E04334g	0.000726508	1.61593	up	Molecular Function: heme binding (GO:0020037);	0.0815426
CAGL0K01859g	0	4.11856	up	Biological Process: methylation (GO:0032259);	0.373052	CAGL0K01859g	9.59e-10	3.0157	up	Molecular Function: RNA binding (GO:0003723);	0.59889	CAGL0K01859g	2.82e-07	2.12116	up	Molecular Function: RNA binding (GO:0003723);	0.698819
CAGL0K12012g	0.00166758	1.79478	up	Biological Process: lysyl-tRNA aminoacylation (GO:0006430);	0.262645	CAGL0K12012g	0.00620141	1.65299	up	Molecular Function: nucleic acid binding (GO:0003676);	0.635016	CAGL0K12012g	0.00479817	1.41781	up	Molecular Function: lysine-tRNA ligase activity (GO:0004824);	0.236912
CAGL0F00407g	1.11e-16	4.1332	up	Biological Process: peptidyl-lysine modification to hypusine (GO:0008612);	0.098283	CAGL0F00407g	6.67e-05	2.0764	up	Molecular Function: deoxyhypusine monooxygenase activity (GO:0019135);	0.133703	CAGL0F00407g	9.1e-05	1.717	up	Molecular Function: deoxyhypusine monooxygenase activity (GO:0019135);	0.126429
CAGL0B02607g	0	6.61683	up	Biological Process: tetrapyrrole biosynthetic process (GO:0033014);	0.366888	CAGL0B02607g	0	7.95888	up	Molecular Function: pyridoxal phosphate binding (GO:0030170);	0.729055	CAGL0B02607g	0	6.54827	up	Molecular Function: 5-aminolevulinate synthase activity (GO:0003870);	0.126429
CAGL0M00132g	1.68e-05	2.19641	up	Biological Process: single-species biofilm formation on inanimate substrate (GO:0044011);	0.370229	CAGL0M00132g	0.00118044	1.78192	up	Molecular Function: carbohydrate binding (GO:0030246);	0.246918	CAGL0M00132g	0	7.99644	up	Molecular Function: carbohydrate binding (GO:0030246);	0.50325
CAGL0F08041g	3.48e-08	2.76121	up	Biological Process: phosphorylation (GO:0016310);	0.531303	CAGL0F08041g	0.00197405	1.82129	up	Molecular Function: ATP binding (GO:0005524);	0.337999	CAGL0F08041g	1.82e-05	1.87303	up	Molecular Function: ATP binding (GO:0005524);	0.595553
CAGL0E04334g	0.00547435	1.70482	up	Biological Process: ergosterol biosynthetic process (GO:0006696);	0.86252	CAGL0E04334g	3.45e-07	2.59804	up	Molecular Function: iron ion binding (GO:0005506);	0.0904536	CAGL0E04334g	0.000726508	1.61593	up	Molecular Function: heme binding (GO:0020037);	0.0815426
CAGL0B02607g	0	6.61683	up	Biological Process: protoporphyrinogen IX biosynthetic process (GO:0006782);	0.456423	CAGL0B02607g	0	7.95888	up	Molecular Function: pyridoxal phosphate binding (GO:0030170);	0.729055	CAGL0B02607g	0	6.54827	up	Molecular Function: 5-aminolevulinate synthase activity (GO:0003870);	0.126429
CAGL0L01309g	6.4e-05	2.08425	up	Biological Process: single-organism transport (GO:0044765);	0.366888	CAGL0L01309g	9.6e-06	2.26931	up	Molecular Function: damaged DNA binding (GO:0003684);	0.615626	CAGL0L01309g	0	4.20735	up	Molecular Function: damaged DNA binding (GO:0003684);	0.292753
CAGL0M13805g	1.85e-07	2.66098	up	Biological Process: carbohydrate metabolic process (GO:0005975);	0.981012	CAGL0M13805g	3.61e-14	3.79462	up	Molecular Function: hydrolase activity, hydrolyzing O-glycosyl compounds (GO:0004553);	0.845882	CAGL0M13805g	7.69e-12	2.77765	up	Molecular Function: hydrolase activity, hydrolyzing O-glycosyl compounds (GO:0004553);	0.50325
CAGL0F00407g	1.11e-16	4.1332	up	Biological Process: oxidation-reduction process (GO:0055114);	0.102706	CAGL0F00407g	6.67e-05	2.0764	up	Molecular Function: deoxyhypusine monooxygenase activity (GO:0019135);	0.133703	CAGL0F00407g	9.1e-05	1.717	up	Molecular Function: deoxyhypusine monooxygenase activity (GO:0019135);	0.126429
CAGL0L06666g	7.91e-13	3.5347	up	Biological Process: oxidation-reduction process (GO:0055114);	0.102706	CAGL0L06666g	1.63e-06	2.46467	up	Molecular Function: oxygen binding (GO:0019825);	0.249569	CAGL0L06666g	1.57e-09	2.45442	up	Molecular Function: oxygen binding (GO:0019825);	0.236912
CAGL0E04334g	0.00547435	1.70482	up	Biological Process: oxidation-reduction process (GO:0055114);	0.102706	CAGL0E04334g	3.45e-07	2.59804	up	Molecular Function: iron ion binding (GO:0005506);	0.0904536	CAGL0E04334g	0.000726508	1.61593	up	Molecular Function: heme binding (GO:0020037);	0.0815426
CAGL0K12738g	0	8.06467	up	Biological Process: oxidation-reduction process (GO:0055114);	0.102706	CAGL0K12738g	0	7.87066	up	Molecular Function: oxidoreductase activity (GO:0016491);	0.562892	CAGL0K12738g	0	7.56759	up	Molecular Function: organic cyclic compound binding (GO:0097159);	0.292753
CAGL0I02574g	1.05e-11	3.32646	up	Biological Process: oxidation-reduction process (GO:0055114);	0.102706	CAGL0I02574g	8.54e-06	2.28339	up	Molecular Function: oxidoreductase activity (GO:0016491);	0.562892	CAGL0I02574g	9.85e-06	1.90487	up	Molecular Function: FMN binding (GO:0010181);	0.0405017
CAGL0J02816g	1.48e-10	3.13352	up	Biological Process: oxidation-reduction process (GO:0055114);	0.102706	CAGL0J02816g	6.73e-05	2.07691	up	Molecular Function: L-ascorbic acid binding (GO:0031418);	0.133703	CAGL0J02816g	0.000158078	1.67451	up	Molecular Function: L-ascorbic acid binding (GO:0031418);	0.126429
CAGL0I05588g	3.1e-07	2.54859	up	Biological Process: oxidation-reduction process (GO:0055114);	0.102706	CAGL0I05588g	2.14e-09	3.0146	up	Molecular Function: tRNA dihydrouridine synthase activity (GO:0017150);	0.0889713	CAGL0I05588g	4.96e-05	1.78792	up	Molecular Function: tRNA dihydrouridine synthase activity (GO:0017150);	0.417813
CAGL0J03212g	0	5.20468	up	Biological Process: oxidation-reduction process (GO:0055114);	0.102706	CAGL0J03212g	8.55e-15	3.84264	up	Molecular Function: oxidoreductase activity, acting on the aldehyde or oxo group of donors, NAD or NADP as acceptor (GO:0016620);	0.238163	CAGL0J03212g	1.93e-10	2.56191	up	Molecular Function: oxidoreductase activity, acting on the aldehyde or oxo group of donors, NAD or NADP as acceptor (GO:0016620);	0.218349
CAGL0H06853g	0.000160802	1.99268	up	Biological Process: oxidation-reduction process (GO:0055114);	0.102706	CAGL0H06853g	0.00280824	1.69297	up	Molecular Function: cofactor binding (GO:0048037);	0.238163	CAGL0H06853g	4.53e-05	1.77038	up	Molecular Function: cofactor binding (GO:0048037);	0.0474849
CAGL0L03846g	6.36e-12	3.36178	up	Biological Process: nuclear-transcribed mRNA catabolic process, nonsense-mediated decay (GO:0000184);	0.098283	CAGL0L03846g	2.24e-06	2.39798	up	Molecular Function: ATP-dependent helicase activity (GO:0008026);	0.0766729	CAGL0L03846g	7.54e-05	1.73763	up	Molecular Function: RNA binding (GO:0003723);	0.698819
CAGL0A02090g	1.1e-06	2.44227	up	Biological Process: regulation of translational fidelity (GO:0006450);	0.599362	CAGL0A02090g	8.78e-12	3.35877	up	Molecular Function: aminoacyl-tRNA editing activity (GO:0002161);	0.577669	CAGL0A02090g	3.95e-06	1.94506	up	Molecular Function: aminoacyl-tRNA editing activity (GO:0002161);	0.555918
CAGL0A01804g	5.08e-05	2.10213	up	Biological Process: transmembrane transport (GO:0055085);	0.0375005	CAGL0A01804g	1.49e-06	2.42085	up	Molecular Function: substrate-specific transmembrane transporter activity (GO:0022891);	0.0655814	CAGL0A01804g	1.47e-09	2.44439	up	Molecular Function: substrate-specific transmembrane transporter activity (GO:0022891);	0.00304727
CAGL0I08613g	4.43e-14	3.7132	up	Biological Process: transmembrane transport (GO:0055085);	0.0375005	CAGL0I08613g	5.77e-05	2.15696	up	Molecular Function: spermidine transmembrane transporter activity (GO:0015606);	0.133703	CAGL0I08613g	6.9e-05	1.77257	up	Molecular Function: spermidine transmembrane transporter activity (GO:0015606);	0.126429
CAGL0G00242g	0.000748458	1.8245	up	Biological Process: transmembrane transport (GO:0055085);	0.0375005	CAGL0G00242g	9.11e-05	2.04766	up	Molecular Function: ATP binding (GO:0005524);	0.337999	CAGL0G00242g	0	8.03016	up	Molecular Function: ATPase activity, coupled to transmembrane movement of substances (GO:0042626);	0.25636
CAGL0I03872g	2.83e-11	3.25305	up	Biological Process: transmembrane transport (GO:0055085);	0.0375005	CAGL0I03872g	0.00945796	1.5654	up	Molecular Function: substrate-specific transmembrane transporter activity (GO:0022891);	0.0655814	CAGL0I03872g	0.00134174	1.50338	up	Molecular Function: substrate-specific transmembrane transporter activity (GO:0022891);	0.00304727
CAGL0F04499g	2.33e-15	3.89948	up	Biological Process: transmembrane transport (GO:0055085);	0.0375005	CAGL0F04499g	0.00266082	1.71943	up	Molecular Function: nucleobase transmembrane transporter activity (GO:0015205);	0.343555	CAGL0F04499g	2.01e-13	2.94532	up	Molecular Function: nucleobase transmembrane transporter activity (GO:0015205);	0.704267
CAGL0I03476g	2.16e-13	4.75078	up	Biological Process: regulation of translation (GO:0006417);	0.474215	CAGL0I03476g	1.29e-14	4.49448	up	Molecular Function: nucleic acid binding (GO:0003676);	0.635016	CAGL0I03476g	0	6.03144	up	Molecular Function: RNA binding (GO:0003723);	0.698819
CAGL0F08041g	3.48e-08	2.76121	up	Biological Process: glycolysis (GO:0006096);	0.216536	CAGL0F08041g	0.00197405	1.82129	up	Molecular Function: ATP binding (GO:0005524);	0.337999	CAGL0F08041g	1.82e-05	1.87303	up	Molecular Function: ATP binding (GO:0005524);	0.595553
CAGL0M05797g	0.000971418	1.82271	up	Biological Process: pseudouridine synthesis (GO:0001522);	0.567132	CAGL0M05797g	2.61e-06	2.37428	up	Molecular Function: pseudouridine synthase activity (GO:0009982);	0.762523	CAGL0M05797g	0.000416345	1.61865	up	Molecular Function: RNA binding (GO:0003723);	0.698819
CAGL0I08613g	4.43e-14	3.7132	up	Biological Process: intracellular pH elevation (GO:0051454);	0.141283	CAGL0I08613g	5.77e-05	2.15696	up	Molecular Function: spermidine transmembrane transporter activity (GO:0015606);	0.133703	CAGL0I08613g	6.9e-05	1.77257	up	Molecular Function: spermidine transmembrane transporter activity (GO:0015606);	0.126429
CAGL0L10120g	0	7.78839	up	Biological Process: nucleobase-containing compound metabolic process (GO:0006139);	0.366888	CAGL0L10120g	0	8.26275	up	Molecular Function: 5'-3' exoribonuclease activity (GO:0004534);	0.133703	CAGL0L10120g	0	8.37222	up	Molecular Function: 5'-3' exoribonuclease activity (GO:0004534);	0.126429
CAGL0L12958g	0.00014736	3.17789	up	Biological Process: DNA replication (GO:0006260);	0.997472	CAGL0L12958g	6.65e-14	4.9382	up	Molecular Function: DNA binding (GO:0003677);	0.868688	CAGL0L12958g	2.47e-13	4.9747	up	Molecular Function: DNA binding (GO:0003677);	0.717572
CAGL0E05478g	3.28e-05	2.13261	up	Biological Process: transcription, DNA-templated (GO:0006351);	0.000385197	CAGL0E05478g	0.00582671	1.60167	up	Molecular Function: DNA-directed RNA polymerase activity (GO:0003899);	0.182171	CAGL0E05478g	0.000948899	1.5332	up	Molecular Function: DNA-directed RNA polymerase activity (GO:0003899);	0.301022
CAGL0L02849g	1.6e-05	2.20801	up	Biological Process: transcription, DNA-templated (GO:0006351);	0.000385197	CAGL0L02849g	0.00623285	1.61093	up	Molecular Function: ribonucleoside binding (GO:0032549);	0.436974	CAGL0L02849g	0.00669016	1.36162	up	Molecular Function: ribonucleoside binding (GO:0032549);	0.417813
CAGL0G10109g	4.44e-16	5.18339	up	Biological Process: transcription, DNA-templated (GO:0006351);	0.000385197	CAGL0G10109g	2e-15	5.18112	up	Molecular Function: DNA-directed RNA polymerase activity (GO:0003899);	0.182171	CAGL0G10109g	0	5.84826	up	Molecular Function: DNA binding (GO:0003677);	0.717572
CAGL0H04213g	5.62e-08	2.67976	up	Biological Process: transcription, DNA-templated (GO:0006351);	0.000385197	CAGL0H04213g	2.68e-06	2.37122	up	Molecular Function: DNA binding (GO:0003677);	0.868688	CAGL0H04213g	5.02e-05	1.76187	up	Molecular Function: DNA binding (GO:0003677);	0.717572
CAGL0E05500g	0	6.5172	up	Biological Process: transcription, DNA-templated (GO:0006351);	0.000385197	CAGL0E05500g	0	7.69293	up	Molecular Function: DNA-directed RNA polymerase activity (GO:0003899);	0.182171	CAGL0E05500g	0	7.22104	up	Molecular Function: DNA binding (GO:0003677);	0.717572
CAGL0L03025g	0.00030668	1.91552	up	Biological Process: transcription, DNA-templated (GO:0006351);	0.000385197	CAGL0L03025g	7.12e-12	3.40535	up	Molecular Function: DNA-directed RNA polymerase activity (GO:0003899);	0.182171	CAGL0L03025g	3.08e-07	2.1772	up	Molecular Function: DNA-directed RNA polymerase activity (GO:0003899);	0.301022
CAGL0I03476g	2.16e-13	4.75078	up	Biological Process: mRNA processing (GO:0006397);	0.690896	CAGL0I03476g	1.29e-14	4.49448	up	Molecular Function: nucleic acid binding (GO:0003676);	0.635016	CAGL0I03476g	0	6.03144	up	Molecular Function: RNA binding (GO:0003723);	0.698819
CAGL0L10120g	0	7.78839	up	Biological Process: mRNA processing (GO:0006397);	0.690896	CAGL0L10120g	0	8.26275	up	Molecular Function: 5'-3' exoribonuclease activity (GO:0004534);	0.133703	CAGL0L10120g	0	8.37222	up	Molecular Function: 5'-3' exoribonuclease activity (GO:0004534);	0.126429
CAGL0H02871g	7.98e-13	4.66027	up	Biological Process: cellular amino acid biosynthetic process (GO:0008652);	0.141283	CAGL0H02871g	1.11e-16	5.37927	up	Molecular Function: acetyl-CoA:L-glutamate N-acetyltransferase activity (GO:0004042);	0.249569	CAGL0H02871g	1.11e-16	5.43526	up	Molecular Function: transferase activity, transferring acyl groups (GO:0016746);	0.713438
CAGL0M01056g	0.00401822	1.63794	up	Biological Process: endonucleolytic cleavage to generate mature 5'-end of SSU-rRNA from (SSU-rRNA, 5.8S rRNA, LSU-rRNA) (GO:0000472);	0.0541579	CAGL0M01056g	0.00889123	1.57035	up	Cellular Component: small-subunit processome (GO:0032040);	0.707002	CAGL0M01056g	0.000654263	1.61008	up	Cellular Component: small-subunit processome (GO:0032040);	0.0880666
CAGL0I08613g	4.43e-14	3.7132	up	Biological Process: spermidine transport (GO:0015848);	0.141283	CAGL0I08613g	5.77e-05	2.15696	up	Molecular Function: spermidine transmembrane transporter activity (GO:0015606);	0.133703	CAGL0I08613g	6.9e-05	1.77257	up	Molecular Function: spermidine transmembrane transporter activity (GO:0015606);	0.126429
CAGL0L05676g	3.47e-07	2.54524	up	Biological Process: 'de novo' pyrimidine nucleobase biosynthetic process (GO:0006207);	0.148832	CAGL0L05676g	0.00387107	1.70308	up	Molecular Function: amino acid binding (GO:0016597);	0.238163	CAGL0L05676g	0.00351912	1.43747	up	Molecular Function: aspartate carbamoyltransferase activity (GO:0004070);	0.236912
CAGL0H02871g	7.98e-13	4.66027	up	Biological Process: arginine biosynthetic process (GO:0006526);	0.203117	CAGL0H02871g	1.11e-16	5.37927	up	Molecular Function: acetyl-CoA:L-glutamate N-acetyltransferase activity (GO:0004042);	0.249569	CAGL0H02871g	1.11e-16	5.43526	up	Molecular Function: transferase activity, transferring acyl groups (GO:0016746);	0.713438
CAGL0M00132g	1.68e-05	2.19641	up	Biological Process: adhesion to host (GO:0044406);	0.017578	CAGL0M00132g	0.00118044	1.78192	up	Molecular Function: carbohydrate binding (GO:0030246);	0.246918	CAGL0M00132g	0	7.99644	up	Molecular Function: carbohydrate binding (GO:0030246);	0.50325
C.glabrata_newGene_10	0.000967689	1.84015	up	Biological Process: adhesion to host (GO:0044406);	0.017578	C.glabrata_newGene_10	0.00665189	1.63291	up	Cellular Component: fungal-type cell wall (GO:0009277);	0.000666653	C.glabrata_newGene_10	0.00992845	1.33458	up	Cellular Component: fungal-type cell wall (GO:0009277);	0.000436655
CAGL0M01056g	0.00401822	1.63794	up	Biological Process: endonucleolytic cleavage in ITS1 to separate SSU-rRNA from 5.8S rRNA and LSU-rRNA from tricistronic rRNA transcript (SSU-rRNA, 5.8S rRNA, LSU-rRNA) (GO:0000447);	0.0046588	CAGL0M01056g	0.00889123	1.57035	up	Cellular Component: small-subunit processome (GO:0032040);	0.707002	CAGL0M01056g	0.000654263	1.61008	up	Cellular Component: small-subunit processome (GO:0032040);	0.0880666
CAGL0G07106g	2.07e-09	3.1713	up	Biological Process: adenine salvage (GO:0006168);	0.262645	CAGL0G07106g	0.000274551	2.00796	up	Molecular Function: adenine phosphoribosyltransferase activity (GO:0003999);	0.249569	CAGL0G07106g	0.000316621	1.70786	up	Molecular Function: adenine phosphoribosyltransferase activity (GO:0003999);	0.236912
CAGL0H09218g	5.57e-07	2.51025	up	Biological Process: metabolic process (GO:0008152);	0.874982	CAGL0H09218g	0.000195059	2.00699	up	Molecular Function: hydrolase activity (GO:0016787);	0.0307343	CAGL0H09218g	0.00206495	1.47783	up	Molecular Function: hydrolase activity (GO:0016787);	0.382672
CAGL0I01254g	5.7e-06	2.29898	up	Biological Process: metabolic process (GO:0008152);	0.874982	CAGL0I01254g	0.000638512	1.86513	up	Molecular Function: metal ion binding (GO:0046872);	0.579284	CAGL0I01254g	0.00301552	1.43994	up	Molecular Function: metal ion binding (GO:0046872);	0.704371
CAGL0M01056g	0.00401822	1.63794	up	Biological Process: endonucleolytic cleavage in 5'-ETS of tricistronic rRNA transcript (SSU-rRNA, 5.8S rRNA, LSU-rRNA) (GO:0000480);	0.0541579	CAGL0M01056g	0.00889123	1.57035	up	Cellular Component: small-subunit processome (GO:0032040);	0.707002	CAGL0M01056g	0.000654263	1.61008	up	Cellular Component: small-subunit processome (GO:0032040);	0.0880666
CAGL0I01408g	0.000161165	2.01118	up	Biological Process: electron transport chain (GO:0022900);	0.746595	CAGL0I01408g	3.72e-08	2.73284	up	Molecular Function: nuclease activity (GO:0004518);	0.634254	CAGL0I01408g	0.00343188	1.43782	up	Molecular Function: heme binding (GO:0020037);	0.0815426
CAGL0L06314g	4.98e-08	2.68993	up	Biological Process: cellular process (GO:0009987);	0.150227	CAGL0L06314g	0.000507635	1.87345	up	Molecular Function: metallopeptidase activity (GO:0008237);	0.443906	CAGL0L06314g	0.000158239	1.67511	up	Molecular Function: metallopeptidase activity (GO:0008237);	0.414166
CAGL0D05566g	3.53e-06	2.33385	up	Biological Process: lipid metabolic process (GO:0006629);	0.164652	CAGL0D05566g	0.000294722	1.93331	up	Biological Process: lipid metabolic process (GO:0006629);	0.274468	CAGL0D05566g	0.000884413	1.54175	up	Biological Process: lipid metabolic process (GO:0006629);	0.486272
CAGL0F04499g	2.33e-15	3.89948	up	Biological Process: nucleobase transport (GO:0015851);	0.0275511	CAGL0F04499g	0.00266082	1.71943	up	Molecular Function: nucleobase transmembrane transporter activity (GO:0015205);	0.343555	CAGL0F04499g	2.01e-13	2.94532	up	Molecular Function: nucleobase transmembrane transporter activity (GO:0015205);	0.704267
CAGL0A02090g	1.1e-06	2.44227	up	Biological Process: prolyl-tRNA aminoacylation (GO:0006433);	0.262645	CAGL0A02090g	8.78e-12	3.35877	up	Molecular Function: aminoacyl-tRNA editing activity (GO:0002161);	0.577669	CAGL0A02090g	3.95e-06	1.94506	up	Molecular Function: aminoacyl-tRNA editing activity (GO:0002161);	0.555918
CAGL0L05676g	3.47e-07	2.54524	up	Biological Process: glutamine catabolic process (GO:0006543);	0.366888	CAGL0L05676g	0.00387107	1.70308	up	Molecular Function: amino acid binding (GO:0016597);	0.238163	CAGL0L05676g	0.00351912	1.43747	up	Molecular Function: aspartate carbamoyltransferase activity (GO:0004070);	0.236912
CAGL0G07106g	2.07e-09	3.1713	up	Biological Process: nucleoside metabolic process (GO:0009116);	0.063209	CAGL0G07106g	0.000274551	2.00796	up	Molecular Function: adenine phosphoribosyltransferase activity (GO:0003999);	0.249569	CAGL0G07106g	0.000316621	1.70786	up	Molecular Function: adenine phosphoribosyltransferase activity (GO:0003999);	0.236912
CAGL0F01529g	0	5.44522	up	Cellular Component: intracellular (GO:0005622);	0.889707	CAGL0F01529g	7.85e-13	3.98734	up	Molecular Function: translation elongation factor activity (GO:0003746);	0.535169	CAGL0F01529g	0	6.73705	up	Molecular Function: GTP binding (GO:0005525);	0.71921
CAGL0B02607g	0	6.61683	up	Cellular Component: mitochondrial matrix (GO:0005759);	0.977552	CAGL0B02607g	0	7.95888	up	Molecular Function: pyridoxal phosphate binding (GO:0030170);	0.729055	CAGL0B02607g	0	6.54827	up	Molecular Function: 5-aminolevulinate synthase activity (GO:0003870);	0.126429
CAGL0H07975g	1.33e-08	3.9507	up	Cellular Component: ribonucleoprotein complex (GO:0030529);	0.0013606	CAGL0H07975g	0	5.76959	up	Molecular Function: nucleotide binding (GO:0000166);	0.477659	CAGL0H07975g	0	5.75724	up	Molecular Function: RNA binding (GO:0003723);	0.698819
CAGL0K01859g	0	4.11856	up	Cellular Component: ribonucleoprotein complex (GO:0030529);	0.0013606	CAGL0K01859g	9.59e-10	3.0157	up	Molecular Function: RNA binding (GO:0003723);	0.59889	CAGL0K01859g	2.82e-07	2.12116	up	Molecular Function: RNA binding (GO:0003723);	0.698819
CAGL0E03938g	2.81e-07	2.56995	up	Cellular Component: ribonucleoprotein complex (GO:0030529);	0.0013606	CAGL0E03938g	1.77e-10	3.14746	up	Cellular Component: ribonucleoprotein complex (GO:0030529);	0.0146949	CAGL0E03938g	4.44e-16	3.26235	up	Cellular Component: ribonucleoprotein complex (GO:0030529);	0.0482713
CAGL0F00407g	1.11e-16	4.1332	up	Cellular Component: cytoplasm (GO:0005737);	0.159636	CAGL0F00407g	6.67e-05	2.0764	up	Molecular Function: deoxyhypusine monooxygenase activity (GO:0019135);	0.133703	CAGL0F00407g	9.1e-05	1.717	up	Molecular Function: deoxyhypusine monooxygenase activity (GO:0019135);	0.126429
CAGL0I01254g	5.7e-06	2.29898	up	Cellular Component: cytoplasm (GO:0005737);	0.159636	CAGL0I01254g	0.000638512	1.86513	up	Molecular Function: metal ion binding (GO:0046872);	0.579284	CAGL0I01254g	0.00301552	1.43994	up	Molecular Function: metal ion binding (GO:0046872);	0.704371
CAGL0C01419g	5.18e-08	3.84508	up	Cellular Component: cytoplasm (GO:0005737);	0.159636	CAGL0C01419g	4.13e-12	4.64592	up	Molecular Function: nucleotide binding (GO:0000166);	0.477659	CAGL0C01419g	5.88e-11	4.6382	up	Molecular Function: nucleic acid binding (GO:0003676);	0.257051
CAGL0L12408g	0.00119858	1.77308	up	Cellular Component: cytoplasm (GO:0005737);	0.159636	CAGL0L12408g	3.71e-05	2.13915	up	Molecular Function: methyltransferase activity (GO:0008168);	0.61094	CAGL0L12408g	0.000395662	1.61273	up	Molecular Function: methyltransferase activity (GO:0008168);	0.353759
CAGL0A02090g	1.1e-06	2.44227	up	Cellular Component: cytoplasm (GO:0005737);	0.159636	CAGL0A02090g	8.78e-12	3.35877	up	Molecular Function: aminoacyl-tRNA editing activity (GO:0002161);	0.577669	CAGL0A02090g	3.95e-06	1.94506	up	Molecular Function: aminoacyl-tRNA editing activity (GO:0002161);	0.555918
CAGL0G07106g	2.07e-09	3.1713	up	Cellular Component: cytoplasm (GO:0005737);	0.159636	CAGL0G07106g	0.000274551	2.00796	up	Molecular Function: adenine phosphoribosyltransferase activity (GO:0003999);	0.249569	CAGL0G07106g	0.000316621	1.70786	up	Molecular Function: adenine phosphoribosyltransferase activity (GO:0003999);	0.236912
CAGL0G06908g	0.0078486	1.56362	up	Cellular Component: cytoplasm (GO:0005737);	0.159636	CAGL0G06908g	0.000280693	1.94079	up	Molecular Function: ATP binding (GO:0005524);	0.337999	CAGL0G06908g	9.23e-07	2.09613	up	Molecular Function: unfolded protein binding (GO:0051082);	0.729501
CAGL0K12012g	0.00166758	1.79478	up	Cellular Component: cytoplasm (GO:0005737);	0.159636	CAGL0K12012g	0.00620141	1.65299	up	Molecular Function: nucleic acid binding (GO:0003676);	0.635016	CAGL0K12012g	0.00479817	1.41781	up	Molecular Function: lysine-tRNA ligase activity (GO:0004824);	0.236912
CAGL0L08602g	0.000116048	2.05408	up	Cellular Component: cytoplasm (GO:0005737);	0.159636	CAGL0L08602g	3.47e-05	2.2813	up	Molecular Function: manganese ion binding (GO:0030145);	0.634254	CAGL0L08602g	0.00472342	1.49616	up	Molecular Function: pyrophosphatase activity (GO:0016462);	0.333455
CAGL0L06314g	4.98e-08	2.68993	up	Cellular Component: cytoplasm (GO:0005737);	0.159636	CAGL0L06314g	0.000507635	1.87345	up	Molecular Function: metallopeptidase activity (GO:0008237);	0.443906	CAGL0L06314g	0.000158239	1.67511	up	Molecular Function: metallopeptidase activity (GO:0008237);	0.414166
CAGL0L03846g	6.36e-12	3.36178	up	Cellular Component: cytoplasm (GO:0005737);	0.159636	CAGL0L03846g	2.24e-06	2.39798	up	Molecular Function: ATP-dependent helicase activity (GO:0008026);	0.0766729	CAGL0L03846g	7.54e-05	1.73763	up	Molecular Function: RNA binding (GO:0003723);	0.698819
CAGL0I01408g	0.000161165	2.01118	up	Cellular Component: mitochondrial intermembrane space (GO:0005758);	0.49121	CAGL0I01408g	3.72e-08	2.73284	up	Molecular Function: nuclease activity (GO:0004518);	0.634254	CAGL0I01408g	0.00343188	1.43782	up	Molecular Function: heme binding (GO:0020037);	0.0815426
CAGL0L13156g	4.13e-06	3.48965	up	Cellular Component: endosome (GO:0005768);	0.757985	CAGL0L13156g	0.00247506	2.97955	up	Molecular Function: cysteine-type endopeptidase inhibitor activity (GO:0004869);	0.133703	CAGL0L13156g	3.01e-06	3.86656	up	Molecular Function: cysteine-type endopeptidase inhibitor activity (GO:0004869);	0.126429
CAGL0M00132g	1.68e-05	2.19641	up	Cellular Component: cell surface (GO:0009986);	0.271047	CAGL0M00132g	0.00118044	1.78192	up	Molecular Function: carbohydrate binding (GO:0030246);	0.246918	CAGL0M00132g	0	7.99644	up	Molecular Function: carbohydrate binding (GO:0030246);	0.50325
CAGL0J01045g	9.09e-07	2.45115	up	Cellular Component: nucleolus (GO:0005730);	3.57e-10	CAGL0J01045g	0.00946076	1.54348	up	Molecular Function: ATP-dependent helicase activity (GO:0008026);	0.0766729	CAGL0J01045g	0.00145035	1.4961	up	Molecular Function: RNA binding (GO:0003723);	0.698819
CAGL0M01056g	0.00401822	1.63794	up	Cellular Component: nucleolus (GO:0005730);	3.57e-10	CAGL0M01056g	0.00889123	1.57035	up	Cellular Component: small-subunit processome (GO:0032040);	0.707002	CAGL0M01056g	0.000654263	1.61008	up	Cellular Component: small-subunit processome (GO:0032040);	0.0880666
CAGL0K01859g	0	4.11856	up	Cellular Component: nucleolus (GO:0005730);	3.57e-10	CAGL0K01859g	9.59e-10	3.0157	up	Molecular Function: RNA binding (GO:0003723);	0.59889	CAGL0K01859g	2.82e-07	2.12116	up	Molecular Function: RNA binding (GO:0003723);	0.698819
CAGL0G07843g	4.55e-15	3.92291	up	Cellular Component: nucleolus (GO:0005730);	3.57e-10	CAGL0G07843g	1.22e-06	2.45953	up	Cellular Component: PeBoW complex (GO:0070545);	0.127288	CAGL0G07843g	0	7.83572	up	Cellular Component: PeBoW complex (GO:0070545);	0.123031
CAGL0E02585g	0	6.39855	up	Cellular Component: nuclear exosome (RNase complex) (GO:0000176);	0.145594	CAGL0E02585g	1.28e-14	5.0526	up	Molecular Function: nucleotide binding (GO:0000166);	0.477659	CAGL0E02585g	0	6.12282	up	Molecular Function: nucleic acid binding (GO:0003676);	0.257051
CAGL0L06666g	7.91e-13	3.5347	up	Cellular Component: cytosol (GO:0005829);	0.177235	CAGL0L06666g	1.63e-06	2.46467	up	Molecular Function: oxygen binding (GO:0019825);	0.249569	CAGL0L06666g	1.57e-09	2.45442	up	Molecular Function: oxygen binding (GO:0019825);	0.236912
CAGL0D02090g	9.95e-12	3.34355	up	Cellular Component: cytosol (GO:0005829);	0.177235	CAGL0D02090g	6.58e-12	3.39277	up	Cellular Component: cytosol (GO:0005829);	0.0364311	CAGL0D02090g	4.44e-06	1.95994	up	Cellular Component: cytosol (GO:0005829);	0.504896
CAGL0K04741g	0	4.24828	up	Cellular Component: cytosol (GO:0005829);	0.177235	CAGL0K04741g	8.55e-06	2.36129	up	Molecular Function: ATP binding (GO:0005524);	0.337999	CAGL0K04741g	0.000221887	1.72169	up	Molecular Function: ATP binding (GO:0005524);	0.595553
CAGL0I08613g	4.43e-14	3.7132	up	Cellular Component: integral component of membrane (GO:0016021);	0.962119	CAGL0I08613g	5.77e-05	2.15696	up	Molecular Function: spermidine transmembrane transporter activity (GO:0015606);	0.133703	CAGL0I08613g	6.9e-05	1.77257	up	Molecular Function: spermidine transmembrane transporter activity (GO:0015606);	0.126429
CAGL0I10747g	0	8.71519	up	Cellular Component: integral component of membrane (GO:0016021);	0.962119	CAGL0I10747g	0	7.8836	up	Molecular Function: ammonium transmembrane transporter activity (GO:0008519);	0.349974	CAGL0I10747g	0	9.16465	up	Molecular Function: ammonium transmembrane transporter activity (GO:0008519);	0.333455
CAGL0L05654g	1.32e-06	2.42628	up	Cellular Component: integral component of membrane (GO:0016021);	0.962119	CAGL0L05654g	9.58e-06	2.26133	up	Molecular Function: potassium ion transmembrane transporter activity (GO:0015079);	0.249569	CAGL0L05654g	1.21e-05	1.86665	up	Molecular Function: potassium ion transmembrane transporter activity (GO:0015079);	0.236912
CAGL0G00242g	0.000748458	1.8245	up	Cellular Component: integral component of membrane (GO:0016021);	0.962119	CAGL0G00242g	9.11e-05	2.04766	up	Molecular Function: ATP binding (GO:0005524);	0.337999	CAGL0G00242g	0	8.03016	up	Molecular Function: ATPase activity, coupled to transmembrane movement of substances (GO:0042626);	0.25636
CAGL0A01804g	5.08e-05	2.10213	up	Cellular Component: integral component of membrane (GO:0016021);	0.962119	CAGL0A01804g	1.49e-06	2.42085	up	Molecular Function: substrate-specific transmembrane transporter activity (GO:0022891);	0.0655814	CAGL0A01804g	1.47e-09	2.44439	up	Molecular Function: substrate-specific transmembrane transporter activity (GO:0022891);	0.00304727
CAGL0I03872g	2.83e-11	3.25305	up	Cellular Component: integral component of membrane (GO:0016021);	0.962119	CAGL0I03872g	0.00945796	1.5654	up	Molecular Function: substrate-specific transmembrane transporter activity (GO:0022891);	0.0655814	CAGL0I03872g	0.00134174	1.50338	up	Molecular Function: substrate-specific transmembrane transporter activity (GO:0022891);	0.00304727
CAGL0I01408g	0.000161165	2.01118	up	Cellular Component: respiratory chain (GO:0070469);	0.668115	CAGL0I01408g	3.72e-08	2.73284	up	Molecular Function: nuclease activity (GO:0004518);	0.634254	CAGL0I01408g	0.00343188	1.43782	up	Molecular Function: heme binding (GO:0020037);	0.0815426
CAGL0H02871g	7.98e-13	4.66027	up	Cellular Component: mitochondrion (GO:0005739);	0.987685	CAGL0H02871g	1.11e-16	5.37927	up	Molecular Function: acetyl-CoA:L-glutamate N-acetyltransferase activity (GO:0004042);	0.249569	CAGL0H02871g	1.11e-16	5.43526	up	Molecular Function: transferase activity, transferring acyl groups (GO:0016746);	0.713438
CAGL0F01529g	0	5.44522	up	Cellular Component: mitochondrion (GO:0005739);	0.987685	CAGL0F01529g	7.85e-13	3.98734	up	Molecular Function: translation elongation factor activity (GO:0003746);	0.535169	CAGL0F01529g	0	6.73705	up	Molecular Function: GTP binding (GO:0005525);	0.71921
CAGL0I01408g	0.000161165	2.01118	up	Cellular Component: mitochondrion (GO:0005739);	0.987685	CAGL0I01408g	3.72e-08	2.73284	up	Molecular Function: nuclease activity (GO:0004518);	0.634254	CAGL0I01408g	0.00343188	1.43782	up	Molecular Function: heme binding (GO:0020037);	0.0815426
CAGL0I03476g	2.16e-13	4.75078	up	Cellular Component: cytoplasmic mRNA processing body (GO:0000932);	0.545005	CAGL0I03476g	1.29e-14	4.49448	up	Molecular Function: nucleic acid binding (GO:0003676);	0.635016	CAGL0I03476g	0	6.03144	up	Molecular Function: RNA binding (GO:0003723);	0.698819
CAGL0H07975g	1.33e-08	3.9507	up	Cellular Component: nuclear lumen (GO:0031981);	0.611391	CAGL0H07975g	0	5.76959	up	Molecular Function: nucleotide binding (GO:0000166);	0.477659	CAGL0H07975g	0	5.75724	up	Molecular Function: RNA binding (GO:0003723);	0.698819
CAGL0L12958g	0.00014736	3.17789	up	Cellular Component: nuclear origin of replication recognition complex (GO:0005664);	0.376411	CAGL0L12958g	6.65e-14	4.9382	up	Molecular Function: DNA binding (GO:0003677);	0.868688	CAGL0L12958g	2.47e-13	4.9747	up	Molecular Function: DNA binding (GO:0003677);	0.717572
CAGL0G07843g	4.55e-15	3.92291	up	Cellular Component: preribosome, large subunit precursor (GO:0030687);	0.000254683	CAGL0G07843g	1.22e-06	2.45953	up	Cellular Component: PeBoW complex (GO:0070545);	0.127288	CAGL0G07843g	0	7.83572	up	Cellular Component: PeBoW complex (GO:0070545);	0.123031
CAGL0M01056g	0.00401822	1.63794	up	Cellular Component: small-subunit processome (GO:0032040);	3.63e-05	CAGL0M01056g	0.00889123	1.57035	up	Cellular Component: small-subunit processome (GO:0032040);	0.707002	CAGL0M01056g	0.000654263	1.61008	up	Cellular Component: small-subunit processome (GO:0032040);	0.0880666
CAGL0G07843g	4.55e-15	3.92291	up	Cellular Component: nucleoplasm (GO:0005654);	0.0107486	CAGL0G07843g	1.22e-06	2.45953	up	Cellular Component: PeBoW complex (GO:0070545);	0.127288	CAGL0G07843g	0	7.83572	up	Cellular Component: PeBoW complex (GO:0070545);	0.123031
CAGL0G07843g	4.55e-15	3.92291	up	Cellular Component: PeBoW complex (GO:0070545);	0.145594	CAGL0G07843g	1.22e-06	2.45953	up	Cellular Component: PeBoW complex (GO:0070545);	0.127288	CAGL0G07843g	0	7.83572	up	Cellular Component: PeBoW complex (GO:0070545);	0.123031
C.glabrata_newGene_10	0.000967689	1.84015	up	Cellular Component: fungal-type cell wall (GO:0009277);	0.0716599	C.glabrata_newGene_10	0.00665189	1.63291	up	Cellular Component: fungal-type cell wall (GO:0009277);	0.000666653	C.glabrata_newGene_10	0.00992845	1.33458	up	Cellular Component: fungal-type cell wall (GO:0009277);	0.000436655
CAGL0M13805g	1.85e-07	2.66098	up	Cellular Component: fungal-type cell wall (GO:0009277);	0.0716599	CAGL0M13805g	3.61e-14	3.79462	up	Molecular Function: hydrolase activity, hydrolyzing O-glycosyl compounds (GO:0004553);	0.845882	CAGL0M13805g	7.69e-12	2.77765	up	Molecular Function: hydrolase activity, hydrolyzing O-glycosyl compounds (GO:0004553);	0.50325
CAGL0M00132g	1.68e-05	2.19641	up	Cellular Component: fungal-type cell wall (GO:0009277);	0.0716599	CAGL0M00132g	0.00118044	1.78192	up	Molecular Function: carbohydrate binding (GO:0030246);	0.246918	CAGL0M00132g	0	7.99644	up	Molecular Function: carbohydrate binding (GO:0030246);	0.50325
CAGL0M08492g	3.2e-10	3.1883	up	Cellular Component: fungal-type cell wall (GO:0009277);	0.0716599	CAGL0M08492g	0.000425064	2.05911	up	Molecular Function: structural constituent of cell wall (GO:0005199);	0.00140478	CAGL0M08492g	5.12e-05	1.8578	up	Molecular Function: structural constituent of cell wall (GO:0005199);	0.00757489
CAGL0E04334g	0.00547435	1.70482	up	Cellular Component: membrane (GO:0016020);	0.577018	CAGL0E04334g	3.45e-07	2.59804	up	Molecular Function: iron ion binding (GO:0005506);	0.0904536	CAGL0E04334g	0.000726508	1.61593	up	Molecular Function: heme binding (GO:0020037);	0.0815426
CAGL0H02255g	0.000126181	2.0192	up	Cellular Component: membrane (GO:0016020);	0.577018	CAGL0H02255g	4.36e-07	2.52471	up	Cellular Component: membrane (GO:0016020);	0.693466	CAGL0H02255g	0	7.76406	up	Cellular Component: membrane (GO:0016020);	0.338204
CAGL0F00407g	1.11e-16	4.1332	up	Cellular Component: nucleus (GO:0005634);	0.35945	CAGL0F00407g	6.67e-05	2.0764	up	Molecular Function: deoxyhypusine monooxygenase activity (GO:0019135);	0.133703	CAGL0F00407g	9.1e-05	1.717	up	Molecular Function: deoxyhypusine monooxygenase activity (GO:0019135);	0.126429
CAGL0E05874g	6.56e-08	2.66899	up	Cellular Component: nucleus (GO:0005634);	0.35945	CAGL0E05874g	2.59e-06	2.37918	up	Molecular Function: ATP binding (GO:0005524);	0.337999	CAGL0E05874g	0	3.93953	up	Molecular Function: GTP binding (GO:0005525);	0.71921
CAGL0L10120g	0	7.78839	up	Cellular Component: nucleus (GO:0005634);	0.35945	CAGL0L10120g	0	8.26275	up	Molecular Function: 5'-3' exoribonuclease activity (GO:0004534);	0.133703	CAGL0L10120g	0	8.37222	up	Molecular Function: 5'-3' exoribonuclease activity (GO:0004534);	0.126429
CAGL0G10109g	4.44e-16	5.18339	up	Cellular Component: nucleus (GO:0005634);	0.35945	CAGL0G10109g	2e-15	5.18112	up	Molecular Function: DNA-directed RNA polymerase activity (GO:0003899);	0.182171	CAGL0G10109g	0	5.84826	up	Molecular Function: DNA binding (GO:0003677);	0.717572
CAGL0L01309g	6.4e-05	2.08425	up	Cellular Component: nucleus (GO:0005634);	0.35945	CAGL0L01309g	9.6e-06	2.26931	up	Molecular Function: damaged DNA binding (GO:0003684);	0.615626	CAGL0L01309g	0	4.20735	up	Molecular Function: damaged DNA binding (GO:0003684);	0.292753
CAGL0L06314g	4.98e-08	2.68993	up	Cellular Component: nucleus (GO:0005634);	0.35945	CAGL0L06314g	0.000507635	1.87345	up	Molecular Function: metallopeptidase activity (GO:0008237);	0.443906	CAGL0L06314g	0.000158239	1.67511	up	Molecular Function: metallopeptidase activity (GO:0008237);	0.414166
CAGL0E05500g	0	6.5172	up	Cellular Component: nucleus (GO:0005634);	0.35945	CAGL0E05500g	0	7.69293	up	Molecular Function: DNA-directed RNA polymerase activity (GO:0003899);	0.182171	CAGL0E05500g	0	7.22104	up	Molecular Function: DNA binding (GO:0003677);	0.717572
CAGL0H04213g	5.62e-08	2.67976	up	Cellular Component: nucleus (GO:0005634);	0.35945	CAGL0H04213g	2.68e-06	2.37122	up	Molecular Function: DNA binding (GO:0003677);	0.868688	CAGL0H04213g	5.02e-05	1.76187	up	Molecular Function: DNA binding (GO:0003677);	0.717572
CAGL0L03846g	6.36e-12	3.36178	up	Cellular Component: nucleus (GO:0005634);	0.35945	CAGL0L03846g	2.24e-06	2.39798	up	Molecular Function: ATP-dependent helicase activity (GO:0008026);	0.0766729	CAGL0L03846g	7.54e-05	1.73763	up	Molecular Function: RNA binding (GO:0003723);	0.698819
CAGL0I04180g	0	4.39734	up	Cellular Component: nucleus (GO:0005634);	0.35945	CAGL0I04180g	2.66e-14	3.76835	up	Molecular Function: sequence-specific DNA binding transcription factor activity (GO:0003700);	0.479126	CAGL0I04180g	0	3.59394	up	Molecular Function: sequence-specific DNA binding transcription factor activity (GO:0003700);	0.729464
CAGL0L03025g	0.00030668	1.91552	up	Cellular Component: nucleus (GO:0005634);	0.35945	CAGL0L03025g	7.12e-12	3.40535	up	Molecular Function: DNA-directed RNA polymerase activity (GO:0003899);	0.182171	CAGL0L03025g	3.08e-07	2.1772	up	Molecular Function: DNA-directed RNA polymerase activity (GO:0003899);	0.301022
CAGL0G06908g	0.0078486	1.56362	up	Cellular Component: chaperonin-containing T-complex (GO:0005832);	0.467318	CAGL0G06908g	0.000280693	1.94079	up	Molecular Function: ATP binding (GO:0005524);	0.337999	CAGL0G06908g	9.23e-07	2.09613	up	Molecular Function: unfolded protein binding (GO:0051082);	0.729501
CAGL0J00473g	6.74e-09	2.84973	up	Cellular Component: large ribosomal subunit (GO:0015934);	0.539685	CAGL0J00473g	0.00089079	1.81276	up	Molecular Function: RNA binding (GO:0003723);	0.59889	CAGL0J00473g	8.13e-05	1.73833	up	Molecular Function: RNA binding (GO:0003723);	0.698819
CAGL0F04499g	2.33e-15	3.89948	up	Cellular Component: plasma membrane (GO:0005886);	0.734053	CAGL0F04499g	0.00266082	1.71943	up	Molecular Function: nucleobase transmembrane transporter activity (GO:0015205);	0.343555	CAGL0F04499g	2.01e-13	2.94532	up	Molecular Function: nucleobase transmembrane transporter activity (GO:0015205);	0.704267
CAGL0M10241g	0.00172606	1.78365	up	Cellular Component: ribosome (GO:0005840);	0.000109672	CAGL0M10241g	0.000401978	1.92893	up	Molecular Function: structural constituent of ribosome (GO:0003735);	1.84e-05	CAGL0M10241g	0.00497369	1.41429	up	Molecular Function: structural constituent of ribosome (GO:0003735);	0.999727
CAGL0L08114g	6.55e-15	3.83759	up	Cellular Component: ribosome (GO:0005840);	0.000109672	CAGL0L08114g	2.05e-13	3.62916	up	Molecular Function: structural constituent of ribosome (GO:0003735);	1.84e-05	CAGL0L08114g	0.00105171	1.53056	up	Molecular Function: structural constituent of ribosome (GO:0003735);	0.999727
CAGL0F08041g	3.48e-08	2.76121	up	Cellular Component: 6-phosphofructokinase complex (GO:0005945);	0.0573075	CAGL0F08041g	0.00197405	1.82129	up	Molecular Function: ATP binding (GO:0005524);	0.337999	CAGL0F08041g	1.82e-05	1.87303	up	Molecular Function: ATP binding (GO:0005524);	0.595553
CAGL0E04334g	0.00547435	1.70482	up	Molecular Function: drug binding (GO:0008144);	0.523953	CAGL0E04334g	3.45e-07	2.59804	up	Molecular Function: iron ion binding (GO:0005506);	0.0904536	CAGL0E04334g	0.000726508	1.61593	up	Molecular Function: heme binding (GO:0020037);	0.0815426
CAGL0I05588g	3.1e-07	2.54859	up	Molecular Function: flavin adenine dinucleotide binding (GO:0050660);	0.393541	CAGL0I05588g	2.14e-09	3.0146	up	Molecular Function: tRNA dihydrouridine synthase activity (GO:0017150);	0.0889713	CAGL0I05588g	4.96e-05	1.78792	up	Molecular Function: tRNA dihydrouridine synthase activity (GO:0017150);	0.417813
CAGL0F04433g	6.46e-05	2.08422	up	Molecular Function: CTP synthase activity (GO:0003883);	0.137859	CAGL0F04433g	0.00222915	1.72745	up	Molecular Function: ATP binding (GO:0005524);	0.337999	CAGL0F04433g	0.000727598	1.55378	up	Molecular Function: CTP synthase activity (GO:0003883);	0.126429
CAGL0L13156g	4.13e-06	3.48965	up	Molecular Function: cysteine-type endopeptidase inhibitor activity (GO:0004869);	0.137859	CAGL0L13156g	0.00247506	2.97955	up	Molecular Function: cysteine-type endopeptidase inhibitor activity (GO:0004869);	0.133703	CAGL0L13156g	3.01e-06	3.86656	up	Molecular Function: cysteine-type endopeptidase inhibitor activity (GO:0004869);	0.126429
CAGL0G07106g	2.07e-09	3.1713	up	Molecular Function: adenine phosphoribosyltransferase activity (GO:0003999);	0.256755	CAGL0G07106g	0.000274551	2.00796	up	Molecular Function: adenine phosphoribosyltransferase activity (GO:0003999);	0.249569	CAGL0G07106g	0.000316621	1.70786	up	Molecular Function: adenine phosphoribosyltransferase activity (GO:0003999);	0.236912
CAGL0M04279g	1.31e-08	2.80508	up	Molecular Function: ubiquitin-protein ligase activity (GO:0004842);	0.498313	CAGL0M04279g	0.00132013	1.7739	up	Molecular Function: ubiquitin-protein ligase activity (GO:0004842);	0.743738	CAGL0M04279g	3e-15	3.35488	up	Molecular Function: ubiquitin-protein ligase activity (GO:0004842);	0.212083
CAGL0E04752g	1.91e-07	2.60847	up	Molecular Function: ubiquitin-protein ligase activity (GO:0004842);	0.498313	CAGL0E04752g	3.43e-05	2.16867	up	Molecular Function: ubiquitin-protein ligase activity (GO:0004842);	0.743738	CAGL0E04752g	0.000810539	1.56776	up	Molecular Function: ubiquitin-protein ligase activity (GO:0004842);	0.212083
CAGL0M12100g	5.29e-05	2.08753	up	Molecular Function: protein dimerization activity (GO:0046983);	0.152659	CAGL0M12100g	6.36e-08	2.68595	up	Molecular Function: protein dimerization activity (GO:0046983);	0.951459	CAGL0M12100g	3.75e-13	3.02701	up	Molecular Function: protein dimerization activity (GO:0046983);	0.115934
CAGL0I02992g	0.00127475	1.93085	up	Molecular Function: ATPase activator activity (GO:0001671);	0.256755	CAGL0I02992g	4.93e-07	2.70195	up	Molecular Function: chaperone binding (GO:0051087);	0.512357	CAGL0I02992g	3.24e-05	1.92425	up	Molecular Function: chaperone binding (GO:0051087);	0.122984
CAGL0F08041g	3.48e-08	2.76121	up	Molecular Function: 6-phosphofructokinase activity (GO:0003872);	0.051686	CAGL0F08041g	0.00197405	1.82129	up	Molecular Function: ATP binding (GO:0005524);	0.337999	CAGL0F08041g	1.82e-05	1.87303	up	Molecular Function: ATP binding (GO:0005524);	0.595553
CAGL0I08613g	4.43e-14	3.7132	up	Molecular Function: spermidine transmembrane transporter activity (GO:0015606);	0.137859	CAGL0I08613g	5.77e-05	2.15696	up	Molecular Function: spermidine transmembrane transporter activity (GO:0015606);	0.133703	CAGL0I08613g	6.9e-05	1.77257	up	Molecular Function: spermidine transmembrane transporter activity (GO:0015606);	0.126429
CAGL0I03476g	2.16e-13	4.75078	up	Molecular Function: nucleic acid binding (GO:0003676);	0.0046107	CAGL0I03476g	1.29e-14	4.49448	up	Molecular Function: nucleic acid binding (GO:0003676);	0.635016	CAGL0I03476g	0	6.03144	up	Molecular Function: RNA binding (GO:0003723);	0.698819
CAGL0B01397g	5.39e-08	2.6947	up	Molecular Function: nucleic acid binding (GO:0003676);	0.0046107	CAGL0B01397g	0.00012939	2.02566	up	Molecular Function: nucleotide binding (GO:0000166);	0.477659	CAGL0B01397g	0.000745457	1.57249	up	Molecular Function: nucleic acid binding (GO:0003676);	0.257051
CAGL0K12012g	0.00166758	1.79478	up	Molecular Function: nucleic acid binding (GO:0003676);	0.0046107	CAGL0K12012g	0.00620141	1.65299	up	Molecular Function: nucleic acid binding (GO:0003676);	0.635016	CAGL0K12012g	0.00479817	1.41781	up	Molecular Function: lysine-tRNA ligase activity (GO:0004824);	0.236912
CAGL0I08393g	1.61e-06	2.41095	up	Molecular Function: nucleic acid binding (GO:0003676);	0.0046107	CAGL0I08393g	0.000152296	2.01174	up	Molecular Function: nucleotide binding (GO:0000166);	0.477659	CAGL0I08393g	5.15e-07	2.08146	up	Molecular Function: nucleic acid binding (GO:0003676);	0.257051
CAGL0C01419g	5.18e-08	3.84508	up	Molecular Function: nucleic acid binding (GO:0003676);	0.0046107	CAGL0C01419g	4.13e-12	4.64592	up	Molecular Function: nucleotide binding (GO:0000166);	0.477659	CAGL0C01419g	5.88e-11	4.6382	up	Molecular Function: nucleic acid binding (GO:0003676);	0.257051
CAGL0E02585g	0	6.39855	up	Molecular Function: nucleic acid binding (GO:0003676);	0.0046107	CAGL0E02585g	1.28e-14	5.0526	up	Molecular Function: nucleotide binding (GO:0000166);	0.477659	CAGL0E02585g	0	6.12282	up	Molecular Function: nucleic acid binding (GO:0003676);	0.257051
CAGL0G00418g	4.93e-05	2.09475	up	Molecular Function: nucleic acid binding (GO:0003676);	0.0046107	CAGL0G00418g	6.75e-12	3.39617	up	Molecular Function: nucleic acid binding (GO:0003676);	0.635016	CAGL0G00418g	1.8e-13	2.9683	up	Molecular Function: nucleic acid binding (GO:0003676);	0.257051
CAGL0L10120g	0	7.78839	up	Molecular Function: nucleic acid binding (GO:0003676);	0.0046107	CAGL0L10120g	0	8.26275	up	Molecular Function: 5'-3' exoribonuclease activity (GO:0004534);	0.133703	CAGL0L10120g	0	8.37222	up	Molecular Function: 5'-3' exoribonuclease activity (GO:0004534);	0.126429
CAGL0E03245g	8.21e-12	3.34586	up	Molecular Function: nucleic acid binding (GO:0003676);	0.0046107	CAGL0E03245g	6.87e-06	2.3018	up	Molecular Function: nucleotide binding (GO:0000166);	0.477659	CAGL0E03245g	0.000899998	1.54222	up	Molecular Function: nucleic acid binding (GO:0003676);	0.257051
CAGL0K03795g	0.000138859	1.9953	up	Molecular Function: nucleic acid binding (GO:0003676);	0.0046107	CAGL0K03795g	0.000451772	1.88389	up	Molecular Function: nucleic acid binding (GO:0003676);	0.635016	CAGL0K03795g	7.47e-05	1.73704	up	Molecular Function: ATP-dependent helicase activity (GO:0008026);	0.123478
CAGL0E04334g	0.00547435	1.70482	up	Molecular Function: monooxygenase activity (GO:0004497);	0.359289	CAGL0E04334g	3.45e-07	2.59804	up	Molecular Function: iron ion binding (GO:0005506);	0.0904536	CAGL0E04334g	0.000726508	1.61593	up	Molecular Function: heme binding (GO:0020037);	0.0815426
CAGL0F01529g	0	5.44522	up	Molecular Function: translation elongation factor activity (GO:0003746);	0.552879	CAGL0F01529g	7.85e-13	3.98734	up	Molecular Function: translation elongation factor activity (GO:0003746);	0.535169	CAGL0F01529g	0	6.73705	up	Molecular Function: GTP binding (GO:0005525);	0.71921
CAGL0D00770g	3.33e-16	4.03174	up	Molecular Function: magnesium ion binding (GO:0000287);	0.499656	CAGL0D00770g	2.69e-13	3.60579	up	Molecular Function: magnesium ion binding (GO:0000287);	0.183225	CAGL0D00770g	0	3.83468	up	Molecular Function: magnesium ion binding (GO:0000287);	0.953247
CAGL0K01397g	0	6.65053	up	Molecular Function: magnesium ion binding (GO:0000287);	0.499656	CAGL0K01397g	0	7.18204	up	Molecular Function: magnesium ion binding (GO:0000287);	0.183225	CAGL0K01397g	0	6.50198	up	Molecular Function: magnesium ion binding (GO:0000287);	0.953247
CAGL0L08602g	0.000116048	2.05408	up	Molecular Function: pyrophosphatase activity (GO:0016462);	0.051686	CAGL0L08602g	3.47e-05	2.2813	up	Molecular Function: manganese ion binding (GO:0030145);	0.634254	CAGL0L08602g	0.00472342	1.49616	up	Molecular Function: pyrophosphatase activity (GO:0016462);	0.333455
CAGL0K12012g	0.00166758	1.79478	up	Molecular Function: lysine-tRNA ligase activity (GO:0004824);	0.256755	CAGL0K12012g	0.00620141	1.65299	up	Molecular Function: nucleic acid binding (GO:0003676);	0.635016	CAGL0K12012g	0.00479817	1.41781	up	Molecular Function: lysine-tRNA ligase activity (GO:0004824);	0.236912
CAGL0F01529g	0	5.44522	up	Molecular Function: GTPase activity (GO:0003924);	0.745706	CAGL0F01529g	7.85e-13	3.98734	up	Molecular Function: translation elongation factor activity (GO:0003746);	0.535169	CAGL0F01529g	0	6.73705	up	Molecular Function: GTP binding (GO:0005525);	0.71921
CAGL0E05874g	6.56e-08	2.66899	up	Molecular Function: GTPase activity (GO:0003924);	0.745706	CAGL0E05874g	2.59e-06	2.37918	up	Molecular Function: ATP binding (GO:0005524);	0.337999	CAGL0E05874g	0	3.93953	up	Molecular Function: GTP binding (GO:0005525);	0.71921
CAGL0M00132g	1.68e-05	2.19641	up	Molecular Function: cell adhesion molecule binding (GO:0050839);	0.142732	CAGL0M00132g	0.00118044	1.78192	up	Molecular Function: carbohydrate binding (GO:0030246);	0.246918	CAGL0M00132g	0	7.99644	up	Molecular Function: carbohydrate binding (GO:0030246);	0.50325
CAGL0E04334g	0.00547435	1.70482	up	Molecular Function: oxidoreductase activity, acting on paired donors, with incorporation or reduction of molecular oxygen (GO:0016705);	0.359289	CAGL0E04334g	3.45e-07	2.59804	up	Molecular Function: iron ion binding (GO:0005506);	0.0904536	CAGL0E04334g	0.000726508	1.61593	up	Molecular Function: heme binding (GO:0020037);	0.0815426
CAGL0J02816g	1.48e-10	3.13352	up	Molecular Function: iron ion binding (GO:0005506);	0.228222	CAGL0J02816g	6.73e-05	2.07691	up	Molecular Function: L-ascorbic acid binding (GO:0031418);	0.133703	CAGL0J02816g	0.000158078	1.67451	up	Molecular Function: L-ascorbic acid binding (GO:0031418);	0.126429
CAGL0L06666g	7.91e-13	3.5347	up	Molecular Function: iron ion binding (GO:0005506);	0.228222	CAGL0L06666g	1.63e-06	2.46467	up	Molecular Function: oxygen binding (GO:0019825);	0.249569	CAGL0L06666g	1.57e-09	2.45442	up	Molecular Function: oxygen binding (GO:0019825);	0.236912
CAGL0I01408g	0.000161165	2.01118	up	Molecular Function: iron ion binding (GO:0005506);	0.228222	CAGL0I01408g	3.72e-08	2.73284	up	Molecular Function: nuclease activity (GO:0004518);	0.634254	CAGL0I01408g	0.00343188	1.43782	up	Molecular Function: heme binding (GO:0020037);	0.0815426
CAGL0E04334g	0.00547435	1.70482	up	Molecular Function: iron ion binding (GO:0005506);	0.228222	CAGL0E04334g	3.45e-07	2.59804	up	Molecular Function: iron ion binding (GO:0005506);	0.0904536	CAGL0E04334g	0.000726508	1.61593	up	Molecular Function: heme binding (GO:0020037);	0.0815426
CAGL0M00132g	1.68e-05	2.19641	up	Molecular Function: carbohydrate binding (GO:0030246);	0.552879	CAGL0M00132g	0.00118044	1.78192	up	Molecular Function: carbohydrate binding (GO:0030246);	0.246918	CAGL0M00132g	0	7.99644	up	Molecular Function: carbohydrate binding (GO:0030246);	0.50325
CAGL0E05500g	0	6.5172	up	Molecular Function: zinc ion binding (GO:0008270);	0.323367	CAGL0E05500g	0	7.69293	up	Molecular Function: DNA-directed RNA polymerase activity (GO:0003899);	0.182171	CAGL0E05500g	0	7.22104	up	Molecular Function: DNA binding (GO:0003677);	0.717572
CAGL0H06853g	0.000160802	1.99268	up	Molecular Function: zinc ion binding (GO:0008270);	0.323367	CAGL0H06853g	0.00280824	1.69297	up	Molecular Function: cofactor binding (GO:0048037);	0.238163	CAGL0H06853g	4.53e-05	1.77038	up	Molecular Function: cofactor binding (GO:0048037);	0.0474849
CAGL0H04213g	5.62e-08	2.67976	up	Molecular Function: zinc ion binding (GO:0008270);	0.323367	CAGL0H04213g	2.68e-06	2.37122	up	Molecular Function: DNA binding (GO:0003677);	0.868688	CAGL0H04213g	5.02e-05	1.76187	up	Molecular Function: DNA binding (GO:0003677);	0.717572
CAGL0L06776g	1.88e-08	2.78927	up	Molecular Function: zinc ion binding (GO:0008270);	0.323367	CAGL0L06776g	1.9e-14	3.79429	up	Molecular Function: sequence-specific DNA binding transcription factor activity (GO:0003700);	0.479126	CAGL0L06776g	0	3.40218	up	Molecular Function: sequence-specific DNA binding transcription factor activity (GO:0003700);	0.729464
CAGL0G00418g	4.93e-05	2.09475	up	Molecular Function: zinc ion binding (GO:0008270);	0.323367	CAGL0G00418g	6.75e-12	3.39617	up	Molecular Function: nucleic acid binding (GO:0003676);	0.635016	CAGL0G00418g	1.8e-13	2.9683	up	Molecular Function: nucleic acid binding (GO:0003676);	0.257051
CAGL0I04180g	0	4.39734	up	Molecular Function: zinc ion binding (GO:0008270);	0.323367	CAGL0I04180g	2.66e-14	3.76835	up	Molecular Function: sequence-specific DNA binding transcription factor activity (GO:0003700);	0.479126	CAGL0I04180g	0	3.59394	up	Molecular Function: sequence-specific DNA binding transcription factor activity (GO:0003700);	0.729464
CAGL0L06666g	7.91e-13	3.5347	up	Molecular Function: oxygen transporter activity (GO:0005344);	0.359289	CAGL0L06666g	1.63e-06	2.46467	up	Molecular Function: oxygen binding (GO:0019825);	0.249569	CAGL0L06666g	1.57e-09	2.45442	up	Molecular Function: oxygen binding (GO:0019825);	0.236912
CAGL0J03212g	0	5.20468	up	Molecular Function: oxidoreductase activity, acting on the aldehyde or oxo group of donors, NAD or NADP as acceptor (GO:0016620);	0.249601	CAGL0J03212g	8.55e-15	3.84264	up	Molecular Function: oxidoreductase activity, acting on the aldehyde or oxo group of donors, NAD or NADP as acceptor (GO:0016620);	0.238163	CAGL0J03212g	1.93e-10	2.56191	up	Molecular Function: oxidoreductase activity, acting on the aldehyde or oxo group of donors, NAD or NADP as acceptor (GO:0016620);	0.218349
CAGL0K00737g	2.54e-07	2.55728	up	Molecular Function: alcohol O-acetyltransferase activity (GO:0004026);	0.359289	CAGL0K00737g	3.28e-06	2.35939	up	Molecular Function: alcohol O-acetyltransferase activity (GO:0004026);	0.349974	CAGL0K00737g	6.72e-06	1.9274	up	Molecular Function: alcohol O-acetyltransferase activity (GO:0004026);	0.333455
CAGL0L08602g	0.000116048	2.05408	up	Molecular Function: manganese ion binding (GO:0030145);	0.646377	CAGL0L08602g	3.47e-05	2.2813	up	Molecular Function: manganese ion binding (GO:0030145);	0.634254	CAGL0L08602g	0.00472342	1.49616	up	Molecular Function: pyrophosphatase activity (GO:0016462);	0.333455
CAGL0K04433g	5.1e-05	2.16131	up	Molecular Function: calcium ion binding (GO:0005509);	0.690563	CAGL0K04433g	0.000313428	1.99315	up	Molecular Function: calcium ion binding (GO:0005509);	0.866804	CAGL0K04433g	0.00321269	1.48369	up	Molecular Function: calcium ion binding (GO:0005509);	0.390944
CAGL0H02871g	7.98e-13	4.66027	up	Molecular Function: transferase activity, transferring acyl groups (GO:0016746);	0.498313	CAGL0H02871g	1.11e-16	5.37927	up	Molecular Function: acetyl-CoA:L-glutamate N-acetyltransferase activity (GO:0004042);	0.249569	CAGL0H02871g	1.11e-16	5.43526	up	Molecular Function: transferase activity, transferring acyl groups (GO:0016746);	0.713438
CAGL0I01408g	0.000161165	2.01118	up	Molecular Function: electron carrier activity (GO:0009055);	0.522251	CAGL0I01408g	3.72e-08	2.73284	up	Molecular Function: nuclease activity (GO:0004518);	0.634254	CAGL0I01408g	0.00343188	1.43782	up	Molecular Function: heme binding (GO:0020037);	0.0815426
CAGL0E04334g	0.00547435	1.70482	up	Molecular Function: electron carrier activity (GO:0009055);	0.522251	CAGL0E04334g	3.45e-07	2.59804	up	Molecular Function: iron ion binding (GO:0005506);	0.0904536	CAGL0E04334g	0.000726508	1.61593	up	Molecular Function: heme binding (GO:0020037);	0.0815426
CAGL0L02849g	1.6e-05	2.20801	up	Molecular Function: ribonucleoside binding (GO:0032549);	0.00934258	CAGL0L02849g	0.00623285	1.61093	up	Molecular Function: ribonucleoside binding (GO:0032549);	0.436974	CAGL0L02849g	0.00669016	1.36162	up	Molecular Function: ribonucleoside binding (GO:0032549);	0.417813
CAGL0K12738g	0	8.06467	up	Molecular Function: organic cyclic compound binding (GO:0097159);	0.342573	CAGL0K12738g	0	7.87066	up	Molecular Function: oxidoreductase activity (GO:0016491);	0.562892	CAGL0K12738g	0	7.56759	up	Molecular Function: organic cyclic compound binding (GO:0097159);	0.292753
CAGL0H06853g	0.000160802	1.99268	up	Molecular Function: oxidoreductase activity (GO:0016491);	0.246577	CAGL0H06853g	0.00280824	1.69297	up	Molecular Function: cofactor binding (GO:0048037);	0.238163	CAGL0H06853g	4.53e-05	1.77038	up	Molecular Function: cofactor binding (GO:0048037);	0.0474849
CAGL0L06666g	7.91e-13	3.5347	up	Molecular Function: oxidoreductase activity (GO:0016491);	0.246577	CAGL0L06666g	1.63e-06	2.46467	up	Molecular Function: oxygen binding (GO:0019825);	0.249569	CAGL0L06666g	1.57e-09	2.45442	up	Molecular Function: oxygen binding (GO:0019825);	0.236912
CAGL0K12738g	0	8.06467	up	Molecular Function: oxidoreductase activity (GO:0016491);	0.246577	CAGL0K12738g	0	7.87066	up	Molecular Function: oxidoreductase activity (GO:0016491);	0.562892	CAGL0K12738g	0	7.56759	up	Molecular Function: organic cyclic compound binding (GO:0097159);	0.292753
CAGL0I02574g	1.05e-11	3.32646	up	Molecular Function: oxidoreductase activity (GO:0016491);	0.246577	CAGL0I02574g	8.54e-06	2.28339	up	Molecular Function: oxidoreductase activity (GO:0016491);	0.562892	CAGL0I02574g	9.85e-06	1.90487	up	Molecular Function: FMN binding (GO:0010181);	0.0405017
CAGL0L02849g	1.6e-05	2.20801	up	Molecular Function: DNA binding (GO:0003677);	0.522394	CAGL0L02849g	0.00623285	1.61093	up	Molecular Function: ribonucleoside binding (GO:0032549);	0.436974	CAGL0L02849g	0.00669016	1.36162	up	Molecular Function: ribonucleoside binding (GO:0032549);	0.417813
CAGL0M07634g	1.78e-06	2.4392	up	Molecular Function: DNA binding (GO:0003677);	0.522394	CAGL0M07634g	0.00307112	1.76477	up	Molecular Function: sequence-specific DNA binding transcription factor activity (GO:0003700);	0.479126	CAGL0M07634g	0.000284349	1.6945	up	Molecular Function: DNA binding (GO:0003677);	0.717572
CAGL0E05500g	0	6.5172	up	Molecular Function: DNA binding (GO:0003677);	0.522394	CAGL0E05500g	0	7.69293	up	Molecular Function: DNA-directed RNA polymerase activity (GO:0003899);	0.182171	CAGL0E05500g	0	7.22104	up	Molecular Function: DNA binding (GO:0003677);	0.717572
CAGL0H04213g	5.62e-08	2.67976	up	Molecular Function: DNA binding (GO:0003677);	0.522394	CAGL0H04213g	2.68e-06	2.37122	up	Molecular Function: DNA binding (GO:0003677);	0.868688	CAGL0H04213g	5.02e-05	1.76187	up	Molecular Function: DNA binding (GO:0003677);	0.717572
CAGL0L08250g	3.33e-11	4.39619	up	Molecular Function: DNA binding (GO:0003677);	0.522394	CAGL0L08250g	3.33e-16	5.3145	up	Molecular Function: ATP-dependent DNA helicase activity (GO:0004003);	0.634254	CAGL0L08250g	0	6.14351	up	Molecular Function: ATP-dependent DNA helicase activity (GO:0004003);	0.61218
CAGL0G10109g	4.44e-16	5.18339	up	Molecular Function: DNA binding (GO:0003677);	0.522394	CAGL0G10109g	2e-15	5.18112	up	Molecular Function: DNA-directed RNA polymerase activity (GO:0003899);	0.182171	CAGL0G10109g	0	5.84826	up	Molecular Function: DNA binding (GO:0003677);	0.717572
CAGL0L12958g	0.00014736	3.17789	up	Molecular Function: DNA binding (GO:0003677);	0.522394	CAGL0L12958g	6.65e-14	4.9382	up	Molecular Function: DNA binding (GO:0003677);	0.868688	CAGL0L12958g	2.47e-13	4.9747	up	Molecular Function: DNA binding (GO:0003677);	0.717572
CAGL0B01397g	5.39e-08	2.6947	up	Molecular Function: nucleotide binding (GO:0000166);	0.295098	CAGL0B01397g	0.00012939	2.02566	up	Molecular Function: nucleotide binding (GO:0000166);	0.477659	CAGL0B01397g	0.000745457	1.57249	up	Molecular Function: nucleic acid binding (GO:0003676);	0.257051
CAGL0I08393g	1.61e-06	2.41095	up	Molecular Function: nucleotide binding (GO:0000166);	0.295098	CAGL0I08393g	0.000152296	2.01174	up	Molecular Function: nucleotide binding (GO:0000166);	0.477659	CAGL0I08393g	5.15e-07	2.08146	up	Molecular Function: nucleic acid binding (GO:0003676);	0.257051
CAGL0H07975g	1.33e-08	3.9507	up	Molecular Function: nucleotide binding (GO:0000166);	0.295098	CAGL0H07975g	0	5.76959	up	Molecular Function: nucleotide binding (GO:0000166);	0.477659	CAGL0H07975g	0	5.75724	up	Molecular Function: RNA binding (GO:0003723);	0.698819
CAGL0C01419g	5.18e-08	3.84508	up	Molecular Function: nucleotide binding (GO:0000166);	0.295098	CAGL0C01419g	4.13e-12	4.64592	up	Molecular Function: nucleotide binding (GO:0000166);	0.477659	CAGL0C01419g	5.88e-11	4.6382	up	Molecular Function: nucleic acid binding (GO:0003676);	0.257051
CAGL0E02585g	0	6.39855	up	Molecular Function: nucleotide binding (GO:0000166);	0.295098	CAGL0E02585g	1.28e-14	5.0526	up	Molecular Function: nucleotide binding (GO:0000166);	0.477659	CAGL0E02585g	0	6.12282	up	Molecular Function: nucleic acid binding (GO:0003676);	0.257051
CAGL0E03245g	8.21e-12	3.34586	up	Molecular Function: nucleotide binding (GO:0000166);	0.295098	CAGL0E03245g	6.87e-06	2.3018	up	Molecular Function: nucleotide binding (GO:0000166);	0.477659	CAGL0E03245g	0.000899998	1.54222	up	Molecular Function: nucleic acid binding (GO:0003676);	0.257051
CAGL0L08114g	6.55e-15	3.83759	up	Molecular Function: structural constituent of ribosome (GO:0003735);	2.03e-06	CAGL0L08114g	2.05e-13	3.62916	up	Molecular Function: structural constituent of ribosome (GO:0003735);	1.84e-05	CAGL0L08114g	0.00105171	1.53056	up	Molecular Function: structural constituent of ribosome (GO:0003735);	0.999727
CAGL0J00473g	6.74e-09	2.84973	up	Molecular Function: structural constituent of ribosome (GO:0003735);	2.03e-06	CAGL0J00473g	0.00089079	1.81276	up	Molecular Function: RNA binding (GO:0003723);	0.59889	CAGL0J00473g	8.13e-05	1.73833	up	Molecular Function: RNA binding (GO:0003723);	0.698819
CAGL0M10241g	0.00172606	1.78365	up	Molecular Function: structural constituent of ribosome (GO:0003735);	2.03e-06	CAGL0M10241g	0.000401978	1.92893	up	Molecular Function: structural constituent of ribosome (GO:0003735);	1.84e-05	CAGL0M10241g	0.00497369	1.41429	up	Molecular Function: structural constituent of ribosome (GO:0003735);	0.999727
CAGL0J01045g	9.09e-07	2.45115	up	Molecular Function: ATP-dependent helicase activity (GO:0008026);	7.13e-06	CAGL0J01045g	0.00946076	1.54348	up	Molecular Function: ATP-dependent helicase activity (GO:0008026);	0.0766729	CAGL0J01045g	0.00145035	1.4961	up	Molecular Function: RNA binding (GO:0003723);	0.698819
CAGL0I03476g	2.16e-13	4.75078	up	Molecular Function: ATP-dependent helicase activity (GO:0008026);	7.13e-06	CAGL0I03476g	1.29e-14	4.49448	up	Molecular Function: nucleic acid binding (GO:0003676);	0.635016	CAGL0I03476g	0	6.03144	up	Molecular Function: RNA binding (GO:0003723);	0.698819
CAGL0L03846g	6.36e-12	3.36178	up	Molecular Function: ATP-dependent helicase activity (GO:0008026);	7.13e-06	CAGL0L03846g	2.24e-06	2.39798	up	Molecular Function: ATP-dependent helicase activity (GO:0008026);	0.0766729	CAGL0L03846g	7.54e-05	1.73763	up	Molecular Function: RNA binding (GO:0003723);	0.698819
CAGL0K03795g	0.000138859	1.9953	up	Molecular Function: ATP-dependent helicase activity (GO:0008026);	7.13e-06	CAGL0K03795g	0.000451772	1.88389	up	Molecular Function: nucleic acid binding (GO:0003676);	0.635016	CAGL0K03795g	7.47e-05	1.73704	up	Molecular Function: ATP-dependent helicase activity (GO:0008026);	0.123478
CAGL0L12408g	0.00119858	1.77308	up	Molecular Function: methyltransferase activity (GO:0008168);	0.124297	CAGL0L12408g	3.71e-05	2.13915	up	Molecular Function: methyltransferase activity (GO:0008168);	0.61094	CAGL0L12408g	0.000395662	1.61273	up	Molecular Function: methyltransferase activity (GO:0008168);	0.353759
CAGL0E04334g	0.00547435	1.70482	up	Molecular Function: methyltransferase activity (GO:0008168);	0.124297	CAGL0E04334g	3.45e-07	2.59804	up	Molecular Function: iron ion binding (GO:0005506);	0.0904536	CAGL0E04334g	0.000726508	1.61593	up	Molecular Function: heme binding (GO:0020037);	0.0815426
CAGL0K01859g	0	4.11856	up	Molecular Function: methyltransferase activity (GO:0008168);	0.124297	CAGL0K01859g	9.59e-10	3.0157	up	Molecular Function: RNA binding (GO:0003723);	0.59889	CAGL0K01859g	2.82e-07	2.12116	up	Molecular Function: RNA binding (GO:0003723);	0.698819
CAGL0B02607g	0	6.61683	up	Molecular Function: pyridoxal phosphate binding (GO:0030170);	0.752074	CAGL0B02607g	0	7.95888	up	Molecular Function: pyridoxal phosphate binding (GO:0030170);	0.729055	CAGL0B02607g	0	6.54827	up	Molecular Function: 5-aminolevulinate synthase activity (GO:0003870);	0.126429
CAGL0L08250g	3.33e-11	4.39619	up	Molecular Function: ATP-dependent DNA helicase activity (GO:0004003);	0.646377	CAGL0L08250g	3.33e-16	5.3145	up	Molecular Function: ATP-dependent DNA helicase activity (GO:0004003);	0.634254	CAGL0L08250g	0	6.14351	up	Molecular Function: ATP-dependent DNA helicase activity (GO:0004003);	0.61218
CAGL0D00770g	3.33e-16	4.03174	up	Molecular Function: NAD binding (GO:0051287);	0.75989	CAGL0D00770g	2.69e-13	3.60579	up	Molecular Function: magnesium ion binding (GO:0000287);	0.183225	CAGL0D00770g	0	3.83468	up	Molecular Function: magnesium ion binding (GO:0000287);	0.953247
CAGL0J00671g	0	6.07273	up	Molecular Function: metalloendopeptidase activity (GO:0004222);	0.508163	CAGL0J00671g	0	5.7584	up	Molecular Function: metal ion binding (GO:0046872);	0.579284	CAGL0J00671g	0	7.18657	up	Molecular Function: metal ion binding (GO:0046872);	0.704371
CAGL0E04334g	0.00547435	1.70482	up	Molecular Function: sterol 14-demethylase activity (GO:0008398);	0.137859	CAGL0E04334g	3.45e-07	2.59804	up	Molecular Function: iron ion binding (GO:0005506);	0.0904536	CAGL0E04334g	0.000726508	1.61593	up	Molecular Function: heme binding (GO:0020037);	0.0815426
CAGL0L05654g	1.32e-06	2.42628	up	Molecular Function: potassium ion transmembrane transporter activity (GO:0015079);	0.256755	CAGL0L05654g	9.58e-06	2.26133	up	Molecular Function: potassium ion transmembrane transporter activity (GO:0015079);	0.249569	CAGL0L05654g	1.21e-05	1.86665	up	Molecular Function: potassium ion transmembrane transporter activity (GO:0015079);	0.236912
CAGL0B02607g	0	6.61683	up	Molecular Function: 5-aminolevulinate synthase activity (GO:0003870);	0.137859	CAGL0B02607g	0	7.95888	up	Molecular Function: pyridoxal phosphate binding (GO:0030170);	0.729055	CAGL0B02607g	0	6.54827	up	Molecular Function: 5-aminolevulinate synthase activity (GO:0003870);	0.126429
CAGL0F04499g	2.33e-15	3.89948	up	Molecular Function: uridine transmembrane transporter activity (GO:0015213);	0.137859	CAGL0F04499g	0.00266082	1.71943	up	Molecular Function: nucleobase transmembrane transporter activity (GO:0015205);	0.343555	CAGL0F04499g	2.01e-13	2.94532	up	Molecular Function: nucleobase transmembrane transporter activity (GO:0015205);	0.704267
CAGL0F04499g	2.33e-15	3.89948	up	Molecular Function: nucleobase transmembrane transporter activity (GO:0015205);	0.0253328	CAGL0F04499g	0.00266082	1.71943	up	Molecular Function: nucleobase transmembrane transporter activity (GO:0015205);	0.343555	CAGL0F04499g	2.01e-13	2.94532	up	Molecular Function: nucleobase transmembrane transporter activity (GO:0015205);	0.704267
CAGL0H06853g	0.000160802	1.99268	up	Molecular Function: cofactor binding (GO:0048037);	0.0593593	CAGL0H06853g	0.00280824	1.69297	up	Molecular Function: cofactor binding (GO:0048037);	0.238163	CAGL0H06853g	4.53e-05	1.77038	up	Molecular Function: cofactor binding (GO:0048037);	0.0474849
CAGL0I01254g	5.7e-06	2.29898	up	Molecular Function: transferase activity (GO:0016740);	0.763478	CAGL0I01254g	0.000638512	1.86513	up	Molecular Function: metal ion binding (GO:0046872);	0.579284	CAGL0I01254g	0.00301552	1.43994	up	Molecular Function: metal ion binding (GO:0046872);	0.704371
CAGL0K12738g	0	8.06467	up	Molecular Function: copper ion binding (GO:0005507);	0.422204	CAGL0K12738g	0	7.87066	up	Molecular Function: oxidoreductase activity (GO:0016491);	0.562892	CAGL0K12738g	0	7.56759	up	Molecular Function: organic cyclic compound binding (GO:0097159);	0.292753
CAGL0I04180g	0	4.39734	up	Molecular Function: copper ion binding (GO:0005507);	0.422204	CAGL0I04180g	2.66e-14	3.76835	up	Molecular Function: sequence-specific DNA binding transcription factor activity (GO:0003700);	0.479126	CAGL0I04180g	0	3.59394	up	Molecular Function: sequence-specific DNA binding transcription factor activity (GO:0003700);	0.729464
CAGL0I04180g	0	4.39734	up	Molecular Function: transcription regulatory region DNA binding (GO:0044212);	0.447709	CAGL0I04180g	2.66e-14	3.76835	up	Molecular Function: sequence-specific DNA binding transcription factor activity (GO:0003700);	0.479126	CAGL0I04180g	0	3.59394	up	Molecular Function: sequence-specific DNA binding transcription factor activity (GO:0003700);	0.729464
CAGL0J02816g	1.48e-10	3.13352	up	Molecular Function: oxidoreductase activity, acting on paired donors, with incorporation or reduction of molecular oxygen, 2-oxoglutarate as one donor, and incorporation of one atom each of oxygen into both donors (GO:0016706);	0.137859	CAGL0J02816g	6.73e-05	2.07691	up	Molecular Function: L-ascorbic acid binding (GO:0031418);	0.133703	CAGL0J02816g	0.000158078	1.67451	up	Molecular Function: L-ascorbic acid binding (GO:0031418);	0.126429
CAGL0G00242g	0.000748458	1.8245	up	Molecular Function: ATPase activity, coupled to transmembrane movement of substances (GO:0042626);	0.594646	CAGL0G00242g	9.11e-05	2.04766	up	Molecular Function: ATP binding (GO:0005524);	0.337999	CAGL0G00242g	0	8.03016	up	Molecular Function: ATPase activity, coupled to transmembrane movement of substances (GO:0042626);	0.25636
CAGL0L06314g	4.98e-08	2.68993	up	Molecular Function: hydrolase activity (GO:0016787);	0.136837	CAGL0L06314g	0.000507635	1.87345	up	Molecular Function: metallopeptidase activity (GO:0008237);	0.443906	CAGL0L06314g	0.000158239	1.67511	up	Molecular Function: metallopeptidase activity (GO:0008237);	0.414166
CAGL0H09218g	5.57e-07	2.51025	up	Molecular Function: hydrolase activity (GO:0016787);	0.136837	CAGL0H09218g	0.000195059	2.00699	up	Molecular Function: hydrolase activity (GO:0016787);	0.0307343	CAGL0H09218g	0.00206495	1.47783	up	Molecular Function: hydrolase activity (GO:0016787);	0.382672
CAGL0F00407g	1.11e-16	4.1332	up	Molecular Function: deoxyhypusine monooxygenase activity (GO:0019135);	0.137859	CAGL0F00407g	6.67e-05	2.0764	up	Molecular Function: deoxyhypusine monooxygenase activity (GO:0019135);	0.133703	CAGL0F00407g	9.1e-05	1.717	up	Molecular Function: deoxyhypusine monooxygenase activity (GO:0019135);	0.126429
CAGL0D00770g	3.33e-16	4.03174	up	Molecular Function: isocitrate dehydrogenase (NADP+) activity (GO:0004450);	0.359289	CAGL0D00770g	2.69e-13	3.60579	up	Molecular Function: magnesium ion binding (GO:0000287);	0.183225	CAGL0D00770g	0	3.83468	up	Molecular Function: magnesium ion binding (GO:0000287);	0.953247
CAGL0E02585g	0	6.39855	up	Molecular Function: 3'-5' exonuclease activity (GO:0008408);	0.137859	CAGL0E02585g	1.28e-14	5.0526	up	Molecular Function: nucleotide binding (GO:0000166);	0.477659	CAGL0E02585g	0	6.12282	up	Molecular Function: nucleic acid binding (GO:0003676);	0.257051
CAGL0H02871g	7.98e-13	4.66027	up	Molecular Function: acetyl-CoA:L-glutamate N-acetyltransferase activity (GO:0004042);	0.256755	CAGL0H02871g	1.11e-16	5.37927	up	Molecular Function: acetyl-CoA:L-glutamate N-acetyltransferase activity (GO:0004042);	0.249569	CAGL0H02871g	1.11e-16	5.43526	up	Molecular Function: transferase activity, transferring acyl groups (GO:0016746);	0.713438
CAGL0L05676g	3.47e-07	2.54524	up	Molecular Function: aspartate carbamoyltransferase activity (GO:0004070);	0.256755	CAGL0L05676g	0.00387107	1.70308	up	Molecular Function: amino acid binding (GO:0016597);	0.238163	CAGL0L05676g	0.00351912	1.43747	up	Molecular Function: aspartate carbamoyltransferase activity (GO:0004070);	0.236912
CAGL0J01045g	9.09e-07	2.45115	up	Molecular Function: RNA binding (GO:0003723);	2.01e-07	CAGL0J01045g	0.00946076	1.54348	up	Molecular Function: ATP-dependent helicase activity (GO:0008026);	0.0766729	CAGL0J01045g	0.00145035	1.4961	up	Molecular Function: RNA binding (GO:0003723);	0.698819
CAGL0I03476g	2.16e-13	4.75078	up	Molecular Function: RNA binding (GO:0003723);	2.01e-07	CAGL0I03476g	1.29e-14	4.49448	up	Molecular Function: nucleic acid binding (GO:0003676);	0.635016	CAGL0I03476g	0	6.03144	up	Molecular Function: RNA binding (GO:0003723);	0.698819
CAGL0H07975g	1.33e-08	3.9507	up	Molecular Function: RNA binding (GO:0003723);	2.01e-07	CAGL0H07975g	0	5.76959	up	Molecular Function: nucleotide binding (GO:0000166);	0.477659	CAGL0H07975g	0	5.75724	up	Molecular Function: RNA binding (GO:0003723);	0.698819
CAGL0M03223g	1.5e-06	2.48242	up	Molecular Function: RNA binding (GO:0003723);	2.01e-07	CAGL0M03223g	0.00352115	1.77777	up	Molecular Function: RNA binding (GO:0003723);	0.59889	CAGL0M03223g	2.05e-08	2.3091	up	Molecular Function: RNA binding (GO:0003723);	0.698819
CAGL0J00473g	6.74e-09	2.84973	up	Molecular Function: RNA binding (GO:0003723);	2.01e-07	CAGL0J00473g	0.00089079	1.81276	up	Molecular Function: RNA binding (GO:0003723);	0.59889	CAGL0J00473g	8.13e-05	1.73833	up	Molecular Function: RNA binding (GO:0003723);	0.698819
CAGL0K01859g	0	4.11856	up	Molecular Function: RNA binding (GO:0003723);	2.01e-07	CAGL0K01859g	9.59e-10	3.0157	up	Molecular Function: RNA binding (GO:0003723);	0.59889	CAGL0K01859g	2.82e-07	2.12116	up	Molecular Function: RNA binding (GO:0003723);	0.698819
CAGL0M05797g	0.000971418	1.82271	up	Molecular Function: RNA binding (GO:0003723);	2.01e-07	CAGL0M05797g	2.61e-06	2.37428	up	Molecular Function: pseudouridine synthase activity (GO:0009982);	0.762523	CAGL0M05797g	0.000416345	1.61865	up	Molecular Function: RNA binding (GO:0003723);	0.698819
CAGL0L03846g	6.36e-12	3.36178	up	Molecular Function: RNA binding (GO:0003723);	2.01e-07	CAGL0L03846g	2.24e-06	2.39798	up	Molecular Function: ATP-dependent helicase activity (GO:0008026);	0.0766729	CAGL0L03846g	7.54e-05	1.73763	up	Molecular Function: RNA binding (GO:0003723);	0.698819
CAGL0I02574g	1.05e-11	3.32646	up	Molecular Function: FMN binding (GO:0010181);	0.569032	CAGL0I02574g	8.54e-06	2.28339	up	Molecular Function: oxidoreductase activity (GO:0016491);	0.562892	CAGL0I02574g	9.85e-06	1.90487	up	Molecular Function: FMN binding (GO:0010181);	0.0405017
CAGL0M08492g	3.2e-10	3.1883	up	Molecular Function: structural constituent of cell wall (GO:0005199);	0.460626	CAGL0M08492g	0.000425064	2.05911	up	Molecular Function: structural constituent of cell wall (GO:0005199);	0.00140478	CAGL0M08492g	5.12e-05	1.8578	up	Molecular Function: structural constituent of cell wall (GO:0005199);	0.00757489
CAGL0L06776g	1.88e-08	2.78927	up	Molecular Function: sequence-specific DNA binding (GO:0043565);	0.851908	CAGL0L06776g	1.9e-14	3.79429	up	Molecular Function: sequence-specific DNA binding transcription factor activity (GO:0003700);	0.479126	CAGL0L06776g	0	3.40218	up	Molecular Function: sequence-specific DNA binding transcription factor activity (GO:0003700);	0.729464
CAGL0K12738g	0	8.06467	up	Molecular Function: heterocyclic compound binding (GO:1901363);	0.342573	CAGL0K12738g	0	7.87066	up	Molecular Function: oxidoreductase activity (GO:0016491);	0.562892	CAGL0K12738g	0	7.56759	up	Molecular Function: organic cyclic compound binding (GO:0097159);	0.292753
CAGL0I02992g	0.00127475	1.93085	up	Molecular Function: chaperone binding (GO:0051087);	0.523953	CAGL0I02992g	4.93e-07	2.70195	up	Molecular Function: chaperone binding (GO:0051087);	0.512357	CAGL0I02992g	3.24e-05	1.92425	up	Molecular Function: chaperone binding (GO:0051087);	0.122984
CAGL0M13805g	1.85e-07	2.66098	up	Molecular Function: hydrolase activity, hydrolyzing O-glycosyl compounds (GO:0004553);	0.855245	CAGL0M13805g	3.61e-14	3.79462	up	Molecular Function: hydrolase activity, hydrolyzing O-glycosyl compounds (GO:0004553);	0.845882	CAGL0M13805g	7.69e-12	2.77765	up	Molecular Function: hydrolase activity, hydrolyzing O-glycosyl compounds (GO:0004553);	0.50325
CAGL0A02090g	1.1e-06	2.44227	up	Molecular Function: proline-tRNA ligase activity (GO:0004827);	0.256755	CAGL0A02090g	8.78e-12	3.35877	up	Molecular Function: aminoacyl-tRNA editing activity (GO:0002161);	0.577669	CAGL0A02090g	3.95e-06	1.94506	up	Molecular Function: aminoacyl-tRNA editing activity (GO:0002161);	0.555918
CAGL0I03872g	2.83e-11	3.25305	up	Molecular Function: substrate-specific transmembrane transporter activity (GO:0022891);	0.0214298	CAGL0I03872g	0.00945796	1.5654	up	Molecular Function: substrate-specific transmembrane transporter activity (GO:0022891);	0.0655814	CAGL0I03872g	0.00134174	1.50338	up	Molecular Function: substrate-specific transmembrane transporter activity (GO:0022891);	0.00304727
CAGL0A01804g	5.08e-05	2.10213	up	Molecular Function: substrate-specific transmembrane transporter activity (GO:0022891);	0.0214298	CAGL0A01804g	1.49e-06	2.42085	up	Molecular Function: substrate-specific transmembrane transporter activity (GO:0022891);	0.0655814	CAGL0A01804g	1.47e-09	2.44439	up	Molecular Function: substrate-specific transmembrane transporter activity (GO:0022891);	0.00304727
CAGL0I05588g	3.1e-07	2.54859	up	Molecular Function: tRNA dihydrouridine synthase activity (GO:0017150);	0.0940294	CAGL0I05588g	2.14e-09	3.0146	up	Molecular Function: tRNA dihydrouridine synthase activity (GO:0017150);	0.0889713	CAGL0I05588g	4.96e-05	1.78792	up	Molecular Function: tRNA dihydrouridine synthase activity (GO:0017150);	0.417813
CAGL0I01408g	0.000161165	2.01118	up	Molecular Function: nuclease activity (GO:0004518);	0.646377	CAGL0I01408g	3.72e-08	2.73284	up	Molecular Function: nuclease activity (GO:0004518);	0.634254	CAGL0I01408g	0.00343188	1.43782	up	Molecular Function: heme binding (GO:0020037);	0.0815426
CAGL0I03476g	2.16e-13	4.75078	up	Molecular Function: ATP binding (GO:0005524);	0.565746	CAGL0I03476g	1.29e-14	4.49448	up	Molecular Function: nucleic acid binding (GO:0003676);	0.635016	CAGL0I03476g	0	6.03144	up	Molecular Function: RNA binding (GO:0003723);	0.698819
CAGL0K01397g	0	6.65053	up	Molecular Function: ATP binding (GO:0005524);	0.565746	CAGL0K01397g	0	7.18204	up	Molecular Function: magnesium ion binding (GO:0000287);	0.183225	CAGL0K01397g	0	6.50198	up	Molecular Function: magnesium ion binding (GO:0000287);	0.953247
CAGL0K04741g	0	4.24828	up	Molecular Function: ATP binding (GO:0005524);	0.565746	CAGL0K04741g	8.55e-06	2.36129	up	Molecular Function: ATP binding (GO:0005524);	0.337999	CAGL0K04741g	0.000221887	1.72169	up	Molecular Function: ATP binding (GO:0005524);	0.595553
CAGL0I01254g	5.7e-06	2.29898	up	Molecular Function: ATP binding (GO:0005524);	0.565746	CAGL0I01254g	0.000638512	1.86513	up	Molecular Function: metal ion binding (GO:0046872);	0.579284	CAGL0I01254g	0.00301552	1.43994	up	Molecular Function: metal ion binding (GO:0046872);	0.704371
CAGL0E05874g	6.56e-08	2.66899	up	Molecular Function: ATP binding (GO:0005524);	0.565746	CAGL0E05874g	2.59e-06	2.37918	up	Molecular Function: ATP binding (GO:0005524);	0.337999	CAGL0E05874g	0	3.93953	up	Molecular Function: GTP binding (GO:0005525);	0.71921
CAGL0L08250g	3.33e-11	4.39619	up	Molecular Function: ATP binding (GO:0005524);	0.565746	CAGL0L08250g	3.33e-16	5.3145	up	Molecular Function: ATP-dependent DNA helicase activity (GO:0004003);	0.634254	CAGL0L08250g	0	6.14351	up	Molecular Function: ATP-dependent DNA helicase activity (GO:0004003);	0.61218
CAGL0A02090g	1.1e-06	2.44227	up	Molecular Function: ATP binding (GO:0005524);	0.565746	CAGL0A02090g	8.78e-12	3.35877	up	Molecular Function: aminoacyl-tRNA editing activity (GO:0002161);	0.577669	CAGL0A02090g	3.95e-06	1.94506	up	Molecular Function: aminoacyl-tRNA editing activity (GO:0002161);	0.555918
CAGL0F08041g	3.48e-08	2.76121	up	Molecular Function: ATP binding (GO:0005524);	0.565746	CAGL0F08041g	0.00197405	1.82129	up	Molecular Function: ATP binding (GO:0005524);	0.337999	CAGL0F08041g	1.82e-05	1.87303	up	Molecular Function: ATP binding (GO:0005524);	0.595553
CAGL0G06908g	0.0078486	1.56362	up	Molecular Function: ATP binding (GO:0005524);	0.565746	CAGL0G06908g	0.000280693	1.94079	up	Molecular Function: ATP binding (GO:0005524);	0.337999	CAGL0G06908g	9.23e-07	2.09613	up	Molecular Function: unfolded protein binding (GO:0051082);	0.729501
CAGL0K03795g	0.000138859	1.9953	up	Molecular Function: ATP binding (GO:0005524);	0.565746	CAGL0K03795g	0.000451772	1.88389	up	Molecular Function: nucleic acid binding (GO:0003676);	0.635016	CAGL0K03795g	7.47e-05	1.73704	up	Molecular Function: ATP-dependent helicase activity (GO:0008026);	0.123478
CAGL0J01045g	9.09e-07	2.45115	up	Molecular Function: ATP binding (GO:0005524);	0.565746	CAGL0J01045g	0.00946076	1.54348	up	Molecular Function: ATP-dependent helicase activity (GO:0008026);	0.0766729	CAGL0J01045g	0.00145035	1.4961	up	Molecular Function: RNA binding (GO:0003723);	0.698819
CAGL0G00242g	0.000748458	1.8245	up	Molecular Function: ATP binding (GO:0005524);	0.565746	CAGL0G00242g	9.11e-05	2.04766	up	Molecular Function: ATP binding (GO:0005524);	0.337999	CAGL0G00242g	0	8.03016	up	Molecular Function: ATPase activity, coupled to transmembrane movement of substances (GO:0042626);	0.25636
CAGL0L05676g	3.47e-07	2.54524	up	Molecular Function: ATP binding (GO:0005524);	0.565746	CAGL0L05676g	0.00387107	1.70308	up	Molecular Function: amino acid binding (GO:0016597);	0.238163	CAGL0L05676g	0.00351912	1.43747	up	Molecular Function: aspartate carbamoyltransferase activity (GO:0004070);	0.236912
CAGL0K12012g	0.00166758	1.79478	up	Molecular Function: ATP binding (GO:0005524);	0.565746	CAGL0K12012g	0.00620141	1.65299	up	Molecular Function: nucleic acid binding (GO:0003676);	0.635016	CAGL0K12012g	0.00479817	1.41781	up	Molecular Function: lysine-tRNA ligase activity (GO:0004824);	0.236912
CAGL0L03846g	6.36e-12	3.36178	up	Molecular Function: ATP binding (GO:0005524);	0.565746	CAGL0L03846g	2.24e-06	2.39798	up	Molecular Function: ATP-dependent helicase activity (GO:0008026);	0.0766729	CAGL0L03846g	7.54e-05	1.73763	up	Molecular Function: RNA binding (GO:0003723);	0.698819
CAGL0F04433g	6.46e-05	2.08422	up	Molecular Function: ATP binding (GO:0005524);	0.565746	CAGL0F04433g	0.00222915	1.72745	up	Molecular Function: ATP binding (GO:0005524);	0.337999	CAGL0F04433g	0.000727598	1.55378	up	Molecular Function: CTP synthase activity (GO:0003883);	0.126429
CAGL0J02816g	1.48e-10	3.13352	up	Molecular Function: L-ascorbic acid binding (GO:0031418);	0.137859	CAGL0J02816g	6.73e-05	2.07691	up	Molecular Function: L-ascorbic acid binding (GO:0031418);	0.133703	CAGL0J02816g	0.000158078	1.67451	up	Molecular Function: L-ascorbic acid binding (GO:0031418);	0.126429
CAGL0L06314g	4.98e-08	2.68993	up	Molecular Function: metallopeptidase activity (GO:0008237);	0.460626	CAGL0L06314g	0.000507635	1.87345	up	Molecular Function: metallopeptidase activity (GO:0008237);	0.443906	CAGL0L06314g	0.000158239	1.67511	up	Molecular Function: metallopeptidase activity (GO:0008237);	0.414166
CAGL0M07634g	1.78e-06	2.4392	up	Molecular Function: sequence-specific DNA binding transcription factor activity (GO:0003700);	0.804652	CAGL0M07634g	0.00307112	1.76477	up	Molecular Function: sequence-specific DNA binding transcription factor activity (GO:0003700);	0.479126	CAGL0M07634g	0.000284349	1.6945	up	Molecular Function: DNA binding (GO:0003677);	0.717572
CAGL0L06776g	1.88e-08	2.78927	up	Molecular Function: sequence-specific DNA binding transcription factor activity (GO:0003700);	0.804652	CAGL0L06776g	1.9e-14	3.79429	up	Molecular Function: sequence-specific DNA binding transcription factor activity (GO:0003700);	0.479126	CAGL0L06776g	0	3.40218	up	Molecular Function: sequence-specific DNA binding transcription factor activity (GO:0003700);	0.729464
CAGL0I04180g	0	4.39734	up	Molecular Function: sequence-specific DNA binding transcription factor activity (GO:0003700);	0.804652	CAGL0I04180g	2.66e-14	3.76835	up	Molecular Function: sequence-specific DNA binding transcription factor activity (GO:0003700);	0.479126	CAGL0I04180g	0	3.59394	up	Molecular Function: sequence-specific DNA binding transcription factor activity (GO:0003700);	0.729464
CAGL0I10747g	0	8.71519	up	Molecular Function: ammonium transmembrane transporter activity (GO:0008519);	0.359289	CAGL0I10747g	0	7.8836	up	Molecular Function: ammonium transmembrane transporter activity (GO:0008519);	0.349974	CAGL0I10747g	0	9.16465	up	Molecular Function: ammonium transmembrane transporter activity (GO:0008519);	0.333455
CAGL0E05500g	0	6.5172	up	Molecular Function: DNA-directed RNA polymerase activity (GO:0003899);	0.000997126	CAGL0E05500g	0	7.69293	up	Molecular Function: DNA-directed RNA polymerase activity (GO:0003899);	0.182171	CAGL0E05500g	0	7.22104	up	Molecular Function: DNA binding (GO:0003677);	0.717572
CAGL0L03025g	0.00030668	1.91552	up	Molecular Function: DNA-directed RNA polymerase activity (GO:0003899);	0.000997126	CAGL0L03025g	7.12e-12	3.40535	up	Molecular Function: DNA-directed RNA polymerase activity (GO:0003899);	0.182171	CAGL0L03025g	3.08e-07	2.1772	up	Molecular Function: DNA-directed RNA polymerase activity (GO:0003899);	0.301022
CAGL0E05478g	3.28e-05	2.13261	up	Molecular Function: DNA-directed RNA polymerase activity (GO:0003899);	0.000997126	CAGL0E05478g	0.00582671	1.60167	up	Molecular Function: DNA-directed RNA polymerase activity (GO:0003899);	0.182171	CAGL0E05478g	0.000948899	1.5332	up	Molecular Function: DNA-directed RNA polymerase activity (GO:0003899);	0.301022
CAGL0L02849g	1.6e-05	2.20801	up	Molecular Function: DNA-directed RNA polymerase activity (GO:0003899);	0.000997126	CAGL0L02849g	0.00623285	1.61093	up	Molecular Function: ribonucleoside binding (GO:0032549);	0.436974	CAGL0L02849g	0.00669016	1.36162	up	Molecular Function: ribonucleoside binding (GO:0032549);	0.417813
CAGL0G10109g	4.44e-16	5.18339	up	Molecular Function: DNA-directed RNA polymerase activity (GO:0003899);	0.000997126	CAGL0G10109g	2e-15	5.18112	up	Molecular Function: DNA-directed RNA polymerase activity (GO:0003899);	0.182171	CAGL0G10109g	0	5.84826	up	Molecular Function: DNA binding (GO:0003677);	0.717572
CAGL0L05676g	3.47e-07	2.54524	up	Molecular Function: amino acid binding (GO:0016597);	0.249601	CAGL0L05676g	0.00387107	1.70308	up	Molecular Function: amino acid binding (GO:0016597);	0.238163	CAGL0L05676g	0.00351912	1.43747	up	Molecular Function: aspartate carbamoyltransferase activity (GO:0004070);	0.236912
CAGL0M04191g	0.00259074	1.77116	up	Molecular Function: aspartic-type endopeptidase activity (GO:0004190);	0.784941	CAGL0M04191g	7.69e-08	2.7004	up	Molecular Function: aspartic-type endopeptidase activity (GO:0004190);	0.943907	CAGL0M04191g	1.33e-08	2.33505	up	Molecular Function: aspartic-type endopeptidase activity (GO:0004190);	0.472943
CAGL0G06908g	0.0078486	1.56362	up	Molecular Function: unfolded protein binding (GO:0051082);	0.784464	CAGL0G06908g	0.000280693	1.94079	up	Molecular Function: ATP binding (GO:0005524);	0.337999	CAGL0G06908g	9.23e-07	2.09613	up	Molecular Function: unfolded protein binding (GO:0051082);	0.729501
CAGL0F00407g	1.11e-16	4.1332	up	Molecular Function: metal ion binding (GO:0046872);	0.0712737	CAGL0F00407g	6.67e-05	2.0764	up	Molecular Function: deoxyhypusine monooxygenase activity (GO:0019135);	0.133703	CAGL0F00407g	9.1e-05	1.717	up	Molecular Function: deoxyhypusine monooxygenase activity (GO:0019135);	0.126429
CAGL0L05676g	3.47e-07	2.54524	up	Molecular Function: metal ion binding (GO:0046872);	0.0712737	CAGL0L05676g	0.00387107	1.70308	up	Molecular Function: amino acid binding (GO:0016597);	0.238163	CAGL0L05676g	0.00351912	1.43747	up	Molecular Function: aspartate carbamoyltransferase activity (GO:0004070);	0.236912
CAGL0L03828g	6.82e-06	2.27944	up	Molecular Function: metal ion binding (GO:0046872);	0.0712737	CAGL0L03828g	7.3e-09	2.85849	up	Molecular Function: metal ion binding (GO:0046872);	0.579284	CAGL0L03828g	2.49e-10	2.56441	up	Molecular Function: heme binding (GO:0020037);	0.0815426
CAGL0L06314g	4.98e-08	2.68993	up	Molecular Function: metal ion binding (GO:0046872);	0.0712737	CAGL0L06314g	0.000507635	1.87345	up	Molecular Function: metallopeptidase activity (GO:0008237);	0.443906	CAGL0L06314g	0.000158239	1.67511	up	Molecular Function: metallopeptidase activity (GO:0008237);	0.414166
CAGL0I01254g	5.7e-06	2.29898	up	Molecular Function: metal ion binding (GO:0046872);	0.0712737	CAGL0I01254g	0.000638512	1.86513	up	Molecular Function: metal ion binding (GO:0046872);	0.579284	CAGL0I01254g	0.00301552	1.43994	up	Molecular Function: metal ion binding (GO:0046872);	0.704371
CAGL0J00671g	0	6.07273	up	Molecular Function: metal ion binding (GO:0046872);	0.0712737	CAGL0J00671g	0	5.7584	up	Molecular Function: metal ion binding (GO:0046872);	0.579284	CAGL0J00671g	0	7.18657	up	Molecular Function: metal ion binding (GO:0046872);	0.704371
CAGL0K01397g	0	6.65053	up	Molecular Function: FMN adenylyltransferase activity (GO:0003919);	0.137859	CAGL0K01397g	0	7.18204	up	Molecular Function: magnesium ion binding (GO:0000287);	0.183225	CAGL0K01397g	0	6.50198	up	Molecular Function: magnesium ion binding (GO:0000287);	0.953247
CAGL0H06853g	0.000160802	1.99268	up	Molecular Function: oxidoreductase activity, acting on the CH-OH group of donors, NAD or NADP as acceptor (GO:0016616);	0.0855176	CAGL0H06853g	0.00280824	1.69297	up	Molecular Function: cofactor binding (GO:0048037);	0.238163	CAGL0H06853g	4.53e-05	1.77038	up	Molecular Function: cofactor binding (GO:0048037);	0.0474849
CAGL0L10120g	0	7.78839	up	Molecular Function: 5'-3' exoribonuclease activity (GO:0004534);	0.137859	CAGL0L10120g	0	8.26275	up	Molecular Function: 5'-3' exoribonuclease activity (GO:0004534);	0.133703	CAGL0L10120g	0	8.37222	up	Molecular Function: 5'-3' exoribonuclease activity (GO:0004534);	0.126429
CAGL0M05797g	0.000971418	1.82271	up	Molecular Function: pseudouridine synthase activity (GO:0009982);	0.773694	CAGL0M05797g	2.61e-06	2.37428	up	Molecular Function: pseudouridine synthase activity (GO:0009982);	0.762523	CAGL0M05797g	0.000416345	1.61865	up	Molecular Function: RNA binding (GO:0003723);	0.698819
CAGL0A02090g	1.1e-06	2.44227	up	Molecular Function: aminoacyl-tRNA editing activity (GO:0002161);	0.589694	CAGL0A02090g	8.78e-12	3.35877	up	Molecular Function: aminoacyl-tRNA editing activity (GO:0002161);	0.577669	CAGL0A02090g	3.95e-06	1.94506	up	Molecular Function: aminoacyl-tRNA editing activity (GO:0002161);	0.555918
CAGL0L01309g	6.4e-05	2.08425	up	Molecular Function: damaged DNA binding (GO:0003684);	0.892567	CAGL0L01309g	9.6e-06	2.26931	up	Molecular Function: damaged DNA binding (GO:0003684);	0.615626	CAGL0L01309g	0	4.20735	up	Molecular Function: damaged DNA binding (GO:0003684);	0.292753
CAGL0F01529g	0	5.44522	up	Molecular Function: GTP binding (GO:0005525);	0.943496	CAGL0F01529g	7.85e-13	3.98734	up	Molecular Function: translation elongation factor activity (GO:0003746);	0.535169	CAGL0F01529g	0	6.73705	up	Molecular Function: GTP binding (GO:0005525);	0.71921
CAGL0E05874g	6.56e-08	2.66899	up	Molecular Function: GTP binding (GO:0005525);	0.943496	CAGL0E05874g	2.59e-06	2.37918	up	Molecular Function: ATP binding (GO:0005524);	0.337999	CAGL0E05874g	0	3.93953	up	Molecular Function: GTP binding (GO:0005525);	0.71921
CAGL0I01408g	0.000161165	2.01118	up	Molecular Function: heme binding (GO:0020037);	0.260958	CAGL0I01408g	3.72e-08	2.73284	up	Molecular Function: nuclease activity (GO:0004518);	0.634254	CAGL0I01408g	0.00343188	1.43782	up	Molecular Function: heme binding (GO:0020037);	0.0815426
CAGL0L06666g	7.91e-13	3.5347	up	Molecular Function: heme binding (GO:0020037);	0.260958	CAGL0L06666g	1.63e-06	2.46467	up	Molecular Function: oxygen binding (GO:0019825);	0.249569	CAGL0L06666g	1.57e-09	2.45442	up	Molecular Function: oxygen binding (GO:0019825);	0.236912
CAGL0E04334g	0.00547435	1.70482	up	Molecular Function: heme binding (GO:0020037);	0.260958	CAGL0E04334g	3.45e-07	2.59804	up	Molecular Function: iron ion binding (GO:0005506);	0.0904536	CAGL0E04334g	0.000726508	1.61593	up	Molecular Function: heme binding (GO:0020037);	0.0815426
CAGL0L03828g	6.82e-06	2.27944	up	Molecular Function: heme binding (GO:0020037);	0.260958	CAGL0L03828g	7.3e-09	2.85849	up	Molecular Function: metal ion binding (GO:0046872);	0.579284	CAGL0L03828g	2.49e-10	2.56441	up	Molecular Function: heme binding (GO:0020037);	0.0815426
CAGL0L06666g	7.91e-13	3.5347	up	Molecular Function: oxygen binding (GO:0019825);	0.256755	CAGL0L06666g	1.63e-06	2.46467	up	Molecular Function: oxygen binding (GO:0019825);	0.249569	CAGL0L06666g	1.57e-09	2.45442	up	Molecular Function: oxygen binding (GO:0019825);	0.236912
