# Supplementary material for: Transcription factors Asg1p and Hal9p regulate pH homeostasis in Candida glabrata
Source: Front Microbiol. 2015 Aug 18;6:843. doi: 10.3389/fmicb.2015.00843 (PMC4539521; doi:10.3389/fmicb.2015.00843)
Supplement: Supplementary file 6 [file DataSheet6.XLSX]

## Sheet: Brief description
Strains
T1	wild-type strain incubated in YNB-pH 5.2 medium for 2 h
T2	wild-type strain incubated in YNB-pH 2.0 medium for 2 h
T3	Cgasg1△ mutant strain incubated in YNB-pH 5.2 medium for 2 h
T4	Cgasg1△ mutant strain incubated in YNB-pH 2.0 medium for 2 h
T5	Cghal9△ mutant strain incubated in YNB-pH 5.2 medium for 2 h
T6	Cghal9△ strain incubated in YNB-pH 2.0 medium for 2 h
Files
F1	Compared the mRNA level of T2 with that of T1, the downregulated genes were listed in file F1.
F2	Compared the mRNA level of T4 with that of T3, the downregulated genes were listed in file F2.
F3	Compared the mRNA level of T6 with that of T5, the downregulated genes were listed in file F3.
F4	Compared the mRNA level of T2 with that of T1, and the mRNA level of T4 with that of T3, the common downregulated genes were listed in file F4.
F5	Compared the mRNA level of T2 with that of T1, and the mRNA level of T6 with that of T5, the commondownregulated genes were listed in file F5.
F6	Compared the mRNA level of T4 with that of T3, and the mRNA level of T6 with that of T5, the common downregulated genes were listed in file F6.
F7	Compared the mRNA level of T2 with that of T1, the mRNA level of T4 with that of T3, and the mRNA level of T6 with that of T5, the common downregulated genes were listed in file F7.

## Sheet: F1
#Gene_ID	FDR	log2FC	regulated	Go_term	p-value
CAGL0M04741g	0.00184613	-1.83479	down	Biological Process: glycerol ether metabolic process (GO:0006662);	0.456423
CAGL0A04675g	0.00252719	-1.68591	down	Biological Process: CVT pathway (GO:0032258);	0.366888
CAGL0M12705g	0.00129921	-1.77136	down	Biological Process: vacuole fusion, non-autophagic (GO:0042144);	0.366888
CAGL0M12903g	0	-6.85776	down	Biological Process: retrograde vesicle-mediated transport, Golgi to ER (GO:0006890);	0.262645
CAGL0M04741g	0.00184613	-1.83479	down	Biological Process: cell redox homeostasis (GO:0045454);	0.772516
CAGL0H01199g	0.0091669	-1.53817	down	Biological Process: protein phosphorylation (GO:0006468);	0.84741
CAGL0K07029g	0.00179983	-1.98887	down	Biological Process: RNA splicing (GO:0008380);	0.835072
CAGL0L04224g	0.00156726	-2.93992	down	Biological Process: translation (GO:0006412);	4.85e-06
CAGL0F08569g	3.66e-13	-3.67384	down	Biological Process: cell cycle (GO:0007049);	0.865405
CAGL0M13277g	0	-5.9775	down	Biological Process: nucleoside diphosphate phosphorylation (GO:0006165);	0.141283
CAGL0G07865g	0.00216213	-1.71843	down	Biological Process: regulation of transcription from RNA polymerase II promoter (GO:0006357);	0.966846
CAGL0B01331g	0.000244984	-1.94486	down	Biological Process: nuclear-transcribed mRNA catabolic process (GO:0000956);	0.0224599
CAGL0I01210g	0.0011025	-1.83671	down	Biological Process: peptidyl-lysine methylation (GO:0018022);	0.141283
CAGL0F08173g	0.00019954	-2.66515	down	Biological Process: RNA metabolic process (GO:0016070);	0.0409056
CAGL0C04367g	0.00123851	-1.78821	down	Biological Process: fungal-type cell wall organization (GO:0031505);	0.515827
CAGL0E02123g	0.00150703	-1.75096	down	Biological Process: translational termination (GO:0006415);	0.0224599
CAGL0F05027g	0.000105867	-2.15193	down	Biological Process: translational termination (GO:0006415);	0.0224599
CAGL0A04807g	0.00322129	-1.65837	down	Biological Process: proteolysis (GO:0006508);	0.647981
CAGL0F05467g	0.00747436	-1.6176	down	Biological Process: cell division (GO:0051301);	0.0324121
CAGL0F06963g	1.05e-06	-2.54647	down	Biological Process: cell division (GO:0051301);	0.0324121
CAGL0L03223g	2.28e-05	-2.1952	down	Biological Process: cell division (GO:0051301);	0.0324121
CAGL0H07139g	0.00229061	-1.70797	down	Biological Process: cell division (GO:0051301);	0.0324121
CAGL0J11572g	0.00477652	-1.81011	down	Biological Process: cell division (GO:0051301);	0.0324121
CAGL0G02233g	0.000897573	-1.83017	down	Biological Process: cell division (GO:0051301);	0.0324121
CAGL0B02673g	0.00395481	-1.65172	down	Biological Process: centromere complex assembly (GO:0034508);	0.262645
CAGL0F05467g	0.00747436	-1.6176	down	Biological Process: chromosome segregation (GO:0007059);	0.0104314
CAGL0F06963g	1.05e-06	-2.54647	down	Biological Process: chromosome segregation (GO:0007059);	0.0104314
CAGL0H07139g	0.00229061	-1.70797	down	Biological Process: chromosome segregation (GO:0007059);	0.0104314
CAGL0G02233g	0.000897573	-1.83017	down	Biological Process: chromosome segregation (GO:0007059);	0.0104314
CAGL0B02673g	0.00395481	-1.65172	down	Biological Process: chromosome segregation (GO:0007059);	0.0104314
CAGL0L03223g	2.28e-05	-2.1952	down	Biological Process: chromosome segregation (GO:0007059);	0.0104314
CAGL0H01199g	0.0091669	-1.53817	down	Biological Process: regulation of translational initiation (GO:0006446);	0.1574
CAGL0A04675g	0.00252719	-1.68591	down	Biological Process: autophagy (GO:0006914);	0.542877
CAGL0J10428g	0.00356006	-1.6482	down	Biological Process: regulation of small GTPase mediated signal transduction (GO:0051056);	0.315168
CAGL0F05467g	0.00747436	-1.6176	down	Biological Process: mitosis (GO:0007067);	0.0426636
CAGL0F06963g	1.05e-06	-2.54647	down	Biological Process: mitosis (GO:0007067);	0.0426636
CAGL0J11572g	0.00477652	-1.81011	down	Biological Process: mitosis (GO:0007067);	0.0426636
CAGL0G02233g	0.000897573	-1.83017	down	Biological Process: mitosis (GO:0007067);	0.0426636
CAGL0L03223g	2.28e-05	-2.1952	down	Biological Process: mitosis (GO:0007067);	0.0426636
CAGL0F08569g	3.66e-13	-3.67384	down	Biological Process: chromatin remodeling (GO:0006338);	0.813331
CAGL0I01672g	0.00119902	-1.76662	down	Biological Process: protein ubiquitination (GO:0016567);	0.515827
CAGL0K07139g	1.25e-08	-3.7502	down	Biological Process: regulation of transcription, DNA-templated (GO:0006355);	0.931207
CAGL0F08569g	3.66e-13	-3.67384	down	Biological Process: regulation of transcription, DNA-templated (GO:0006355);	0.931207
CAGL0B01331g	0.000244984	-1.94486	down	Biological Process: tRNA aminoacylation for protein translation (GO:0006418);	0.366888
CAGL0I01628g	0.00287564	-1.75627	down	Biological Process: chloride transport (GO:0006821);	0.141283
CAGL0M12705g	0.00129921	-1.77136	down	Biological Process: polyphosphate metabolic process (GO:0006797);	0.141283
CAGL0M13277g	0	-5.9775	down	Biological Process: CTP biosynthetic process (GO:0006241);	0.141283
CAGL0H09856g	9.33e-05	-2.04446	down	Biological Process: DNA repair (GO:0006281);	0.983762
CAGL0K06083g	0.00102123	-1.8007	down	Biological Process: DNA repair (GO:0006281);	0.983762
CAGL0K08404g	0	-5.98702	down	Biological Process: vesicle docking (GO:0048278);	0.262645
CAGL0J09834g	0.000510377	-1.85905	down	Biological Process: protein dephosphorylation (GO:0006470);	0.0224599
CAGL0M13277g	0	-5.9775	down	Biological Process: GTP biosynthetic process (GO:0006183);	0.141283
CAGL0K07139g	1.25e-08	-3.7502	down	Biological Process: chromatin modification (GO:0016568);	0.922131
CAGL0K10890g	2.1e-10	-4.23239	down	Biological Process: oxidation-reduction process (GO:0055114);	0.102706
CAGL0J07084g	0.00150221	-1.74742	down	Biological Process: oxidation-reduction process (GO:0055114);	0.102706
CAGL0M12705g	0.00129921	-1.77136	down	Biological Process: vacuolar transport (GO:0007034);	0.098283
CAGL0J04994g	0.00595027	-1.68258	down	Biological Process: vacuolar transport (GO:0007034);	0.098283
CAGL0M14113g	0.00283256	-1.94865	down	Biological Process: NAD transport (GO:0043132);	0.098283
CAGL0G02233g	0.000897573	-1.83017	down	Biological Process: mitotic spindle organization in nucleus (GO:0030472);	8.76e-05
CAGL0F05467g	0.00747436	-1.6176	down	Biological Process: mitotic spindle organization in nucleus (GO:0030472);	8.76e-05
CAGL0F06963g	1.05e-06	-2.54647	down	Biological Process: mitotic spindle organization in nucleus (GO:0030472);	8.76e-05
CAGL0L03223g	2.28e-05	-2.1952	down	Biological Process: mitotic spindle organization in nucleus (GO:0030472);	8.76e-05
CAGL0I04070g	0.00331766	-1.65584	down	Biological Process: phospholipid biosynthetic process (GO:0008654);	0.123706
CAGL0M14113g	0.00283256	-1.94865	down	Biological Process: phospholipid biosynthetic process (GO:0008654);	0.123706
CAGL0L01831g	1.56e-08	-2.8364	down	Biological Process: cellular response to silver ion (GO:0071292);	0.456423
CAGL0J10428g	0.00356006	-1.6482	down	Biological Process: cellular bud site selection (GO:0000282);	0.0199216
CAGL0H09856g	9.33e-05	-2.04446	down	Biological Process: transmembrane transport (GO:0055085);	0.0375005
CAGL0I01628g	0.00287564	-1.75627	down	Biological Process: transmembrane transport (GO:0055085);	0.0375005
CAGL0L01831g	1.56e-08	-2.8364	down	Biological Process: cellular response to copper ion (GO:0071280);	0.456423
CAGL0K03267g	0.00101697	-1.79292	down	Biological Process: negative regulation of transcription, DNA-templated (GO:0045892);	0.704777
CAGL0M13277g	0	-5.9775	down	Biological Process: UTP biosynthetic process (GO:0006228);	0.141283
CAGL0K08404g	0	-5.98702	down	Biological Process: exocytosis (GO:0006887);	0.599362
CAGL0C04136g	0	-4.5788	down	Biological Process: glycolysis (GO:0006096);	0.216536
CAGL0M06677g	1.63e-07	-2.58133	down	Biological Process: glycolysis (GO:0006096);	0.216536
CAGL0H09856g	9.33e-05	-2.04446	down	Biological Process: nucleosome assembly (GO:0006334);	0.000676839
CAGL0C04136g	0	-4.5788	down	Biological Process: nucleosome assembly (GO:0006334);	0.000676839
CAGL0C04389g	0.000385597	-1.94275	down	Biological Process: nucleosome assembly (GO:0006334);	0.000676839
CAGL0M06677g	1.63e-07	-2.58133	down	Biological Process: nucleosome assembly (GO:0006334);	0.000676839
CAGL0K07029g	0.00179983	-1.98887	down	Biological Process: mRNA processing (GO:0006397);	0.690896
CAGL0I04686g	0.00603508	-1.62635	down	Biological Process: ATP synthesis coupled proton transport (GO:0015986);	0.68319
CAGL0H05005g	0.00412419	-1.66911	down	Biological Process: cellular process (GO:0009987);	0.150227
CAGL0M12705g	0.00129921	-1.77136	down	Biological Process: microautophagy (GO:0016237);	0.366888
CAGL0H05005g	0.00412419	-1.66911	down	Biological Process: lipid metabolic process (GO:0006629);	0.164652
CAGL0M14113g	0.00283256	-1.94865	down	Biological Process: nucleobase transport (GO:0015851);	0.0275511
CAGL0J10428g	0.00356006	-1.6482	down	Biological Process: positive regulation of GTPase activity (GO:0043547);	0.656076
CAGL0B01331g	0.000244984	-1.94486	down	Biological Process: regulation of metabolic process (GO:0019222);	0.262645
CAGL0M12705g	0.00129921	-1.77136	down	Cellular Component: vacuolar transporter chaperone complex (GO:0033254);	0.145594
CAGL0J10428g	0.00356006	-1.6482	down	Cellular Component: intracellular (GO:0005622);	0.889707
CAGL0F05467g	0.00747436	-1.6176	down	Cellular Component: spindle microtubule (GO:0005876);	0.10369
CAGL0L03223g	2.28e-05	-2.1952	down	Cellular Component: spindle microtubule (GO:0005876);	0.10369
CAGL0A04807g	0.00322129	-1.65837	down	Cellular Component: proteasome regulatory particle (GO:0005838);	0.145594
CAGL0E04180g	0.00340666	-1.68952	down	Cellular Component: endoplasmic reticulum membrane (GO:0005789);	0.999867
CAGL0L03223g	2.28e-05	-2.1952	down	Cellular Component: cytoplasm (GO:0005737);	0.159636
CAGL0G02233g	0.000897573	-1.83017	down	Cellular Component: cytoplasm (GO:0005737);	0.159636
CAGL0J06798g	0.00713083	-1.65175	down	Cellular Component: cytoplasm (GO:0005737);	0.159636
CAGL0H01573g	0.00907757	-1.68042	down	Cellular Component: cytoplasm (GO:0005737);	0.159636
CAGL0B01331g	0.000244984	-1.94486	down	Cellular Component: cytoplasm (GO:0005737);	0.159636
CAGL0G02651g	6.65e-05	-2.05721	down	Cellular Component: cytoplasm (GO:0005737);	0.159636
CAGL0K08404g	0	-5.98702	down	Cellular Component: cytoplasm (GO:0005737);	0.159636
CAGL0H03421g	5.15e-05	-2.15346	down	Cellular Component: cytoplasm (GO:0005737);	0.159636
CAGL0F05467g	0.00747436	-1.6176	down	Cellular Component: cytoplasm (GO:0005737);	0.159636
CAGL0F06963g	1.05e-06	-2.54647	down	Cellular Component: cytoplasm (GO:0005737);	0.159636
CAGL0H00594g	9.47e-05	-2.06754	down	Cellular Component: cytoplasm (GO:0005737);	0.159636
CAGL0E04422g	7.16e-07	-2.99473	down	Cellular Component: cell part (GO:0044464);	0.439643
CAGL0J11572g	0.00477652	-1.81011	down	Cellular Component: condensed chromosome kinetochore (GO:0000777);	0.328861
CAGL0H01573g	0.00907757	-1.68042	down	Cellular Component: condensed chromosome kinetochore (GO:0000777);	0.328861
CAGL0M13277g	0	-5.9775	down	Cellular Component: mitochondrial intermembrane space (GO:0005758);	0.49121
CAGL0H05005g	0.00412419	-1.66911	down	Cellular Component: cytoplasmic part (GO:0044444);	0.871421
CAGL0F06963g	1.05e-06	-2.54647	down	Cellular Component: mitotic spindle (GO:0072686);	0.0107486
CAGL0G02233g	0.000897573	-1.83017	down	Cellular Component: mitotic spindle (GO:0072686);	0.0107486
CAGL0G02233g	0.000897573	-1.83017	down	Cellular Component: protein complex (GO:0043234);	0.611391
CAGL0G02233g	0.000897573	-1.83017	down	Cellular Component: intracellular organelle part (GO:0044446);	0.668115
CAGL0A04675g	0.00252719	-1.68591	down	Cellular Component: Cvt vesicle membrane (GO:0033110);	0.145594
CAGL0H03421g	5.15e-05	-2.15346	down	Cellular Component: nuclear membrane (GO:0031965);	0.16812
CAGL0H01573g	0.00907757	-1.68042	down	Cellular Component: nuclear membrane (GO:0031965);	0.16812
CAGL0M12705g	0.00129921	-1.77136	down	Cellular Component: intrinsic component of vacuolar membrane (GO:0031310);	0.145594
CAGL0I01210g	0.0011025	-1.83671	down	Cellular Component: cytosol (GO:0005829);	0.177235
CAGL0M13277g	0	-5.9775	down	Cellular Component: cytosol (GO:0005829);	0.177235
CAGL0G02233g	0.000897573	-1.83017	down	Cellular Component: intracellular non-membrane-bounded organelle (GO:0043232);	0.376411
CAGL0I01628g	0.00287564	-1.75627	down	Cellular Component: integral component of membrane (GO:0016021);	0.962119
CAGL0G05962g	0.00156136	-1.75117	down	Cellular Component: integral component of membrane (GO:0016021);	0.962119
CAGL0H09856g	9.33e-05	-2.04446	down	Cellular Component: integral component of membrane (GO:0016021);	0.962119
CAGL0E04180g	0.00340666	-1.68952	down	Cellular Component: integral component of membrane (GO:0016021);	0.962119
CAGL0H03421g	5.15e-05	-2.15346	down	Cellular Component: integral component of membrane (GO:0016021);	0.962119
CAGL0J06798g	0.00713083	-1.65175	down	Cellular Component: spindle pole body (GO:0005816);	0.0138094
CAGL0H00594g	9.47e-05	-2.06754	down	Cellular Component: spindle pole body (GO:0005816);	0.0138094
CAGL0H03421g	5.15e-05	-2.15346	down	Cellular Component: spindle pole body (GO:0005816);	0.0138094
CAGL0H01573g	0.00907757	-1.68042	down	Cellular Component: spindle pole body (GO:0005816);	0.0138094
CAGL0H09856g	9.33e-05	-2.04446	down	Cellular Component: nucleosome (GO:0000786);	0.00178117
CAGL0C04136g	0	-4.5788	down	Cellular Component: nucleosome (GO:0000786);	0.00178117
CAGL0C04389g	0.000385597	-1.94275	down	Cellular Component: nucleosome (GO:0000786);	0.00178117
CAGL0M06677g	1.63e-07	-2.58133	down	Cellular Component: nucleosome (GO:0000786);	0.00178117
CAGL0I04686g	0.00603508	-1.62635	down	Cellular Component: proton-transporting ATP synthase complex, catalytic core F(1) (GO:0045261);	0.376411
CAGL0H07139g	0.00229061	-1.70797	down	Cellular Component: chromosome, centromeric region (GO:0000775);	0.385338
CAGL0L04224g	0.00156726	-2.93992	down	Cellular Component: mitochondrial large ribosomal subunit (GO:0005762);	0.71658
CAGL0G02233g	0.000897573	-1.83017	down	Cellular Component: DASH complex (GO:0042729);	0.000520418
CAGL0F05467g	0.00747436	-1.6176	down	Cellular Component: DASH complex (GO:0042729);	0.000520418
CAGL0F06963g	1.05e-06	-2.54647	down	Cellular Component: DASH complex (GO:0042729);	0.000520418
CAGL0L03223g	2.28e-05	-2.1952	down	Cellular Component: DASH complex (GO:0042729);	0.000520418
CAGL0A04675g	0.00252719	-1.68591	down	Cellular Component: autophagic vacuole membrane (GO:0000421);	0.270043
CAGL0F06963g	1.05e-06	-2.54647	down	Cellular Component: microtubule (GO:0005874);	0.64164
CAGL0G02233g	0.000897573	-1.83017	down	Cellular Component: microtubule (GO:0005874);	0.64164
CAGL0I04686g	0.00603508	-1.62635	down	Cellular Component: mitochondrial inner membrane (GO:0005743);	0.993226
CAGL0F08569g	3.66e-13	-3.67384	down	Cellular Component: nuclear chromosome (GO:0000228);	0.545005
CAGL0M12705g	0.00129921	-1.77136	down	Cellular Component: endoplasmic reticulum (GO:0005783);	0.598852
CAGL0F08173g	0.00019954	-2.66515	down	Cellular Component: Golgi apparatus (GO:0005794);	0.890246
CAGL0I04070g	0.00331766	-1.65584	down	Cellular Component: membrane (GO:0016020);	0.577018
CAGL0M14113g	0.00283256	-1.94865	down	Cellular Component: membrane (GO:0016020);	0.577018
CAGL0I07865g	6.96e-07	-2.48189	down	Cellular Component: membrane (GO:0016020);	0.577018
CAGL0K07029g	0.00179983	-1.98887	down	Cellular Component: nucleus (GO:0005634);	0.35945
CAGL0F02255g	0.00413963	-1.66072	down	Cellular Component: nucleus (GO:0005634);	0.35945
CAGL0H07139g	0.00229061	-1.70797	down	Cellular Component: nucleus (GO:0005634);	0.35945
CAGL0C04389g	0.000385597	-1.94275	down	Cellular Component: nucleus (GO:0005634);	0.35945
CAGL0C04136g	0	-4.5788	down	Cellular Component: nucleus (GO:0005634);	0.35945
CAGL0J06798g	0.00713083	-1.65175	down	Cellular Component: nucleus (GO:0005634);	0.35945
CAGL0H09856g	9.33e-05	-2.04446	down	Cellular Component: nucleus (GO:0005634);	0.35945
CAGL0K06083g	0.00102123	-1.8007	down	Cellular Component: nucleus (GO:0005634);	0.35945
CAGL0G02651g	6.65e-05	-2.05721	down	Cellular Component: nucleus (GO:0005634);	0.35945
CAGL0K07139g	1.25e-08	-3.7502	down	Cellular Component: nucleus (GO:0005634);	0.35945
CAGL0M06677g	1.63e-07	-2.58133	down	Cellular Component: nucleus (GO:0005634);	0.35945
CAGL0J11572g	0.00477652	-1.81011	down	Cellular Component: nucleus (GO:0005634);	0.35945
CAGL0J04994g	0.00595027	-1.68258	down	Cellular Component: retromer complex (GO:0030904);	0.145594
CAGL0G07865g	0.00216213	-1.71843	down	Cellular Component: mediator complex (GO:0016592);	0.969148
CAGL0M14113g	0.00283256	-1.94865	down	Molecular Function: phosphotransferase activity, for other substituted phosphate groups (GO:0016780);	0.304295
CAGL0I01672g	0.00119902	-1.76662	down	Molecular Function: ubiquitin-protein ligase activity (GO:0004842);	0.498313
CAGL0K07029g	0.00179983	-1.98887	down	Molecular Function: nucleic acid binding (GO:0003676);	0.0046107
CAGL0B02651g	3.28e-10	-4.20002	down	Molecular Function: nucleic acid binding (GO:0003676);	0.0046107
CAGL0J02200g	0.000255738	-1.99646	down	Molecular Function: nucleic acid binding (GO:0003676);	0.0046107
CAGL0M12705g	0.00129921	-1.77136	down	Molecular Function: mRNA binding (GO:0003729);	0.447709
CAGL0I01210g	0.0011025	-1.83671	down	Molecular Function: [cytochrome c]-lysine N-methyltransferase activity (GO:0000277);	0.137859
CAGL0J10428g	0.00356006	-1.6482	down	Molecular Function: GTPase activator activity (GO:0005096);	0.646377
CAGL0H09856g	9.33e-05	-2.04446	down	Molecular Function: protein heterodimerization activity (GO:0046982);	0.224511
CAGL0C04136g	0	-4.5788	down	Molecular Function: protein heterodimerization activity (GO:0046982);	0.224511
CAGL0C04389g	0.000385597	-1.94275	down	Molecular Function: protein heterodimerization activity (GO:0046982);	0.224511
CAGL0M06677g	1.63e-07	-2.58133	down	Molecular Function: protein heterodimerization activity (GO:0046982);	0.224511
CAGL0M12903g	0	-6.85776	down	Molecular Function: structural molecule activity (GO:0005198);	0.907455
CAGL0I09988g	3.95e-05	-2.11126	down	Molecular Function: zinc ion binding (GO:0008270);	0.323367
CAGL0M13277g	0	-5.9775	down	Molecular Function: nucleoside diphosphate kinase activity (GO:0004550);	0.137859
CAGL0E04422g	7.16e-07	-2.99473	down	Molecular Function: hydrolase activity, acting on ester bonds (GO:0016788);	0.773694
CAGL0G10065g	1.6e-09	-3.63084	down	Molecular Function: calcium ion binding (GO:0005509);	0.690563
CAGL0B01331g	0.000244984	-1.94486	down	Molecular Function: aminoacyl-tRNA ligase activity (GO:0004812);	0.359289
CAGL0J11836g	0.000192898	-1.98035	down	Molecular Function: transferase activity, transferring acyl groups (GO:0016746);	0.498313
CAGL0M04741g	0.00184613	-1.83479	down	Molecular Function: electron carrier activity (GO:0009055);	0.522251
CAGL0K07029g	0.00179983	-1.98887	down	Molecular Function: organic cyclic compound binding (GO:0097159);	0.342573
CAGL0K10890g	2.1e-10	-4.23239	down	Molecular Function: oxidoreductase activity (GO:0016491);	0.246577
CAGL0C04389g	0.000385597	-1.94275	down	Molecular Function: DNA binding (GO:0003677);	0.522394
CAGL0M06677g	1.63e-07	-2.58133	down	Molecular Function: DNA binding (GO:0003677);	0.522394
CAGL0C04136g	0	-4.5788	down	Molecular Function: DNA binding (GO:0003677);	0.522394
CAGL0H09856g	9.33e-05	-2.04446	down	Molecular Function: DNA binding (GO:0003677);	0.522394
CAGL0I01628g	0.00287564	-1.75627	down	Molecular Function: adenyl nucleotide binding (GO:0030554);	0.304295
CAGL0I04686g	0.00603508	-1.62635	down	Molecular Function: proton-transporting ATP synthase activity, rotational mechanism (GO:0046933);	0.831986
CAGL0J02200g	0.000255738	-1.99646	down	Molecular Function: nucleotide binding (GO:0000166);	0.295098
CAGL0B01331g	0.000244984	-1.94486	down	Molecular Function: nucleotide binding (GO:0000166);	0.295098
CAGL0L04224g	0.00156726	-2.93992	down	Molecular Function: structural constituent of ribosome (GO:0003735);	2.03e-06
CAGL0H01199g	0.0091669	-1.53817	down	Molecular Function: protein serine/threonine kinase activity (GO:0004674);	0.720902
CAGL0K07029g	0.00179983	-1.98887	down	Molecular Function: ATP-dependent helicase activity (GO:0008026);	7.13e-06
CAGL0I04070g	0.00331766	-1.65584	down	Molecular Function: 1-acylglycerol-3-phosphate O-acyltransferase activity (GO:0003841);	0.137859
CAGL0M14113g	0.00283256	-1.94865	down	Molecular Function: nucleobase transmembrane transporter activity (GO:0015205);	0.0253328
CAGL0J07084g	0.00150221	-1.74742	down	Molecular Function: cofactor binding (GO:0048037);	0.0593593
CAGL0L01831g	1.56e-08	-2.8364	down	Molecular Function: copper ion binding (GO:0005507);	0.422204
CAGL0K07029g	0.00179983	-1.98887	down	Molecular Function: hydrolase activity (GO:0016787);	0.136837
CAGL0B01331g	0.000244984	-1.94486	down	Molecular Function: hydrolase activity (GO:0016787);	0.136837
CAGL0F08173g	0.00019954	-2.66515	down	Molecular Function: 2',3'-cyclic-nucleotide 3'-phosphodiesterase activity (GO:0004113);	0.137859
CAGL0B01331g	0.000244984	-1.94486	down	Molecular Function: RNA binding (GO:0003723);	2.01e-07
CAGL0M04741g	0.00184613	-1.83479	down	Molecular Function: protein disulfide oxidoreductase activity (GO:0015035);	0.508163
CAGL0K10890g	2.1e-10	-4.23239	down	Molecular Function: FMN binding (GO:0010181);	0.569032
CAGL0K07029g	0.00179983	-1.98887	down	Molecular Function: heterocyclic compound binding (GO:1901363);	0.342573
CAGL0M06677g	1.63e-07	-2.58133	down	Molecular Function: phosphoglycerate mutase activity (GO:0004619);	0.142732
CAGL0C04136g	0	-4.5788	down	Molecular Function: phosphoglycerate mutase activity (GO:0004619);	0.142732
CAGL0K07029g	0.00179983	-1.98887	down	Molecular Function: ATP binding (GO:0005524);	0.565746
CAGL0M13277g	0	-5.9775	down	Molecular Function: ATP binding (GO:0005524);	0.565746
CAGL0H01199g	0.0091669	-1.53817	down	Molecular Function: ATP binding (GO:0005524);	0.565746
CAGL0E02123g	0.00150703	-1.75096	down	Molecular Function: translation release factor activity (GO:0003747);	0.051686
CAGL0F05027g	0.000105867	-2.15193	down	Molecular Function: translation release factor activity (GO:0003747);	0.051686
CAGL0G07865g	0.00216213	-1.71843	down	Molecular Function: RNA polymerase II transcription cofactor activity (GO:0001104);	0.962231
CAGL0H01199g	0.0091669	-1.53817	down	Molecular Function: protein homodimerization activity (GO:0042803);	0.249601
CAGL0I01628g	0.00287564	-1.75627	down	Molecular Function: voltage-gated chloride channel activity (GO:0005247);	0.137859
CAGL0I04686g	0.00603508	-1.62635	down	Molecular Function: proton-transporting ATPase activity, rotational mechanism (GO:0046961);	0.855245
CAGL0J09834g	0.000510377	-1.85905	down	Molecular Function: protein serine/threonine phosphatase activity (GO:0004722);	0.142732
CAGL0B02651g	3.28e-10	-4.20002	down	Molecular Function: metal ion binding (GO:0046872);	0.0712737
CAGL0H09856g	9.33e-05	-2.04446	down	Molecular Function: metal ion binding (GO:0046872);	0.0712737
CAGL0J09834g	0.000510377	-1.85905	down	Molecular Function: metal ion binding (GO:0046872);	0.0712737
CAGL0M13277g	0	-5.9775	down	Molecular Function: metal ion binding (GO:0046872);	0.0712737
CAGL0J07084g	0.00150221	-1.74742	down	Molecular Function: oxidoreductase activity, acting on the CH-OH group of donors, NAD or NADP as acceptor (GO:0016616);	0.0855176

## Sheet: F2
#Gene_ID	FDR	log2FC	regulated	Go_term	p-value
CAGL0C02959g	0.00197728	-1.75481	down	Biological Process: ATP hydrolysis coupled proton transport (GO:0015991);	0.296744
CAGL0D04048g	0.00381502	-1.6269	down	Biological Process: ATP hydrolysis coupled proton transport (GO:0015991);	0.296744
CAGL0H05841g	0.00175977	-1.71084	down	Biological Process: cellular component organization (GO:0016043);	0.335554
CAGL0H05841g	0.00175977	-1.71084	down	Biological Process: single-organism cellular process (GO:0044763);	0.544618
CAGL0F06787g	0.00875795	-1.55172	down	Biological Process: regulation of mitotic metaphase/anaphase transition (GO:0030071);	0.420253
CAGL0M13783g	2.82e-07	-2.5088	down	Biological Process: ubiquitin-dependent protein catabolic process (GO:0006511);	0.948997
CAGL0J09108g	0	-5.48463	down	Biological Process: ubiquitin-dependent protein catabolic process (GO:0006511);	0.948997
CAGL0L05104g	0.000286687	-1.89894	down	Biological Process: microtubule-based movement (GO:0007018);	0.420253
CAGL0C03113g	3.27e-05	-2.14455	down	Biological Process: deadenylation-dependent decapping of nuclear-transcribed mRNA (GO:0000290);	0.335554
CAGL0F02101g	9.95e-05	-2.01931	down	Biological Process: cellular process (GO:0009987);	0.103241
CAGL0L08624g	3.6e-06	-2.29106	down	Biological Process: cellular process (GO:0009987);	0.103241
CAGL0J06468g	6.1e-05	-2.07546	down	Biological Process: trehalose biosynthetic process (GO:0005992);	0.124548
CAGL0J07634g	0.000568974	-1.82808	down	Biological Process: peroxisome degradation (GO:0030242);	0.127349
CAGL0J07634g	0.000568974	-1.82808	down	Biological Process: CVT pathway (GO:0032258);	0.335554
CAGL0I10472g	0.00615862	-1.69715	down	Biological Process: ATP catabolic process (GO:0006200);	0.585602
CAGL0M02981g	0.00496693	-1.59824	down	Biological Process: carbohydrate catabolic process (GO:0016052);	0.0444423
CAGL0J09108g	0	-5.48463	down	Biological Process: response to stress (GO:0006950);	0.00598277
CAGL0F03245g	0.000114744	-2.01643	down	Biological Process: endoplasmic reticulum unfolded protein response (GO:0030968);	0.238517
CAGL0J03674g	0.00192729	-1.71388	down	Biological Process: cellular metabolic process (GO:0044237);	0.615009
CAGL0F06787g	0.00875795	-1.55172	down	Biological Process: anaphase-promoting complex-dependent proteasomal ubiquitin-dependent protein catabolic process (GO:0031145);	0.335554
CAGL0M10439g	5.65e-05	-2.10113	down	Biological Process: trehalose catabolic process (GO:0005993);	0.420253
CAGL0B01925g	3.5e-06	-2.30675	down	Biological Process: protein phosphorylation (GO:0006468);	0.616518
CAGL0F03245g	0.000114744	-2.01643	down	Biological Process: protein phosphorylation (GO:0006468);	0.616518
CAGL0L06006g	0.000328453	-1.90145	down	Biological Process: protein phosphorylation (GO:0006468);	0.616518
CAGL0J07018g	0.000881527	-1.81477	down	Biological Process: protein phosphorylation (GO:0006468);	0.616518
CAGL0K05401g	5.55e-16	-4.0539	down	Biological Process: oxidation-reduction process (GO:0055114);	0.142203
CAGL0M01408g	0.00146653	-1.73038	down	Biological Process: mitotic chromosome condensation (GO:0007076);	0.0444423
CAGL0C03135g	0.00240623	-1.67568	down	Biological Process: mitotic chromosome condensation (GO:0007076);	0.0444423
CAGL0F00605g	1.62e-05	-2.3013	down	Biological Process: glycolysis (GO:0006096);	0.159612
CAGL0I05214g	0.00477408	-1.62842	down	Biological Process: actin filament capping (GO:0051693);	0.238517
CAGL0J09526g	7.54e-05	-2.02291	down	Biological Process: DNA repair (GO:0006281);	0.965336
CAGL0H03113g	0.00107646	-1.76114	down	Biological Process: double-strand break repair (GO:0006302);	0.335554
CAGL0G02497g	3.38e-05	-2.10369	down	Biological Process: protein import into nucleus (GO:0006606);	0.335554
CAGL0M02981g	0.00496693	-1.59824	down	Biological Process: carbohydrate metabolic process (GO:0005975);	0.377303
CAGL0K05137g	5.4e-07	-2.46434	down	Biological Process: carbohydrate metabolic process (GO:0005975);	0.377303
CAGL0K07634g	2.9e-05	-2.10927	down	Biological Process: regulation of transcription, DNA-templated (GO:0006355);	0.890798
CAGL0J03674g	0.00192729	-1.71388	down	Biological Process: lipid metabolic process (GO:0006629);	0.274468
CAGL0G09174g	0.00334485	-1.64808	down	Biological Process: intracellular protein transport (GO:0006886);	0.931023
CAGL0F03245g	0.000114744	-2.01643	down	Biological Process: mRNA processing (GO:0006397);	0.750334
CAGL0H08712g	4.64e-09	-3.44908	down	Biological Process: cell communication (GO:0007154);	0.296744
CAGL0H10428g	0.00110378	-1.76764	down	Biological Process: cell communication (GO:0007154);	0.296744
CAGL0I07161g	0.00923121	-1.54217	down	Biological Process: chromatin remodeling (GO:0006338);	0.777099
CAGL0E02651g	0.000510411	-1.85458	down	Biological Process: negative regulation of catalytic activity (GO:0043086);	0.664148
CAGL0J09108g	0	-5.48463	down	Biological Process: ER-associated ubiquitin-dependent protein catabolic process (GO:0030433);	0.335554
CAGL0J09108g	0	-5.48463	down	Biological Process: protein ubiquitination (GO:0016567);	0.443005
CAGL0F02893g	0.00246368	-1.69134	down	Biological Process: proteolysis (GO:0006508);	0.508163
CAGL0E02651g	0.000510411	-1.85458	down	Biological Process: proteolysis (GO:0006508);	0.508163
CAGL0K08316g	0.00457946	-1.61838	down	Biological Process: small GTPase mediated signal transduction (GO:0007264);	0.920077
CAGL0L03674g	0.000866545	-1.78602	down	Biological Process: regulation of transcription from RNA polymerase II promoter (GO:0006357);	0.976353
CAGL0D04972g	2.44e-05	-2.13019	down	Biological Process: metabolic process (GO:0008152);	0.134886
CAGL0J09526g	7.54e-05	-2.02291	down	Biological Process: nucleic acid phosphodiester bond hydrolysis (GO:0090305);	0.426814
CAGL0E06666g	0.00279639	-1.76903	down	Biological Process: multi-organism process (GO:0051704);	0.09177
CAGL0A01284g	0.00320558	-1.67572	down	Biological Process: multi-organism process (GO:0051704);	0.09177
CAGL0E06666g	0.00279639	-1.76903	down	Biological Process: multi-organism cellular process (GO:0044764);	0.124548
CAGL0C03135g	0.00240623	-1.67568	down	Biological Process: cell division (GO:0051301);	0.472925
CAGL0H03113g	0.00107646	-1.76114	down	Biological Process: DNA recombination (GO:0006310);	0.914499
CAGL0F03245g	0.000114744	-2.01643	down	Biological Process: pathogenesis (GO:0009405);	0.407151
CAGL0F00605g	1.62e-05	-2.3013	down	Biological Process: phosphorylation (GO:0016310);	0.261279
CAGL0I05214g	0.00477408	-1.62842	down	Biological Process: actin cytoskeleton organization (GO:0030036);	0.494179
CAGL0H03003g	0.00120983	-1.75141	down	Biological Process: vesicle docking involved in exocytosis (GO:0006904);	0.5587
CAGL0F03245g	0.000114744	-2.01643	down	Biological Process: mRNA catabolic process (GO:0006402);	0.615009
CAGL0L01155g	0.00402604	-1.65724	down	Biological Process: ER to Golgi vesicle-mediated transport (GO:0006888);	0.587282
CAGL0M02013g	0.00260416	-1.69296	down	Biological Process: protein transport (GO:0015031);	0.959259
CAGL0H05841g	0.00175977	-1.71084	down	Biological Process: protein transport (GO:0015031);	0.959259
CAGL0L06006g	0.000328453	-1.90145	down	Biological Process: protein transport (GO:0015031);	0.959259
CAGL0J04312g	0.00978923	-1.58584	down	Biological Process: protein transport (GO:0015031);	0.959259
CAGL0H10428g	0.00110378	-1.76764	down	Biological Process: protein transport (GO:0015031);	0.959259
CAGL0G09174g	0.00334485	-1.64808	down	Biological Process: vesicle-mediated transport (GO:0016192);	0.993123
CAGL0L03674g	0.000866545	-1.78602	down	Biological Process: signal transduction (GO:0007165);	0.407151
CAGL0I05236g	0.00358972	-1.68743	down	Biological Process: signal transduction (GO:0007165);	0.407151
CAGL0G07425g	0.0002478	-1.94125	down	Biological Process: IMP biosynthetic process (GO:0006188);	0.0161818
CAGL0M02013g	0.00260416	-1.69296	down	Biological Process: autophagy (GO:0006914);	0.0471715
CAGL0H05841g	0.00175977	-1.71084	down	Biological Process: autophagy (GO:0006914);	0.0471715
CAGL0L06006g	0.000328453	-1.90145	down	Biological Process: autophagy (GO:0006914);	0.0471715
CAGL0H10428g	0.00110378	-1.76764	down	Biological Process: autophagy (GO:0006914);	0.0471715
CAGL0I05236g	0.00358972	-1.68743	down	Biological Process: regulation of protein phosphorylation (GO:0001932);	0.127349
CAGL0L05104g	0.000286687	-1.89894	down	Cellular Component: microtubule (GO:0005874);	0.950695
CAGL0F06787g	0.00875795	-1.55172	down	Cellular Component: anaphase-promoting complex (GO:0005680);	0.494077
CAGL0J07634g	0.000568974	-1.82808	down	Cellular Component: late endosome (GO:0005770);	0.238421
CAGL0I07161g	0.00923121	-1.54217	down	Cellular Component: Ino80 complex (GO:0031011);	0.558613
CAGL0K08316g	0.00457946	-1.61838	down	Cellular Component: intracellular (GO:0005622);	0.352257
CAGL0L01155g	0.00402604	-1.65724	down	Cellular Component: intracellular (GO:0005622);	0.352257
CAGL0A01284g	0.00320558	-1.67572	down	Cellular Component: cell part (GO:0044464);	0.744441
CAGL0J03674g	0.00192729	-1.71388	down	Cellular Component: membrane part (GO:0044425);	0.6641
CAGL0F00605g	1.62e-05	-2.3013	down	Cellular Component: cytosol (GO:0005829);	0.0364311
CAGL0M02981g	0.00496693	-1.59824	down	Cellular Component: cytosol (GO:0005829);	0.0364311
CAGL0G05896g	0.00167102	-1.7499	down	Cellular Component: extracellular region (GO:0005576);	0.688469
CAGL0E06666g	0.00279639	-1.76903	down	Cellular Component: fungal-type cell wall (GO:0009277);	0.000666653
CAGL0J04312g	0.00978923	-1.58584	down	Cellular Component: integral component of membrane (GO:0016021);	0.860583
CAGL0K06237g	0.000718506	-1.81015	down	Cellular Component: integral component of membrane (GO:0016021);	0.860583
CAGL0L08888g	0.000658661	-1.82237	down	Cellular Component: integral component of membrane (GO:0016021);	0.860583
CAGL0K08030g	0.000205025	-1.94619	down	Cellular Component: integral component of membrane (GO:0016021);	0.860583
CAGL0M06611g	0.000916164	-1.78323	down	Cellular Component: integral component of membrane (GO:0016021);	0.860583
CAGL0L07084g	0.00590457	-1.57538	down	Cellular Component: integral component of membrane (GO:0016021);	0.860583
CAGL0H10428g	0.00110378	-1.76764	down	Cellular Component: endosome membrane (GO:0010008);	0.77711
CAGL0L08624g	3.6e-06	-2.29106	down	Cellular Component: nuclear lumen (GO:0031981);	0.00313099
CAGL0F02101g	9.95e-05	-2.01931	down	Cellular Component: nuclear lumen (GO:0031981);	0.00313099
CAGL0C03135g	0.00240623	-1.67568	down	Cellular Component: nuclear lumen (GO:0031981);	0.00313099
CAGL0G05896g	0.00167102	-1.7499	down	Cellular Component: cell wall (GO:0005618);	0.494077
CAGL0J09108g	0	-5.48463	down	Cellular Component: ubiquitin ligase complex (GO:0000151);	0.335444
CAGL0K06237g	0.000718506	-1.81015	down	Cellular Component: vacuolar membrane (GO:0005774);	0.0833217
CAGL0H05841g	0.00175977	-1.71084	down	Cellular Component: vacuolar membrane (GO:0005774);	0.0833217
CAGL0J04312g	0.00978923	-1.58584	down	Cellular Component: Golgi apparatus (GO:0005794);	0.548418
CAGL0G09174g	0.00334485	-1.64808	down	Cellular Component: Golgi apparatus (GO:0005794);	0.548418
CAGL0M10439g	5.65e-05	-2.10113	down	Cellular Component: cytoplasm (GO:0005737);	0.190482
CAGL0L11616g	0.000268483	-1.90074	down	Cellular Component: cytoplasm (GO:0005737);	0.190482
CAGL0G07425g	0.0002478	-1.94125	down	Cellular Component: cytoplasm (GO:0005737);	0.190482
CAGL0L06006g	0.000328453	-1.90145	down	Cellular Component: cytoplasm (GO:0005737);	0.190482
CAGL0J09108g	0	-5.48463	down	Cellular Component: cytoplasm (GO:0005737);	0.190482
CAGL0G09174g	0.00334485	-1.64808	down	Cellular Component: membrane coat (GO:0030117);	0.494077
CAGL0G07403g	7.18e-06	-2.23167	down	Cellular Component: integral component of nuclear inner membrane (GO:0005639);	0.016155
CAGL0M02013g	0.00260416	-1.69296	down	Cellular Component: pre-autophagosomal structure (GO:0000407);	0.238421
CAGL0I05236g	0.00358972	-1.68743	down	Cellular Component: cAMP-dependent protein kinase complex (GO:0005952);	0.127288
CAGL0K06237g	0.000718506	-1.81015	down	Cellular Component: vacuole (GO:0005773);	0.558613
CAGL0L12914g	0.00246311	-1.82073	down	Cellular Component: plasma membrane (GO:0005886);	0.141108
CAGL0D04048g	0.00381502	-1.6269	down	Cellular Component: proton-transporting V-type ATPase, V1 domain (GO:0033180);	0.335444
CAGL0E02651g	0.000510411	-1.85458	down	Cellular Component: ascospore wall (GO:0005619);	0.335444
CAGL0H10428g	0.00110378	-1.76764	down	Cellular Component: pre-autophagosomal structure membrane (GO:0034045);	0.805614
CAGL0J04312g	0.00978923	-1.58584	down	Cellular Component: late endosome membrane (GO:0031902);	0.494077
CAGL0J03674g	0.00192729	-1.71388	down	Cellular Component: endoplasmic reticulum (GO:0005783);	0.485904
CAGL0G02497g	3.38e-05	-2.10369	down	Cellular Component: nuclear pore (GO:0005643);	0.935097
CAGL0C03135g	0.00240623	-1.67568	down	Cellular Component: intracellular non-membrane-bounded organelle (GO:0043232);	0.335444
CAGL0L08624g	3.6e-06	-2.29106	down	Cellular Component: protein complex (GO:0043234);	0.1714
CAGL0F02101g	9.95e-05	-2.01931	down	Cellular Component: protein complex (GO:0043234);	0.1714
CAGL0K06237g	0.000718506	-1.81015	down	Cellular Component: membrane (GO:0016020);	0.693466
CAGL0I10472g	0.00615862	-1.69715	down	Cellular Component: membrane (GO:0016020);	0.693466
CAGL0K08316g	0.00457946	-1.61838	down	Cellular Component: membrane (GO:0016020);	0.693466
CAGL0L07084g	0.00590457	-1.57538	down	Cellular Component: nuclear membrane (GO:0031965);	0.370055
CAGL0C02959g	0.00197728	-1.75481	down	Cellular Component: vacuolar proton-transporting V-type ATPase, V0 domain (GO:0000220);	0.238421
CAGL0M01408g	0.00146653	-1.73038	down	Cellular Component: condensin complex (GO:0000796);	0.238421
CAGL0L05104g	0.000286687	-1.89894	down	Cellular Component: kinesin complex (GO:0005871);	0.558613
CAGL0H03113g	0.00107646	-1.76114	down	Cellular Component: nucleus (GO:0005634);	0.988176
CAGL0I05214g	0.00477408	-1.62842	down	Cellular Component: nucleus (GO:0005634);	0.988176
CAGL0C03135g	0.00240623	-1.67568	down	Cellular Component: nucleus (GO:0005634);	0.988176
CAGL0L03674g	0.000866545	-1.78602	down	Cellular Component: nucleus (GO:0005634);	0.988176
CAGL0J09108g	0	-5.48463	down	Cellular Component: nucleus (GO:0005634);	0.988176
CAGL0G05896g	0.00167102	-1.7499	down	Cellular Component: anchored component of membrane (GO:0031225);	0.420142
CAGL0L02717g	0.0014255	-1.73204	down	Cellular Component: mitochondrion (GO:0005739);	0.95437
CAGL0I05214g	0.00477408	-1.62842	down	Cellular Component: WASH complex (GO:0071203);	0.238421
CAGL0I05214g	0.00477408	-1.62842	down	Cellular Component: F-actin capping protein complex (GO:0008290);	0.238421
CAGL0L05104g	0.000286687	-1.89894	down	Molecular Function: microtubule binding (GO:0008017);	0.394681
CAGL0I05214g	0.00477408	-1.62842	down	Molecular Function: actin binding (GO:0003779);	0.951459
CAGL0E02651g	0.000510411	-1.85458	down	Molecular Function: serine-type endopeptidase activity (GO:0004252);	0.443906
CAGL0K02563g	0.000935564	-1.78048	down	Molecular Function: zinc ion binding (GO:0008270);	0.484442
CAGL0L06336g	0.00150139	-1.85178	down	Molecular Function: zinc ion binding (GO:0008270);	0.484442
CAGL0L03674g	0.000866545	-1.78602	down	Molecular Function: zinc ion binding (GO:0008270);	0.484442
CAGL0K07634g	2.9e-05	-2.10927	down	Molecular Function: zinc ion binding (GO:0008270);	0.484442
CAGL0I10472g	0.00615862	-1.69715	down	Molecular Function: ATPase activity (GO:0016887);	0.579823
CAGL0M13783g	2.82e-07	-2.5088	down	Molecular Function: ubiquitin thiolesterase activity (GO:0004221);	0.935184
CAGL0I01694g	0.00276535	-1.66027	down	Molecular Function: helicase activity (GO:0004386);	0.434519
CAGL0L03674g	0.000866545	-1.78602	down	Molecular Function: sequence-specific DNA binding RNA polymerase II transcription factor activity (GO:0000981);	0.982539
CAGL0D04048g	0.00381502	-1.6269	down	Molecular Function: proton-transporting ATPase activity, rotational mechanism (GO:0046961);	0.535169
CAGL0B01925g	3.5e-06	-2.30675	down	Molecular Function: protein serine/threonine kinase activity (GO:0004674);	0.777535
CAGL0F03245g	0.000114744	-2.01643	down	Molecular Function: protein serine/threonine kinase activity (GO:0004674);	0.777535
CAGL0L06006g	0.000328453	-1.90145	down	Molecular Function: protein serine/threonine kinase activity (GO:0004674);	0.777535
CAGL0K06237g	0.000718506	-1.81015	down	Molecular Function: hydrolase activity (GO:0016787);	0.0307343
CAGL0C03113g	3.27e-05	-2.14455	down	Molecular Function: hydrolase activity (GO:0016787);	0.0307343
CAGL0H05841g	0.00175977	-1.71084	down	Molecular Function: phosphatidylinositol binding (GO:0035091);	0.183333
CAGL0H08712g	4.64e-09	-3.44908	down	Molecular Function: phosphatidylinositol binding (GO:0035091);	0.183333
CAGL0H10428g	0.00110378	-1.76764	down	Molecular Function: phosphatidylinositol binding (GO:0035091);	0.183333
CAGL0K07634g	2.9e-05	-2.10927	down	Molecular Function: sequence-specific DNA binding (GO:0043565);	0.695311
CAGL0E06666g	0.00279639	-1.76903	down	Molecular Function: binding (GO:0005488);	0.615626
CAGL0J03674g	0.00192729	-1.71388	down	Molecular Function: transferase activity, transferring acyl groups other than amino-acyl groups (GO:0016747);	0.634254
CAGL0J09526g	7.54e-05	-2.02291	down	Molecular Function: endonuclease activity (GO:0004519);	0.925108
CAGL0C02959g	0.00197728	-1.75481	down	Molecular Function: hydrogen ion transmembrane transporter activity (GO:0015078);	0.65167
CAGL0M10439g	5.65e-05	-2.10113	down	Molecular Function: alpha,alpha-trehalase activity (GO:0004555);	0.249569
CAGL0L06006g	0.000328453	-1.90145	down	Molecular Function: kinase activity (GO:0016301);	0.30591
CAGL0L08888g	0.000658661	-1.82237	down	Molecular Function: hedgehog receptor activity (GO:0008158);	0.133703
CAGL0H08778g	0.0023192	-1.68794	down	Molecular Function: RNA binding (GO:0003723);	0.59889
CAGL0F00605g	1.62e-05	-2.3013	down	Molecular Function: hexokinase activity (GO:0004396);	0.349974
CAGL0K08316g	0.00457946	-1.61838	down	Molecular Function: GTP binding (GO:0005525);	0.967042
CAGL0M02981g	0.00496693	-1.59824	down	Molecular Function: phosphoglucomutase activity (GO:0004614);	0.133703
CAGL0H03113g	0.00107646	-1.76114	down	Molecular Function: DNA binding (GO:0003677);	0.868688
CAGL0J09526g	7.54e-05	-2.02291	down	Molecular Function: DNA binding (GO:0003677);	0.868688
CAGL0I01694g	0.00276535	-1.66027	down	Molecular Function: DNA binding (GO:0003677);	0.868688
CAGL0L03674g	0.000866545	-1.78602	down	Molecular Function: DNA binding (GO:0003677);	0.868688
CAGL0K04917g	0.00141642	-1.73822	down	Molecular Function: DNA binding (GO:0003677);	0.868688
CAGL0I05236g	0.00358972	-1.68743	down	Molecular Function: cAMP binding (GO:0030552);	0.133703
CAGL0L08888g	0.000658661	-1.82237	down	Molecular Function: transporter activity (GO:0005215);	0.476684
CAGL0J09108g	0	-5.48463	down	Molecular Function: ubiquitin-ubiquitin ligase activity (GO:0034450);	0.133703
CAGL0I05236g	0.00358972	-1.68743	down	Molecular Function: cAMP-dependent protein kinase regulator activity (GO:0008603);	0.133703
CAGL0K07634g	2.9e-05	-2.10927	down	Molecular Function: sequence-specific DNA binding transcription factor activity (GO:0003700);	0.479126
CAGL0F03245g	0.000114744	-2.01643	down	Molecular Function: ribonuclease activity (GO:0004540);	0.238163
CAGL0K08030g	0.000205025	-1.94619	down	Molecular Function: phospholipid binding (GO:0005543);	0.833498
CAGL0L02717g	0.0014255	-1.73204	down	Molecular Function: carbon-nitrogen ligase activity, with glutamine as amido-N-donor (GO:0016884);	0.349974
CAGL0M13783g	2.82e-07	-2.5088	down	Molecular Function: cysteine-type peptidase activity (GO:0008234);	0.925108
CAGL0K05401g	5.55e-16	-4.0539	down	Molecular Function: thiol oxidase activity (GO:0016972);	0.133703
CAGL0M02013g	0.00260416	-1.69296	down	Molecular Function: protein binding (GO:0005515);	0.349974
CAGL0M02981g	0.00496693	-1.59824	down	Molecular Function: intramolecular transferase activity, phosphotransferases (GO:0016868);	0.0487608
CAGL0K06237g	0.000718506	-1.81015	down	Molecular Function: endopolyphosphatase activity (GO:0000298);	0.133703
CAGL0L05104g	0.000286687	-1.89894	down	Molecular Function: ATP binding (GO:0005524);	0.337999
CAGL0I10472g	0.00615862	-1.69715	down	Molecular Function: ATP binding (GO:0005524);	0.337999
CAGL0I01694g	0.00276535	-1.66027	down	Molecular Function: ATP binding (GO:0005524);	0.337999
CAGL0B01925g	3.5e-06	-2.30675	down	Molecular Function: ATP binding (GO:0005524);	0.337999
CAGL0F03245g	0.000114744	-2.01643	down	Molecular Function: ATP binding (GO:0005524);	0.337999
CAGL0L06006g	0.000328453	-1.90145	down	Molecular Function: ATP binding (GO:0005524);	0.337999
CAGL0J07018g	0.000881527	-1.81477	down	Molecular Function: ATP binding (GO:0005524);	0.337999
CAGL0F00605g	1.62e-05	-2.3013	down	Molecular Function: ATP binding (GO:0005524);	0.337999
CAGL0G09174g	0.00334485	-1.64808	down	Molecular Function: protein transporter activity (GO:0008565);	0.615626
CAGL0M10439g	5.65e-05	-2.10113	down	Molecular Function: calcium ion binding (GO:0005509);	0.866804
CAGL0D04972g	2.44e-05	-2.13019	down	Molecular Function: transferase activity, transferring acyl groups (GO:0016746);	0.476684
CAGL0E04884g	0.00661249	-1.60225	down	Molecular Function: metal ion binding (GO:0046872);	0.579284
CAGL0F02145g	0.00299813	-1.69176	down	Molecular Function: hydrolase activity, acting on ester bonds (GO:0016788);	0.394681
CAGL0E02651g	0.000510411	-1.85458	down	Molecular Function: identical protein binding (GO:0042802);	0.577669
CAGL0K05137g	5.4e-07	-2.46434	down	Molecular Function: catalytic activity (GO:0003824);	0.612909
CAGL0J06468g	6.1e-05	-2.07546	down	Molecular Function: catalytic activity (GO:0003824);	0.612909
CAGL0G07425g	0.0002478	-1.94125	down	Molecular Function: AMP deaminase activity (GO:0003876);	0.0178363
CAGL0K04917g	0.00141642	-1.73822	down	Molecular Function: chromatin binding (GO:0003682);	0.476684
CAGL0M02981g	0.00496693	-1.59824	down	Molecular Function: magnesium ion binding (GO:0000287);	0.183225
CAGL0E04884g	0.00661249	-1.60225	down	Molecular Function: nucleic acid binding (GO:0003676);	0.635016
CAGL0H08778g	0.0023192	-1.68794	down	Molecular Function: nucleotide binding (GO:0000166);	0.477659
CAGL0L05104g	0.000286687	-1.89894	down	Molecular Function: microtubule motor activity (GO:0003777);	0.436974
CAGL0F02893g	0.00246368	-1.69134	down	Molecular Function: peptidase activity (GO:0008233);	0.394681
CAGL0J07018g	0.000881527	-1.81477	down	Molecular Function: protein kinase activity (GO:0004672);	0.343555
CAGL0L03674g	0.000866545	-1.78602	down	Molecular Function: signal transducer activity (GO:0004871);	0.17317

## Sheet: F3
#Gene_ID	FDR	log2FC	regulated	Go_term	p-value
CAGL0I10791g	2.9e-10	-2.46628	down	Biological Process: cellular amino acid metabolic process (GO:0006520);	0.0496071
CAGL0D01892g	0.00782509	-1.36795	down	Biological Process: cellular amino acid metabolic process (GO:0006520);	0.0496071
CAGL0I01144g	0.00230063	-1.43065	down	Biological Process: cell communication (GO:0007154);	0.566276
CAGL0M13343g	0.00331355	-1.52151	down	Biological Process: pentose-phosphate shunt (GO:0006098);	0.730825
CaglfMp12	1.2e-05	-2.88518	down	Biological Process: mitochondrial electron transport, cytochrome c to oxygen (GO:0006123);	0.649905
CAGL0A03080g	9.54e-07	-2.08045	down	Biological Process: mitochondrial respiratory chain complex II assembly (GO:0034553);	0.122813
CAGL0I07469g	2.02e-06	-2.09914	down	Biological Process: tRNA splicing, via endonucleolytic cleavage and ligation (GO:0006388);	0.325134
CAGL0F01419g	0.00539916	-1.41132	down	Biological Process: sterol import (GO:0035376);	0.325134
CAGL0I01562g	0.001197	-1.51118	down	Biological Process: cellular copper ion homeostasis (GO:0006878);	0.116946
CAGL0C00671g	1.68e-05	-1.83407	down	Biological Process: DNA recombination (GO:0006310);	0.667987
CAGL0H04983g	0.00128421	-1.54281	down	Biological Process: GDP-mannose biosynthetic process (GO:0009298);	0.076245
CAGL0B01947g	3.79e-08	-2.24286	down	Biological Process: inositol biosynthetic process (GO:0006021);	0.00183953
CAGL0J07590g	0.00234818	-1.48971	down	Biological Process: iron-sulfur cluster assembly (GO:0016226);	0.305042
CAGL0A03300g	0.000694212	-1.76933	down	Biological Process: methylation (GO:0032259);	0.254102
CAGL0B02717g	0.00222661	-1.46384	down	Biological Process: acetyl-CoA biosynthetic process from acetate (GO:0019427);	0.230577
CAGL0M11104g	6.95e-08	-2.15898	down	Biological Process: posttranslational protein targeting to membrane, translocation (GO:0031204);	0.325134
CAGL0I01562g	0.001197	-1.51118	down	Biological Process: protein targeting to vacuole (GO:0006623);	0.230577
CAGL0K01529g	0.000130214	-1.67741	down	Biological Process: tRNA processing (GO:0008033);	0.0213973
CAGL0I01562g	0.001197	-1.51118	down	Biological Process: cellular iron ion homeostasis (GO:0006879);	0.408096
CAGL0G07821g	0.00132713	-1.52102	down	Biological Process: cellular macromolecule metabolic process (GO:0044260);	0.408096
CAGL0I01562g	0.001197	-1.51118	down	Biological Process: endocytosis (GO:0006897);	0.256761
CAGL0G08316g	0.00143783	-1.72955	down	Biological Process: cellular process (GO:0009987);	0.636066
CAGL0G04807g	0.00230112	-1.42954	down	Biological Process: intracellular protein transport (GO:0006886);	0.555093
CAGL0K09548g	0.0013967	-1.48355	down	Biological Process: GPI anchor biosynthetic process (GO:0006506);	0.602502
CAGL0J02684g	0.000202225	-1.62544	down	Biological Process: ergosterol biosynthetic process (GO:0006696);	0.486939
CAGL0G07821g	0.00132713	-1.52102	down	Biological Process: glutaminyl-tRNAGln biosynthesis via transamidation (GO:0070681);	0.325134
CAGL0I01562g	0.001197	-1.51118	down	Biological Process: vacuole organization (GO:0007033);	0.122813
CAGL0E01309g	0.0038465	-1.39097	down	Biological Process: phosphorylation (GO:0016310);	0.57872
CAGL0G09339g	0.00757233	-1.32262	down	Biological Process: phosphorylation (GO:0016310);	0.57872
CAGL0I09812g	1.22e-05	-1.82832	down	Biological Process: phosphorylation (GO:0016310);	0.57872
CAGL0G07821g	0.00132713	-1.52102	down	Biological Process: mitochondrial translation (GO:0032543);	0.408096
CAGL0F06391g	0.00102471	-1.49492	down	Biological Process: positive regulation of Rab GTPase activity (GO:0032851);	0.143605
CAGL0B01947g	3.79e-08	-2.24286	down	Biological Process: regulation of gene expression (GO:0010468);	0.015048
CAGL0M06875g	0.00346214	-1.43227	down	Biological Process: regulation of transcription, DNA-templated (GO:0006355);	0.944586
CAGL0I05764g	0.00400171	-1.44674	down	Biological Process: regulation of transcription, DNA-templated (GO:0006355);	0.944586
CAGL0B00264g	0.00686738	-1.33759	down	Biological Process: regulation of transcription, DNA-templated (GO:0006355);	0.944586
CAGL0M02673g	7.61e-05	-1.69417	down	Biological Process: aerobic respiration (GO:0009060);	0.305042
CAGL0I09812g	1.22e-05	-1.82832	down	Biological Process: vesicle-mediated transport (GO:0016192);	0.629568
CAGL0G04807g	0.00230112	-1.42954	down	Biological Process: vesicle-mediated transport (GO:0016192);	0.629568
CAGL0A03300g	0.000694212	-1.76933	down	Biological Process: nucleobase-containing compound metabolic process (GO:0006139);	0.0414651
CAGL0J02684g	0.000202225	-1.62544	down	Biological Process: branched-chain amino acid biosynthetic process (GO:0009082);	0.544741
CAGL0E06006g	0.000157426	-1.64381	down	Biological Process: transmembrane transport (GO:0055085);	0.256705
CAGL0I07447g	9.03e-10	-2.42748	down	Biological Process: transmembrane transport (GO:0055085);	0.256705
CAGL0G04081g	0.00312398	-1.40177	down	Biological Process: transmembrane transport (GO:0055085);	0.256705
CAGL0A02211g	0.000405728	-1.7134	down	Biological Process: transmembrane transport (GO:0055085);	0.256705
C.glabrata_newGene_6	0.00177022	-1.61787	down	Biological Process: respiratory electron transport chain (GO:0022904);	0.325134
C.glabrata_newGene_6	0.00177022	-1.61787	down	Biological Process: mitochondrial electron transport, ubiquinol to cytochrome c (GO:0006122);	0.544741
CAGL0I09592g	7.04e-06	-1.87968	down	Biological Process: carbamoyl phosphate biosynthetic process (GO:0070409);	0.0414651
CAGL0M04917g	7.56e-12	-2.88026	down	Biological Process: regulation of Rho protein signal transduction (GO:0035023);	0.116946
CaglfMp12	1.2e-05	-2.88518	down	Biological Process: aerobic electron transport chain (GO:0019646);	0.122813
CAGL0K01837g	0.00619153	-1.38307	down	Biological Process: lipid metabolic process (GO:0006629);	0.486272
CAGL0I00418g	7.8e-05	-1.78653	down	Biological Process: oxidation-reduction process (GO:0055114);	0.0060564
CAGL0C04543g	0.00020716	-1.64638	down	Biological Process: oxidation-reduction process (GO:0055114);	0.0060564
CAGL0H04125g	0.00368437	-1.43451	down	Biological Process: oxidation-reduction process (GO:0055114);	0.0060564
CAGL0M09713g	0.00295926	-1.41208	down	Biological Process: oxidation-reduction process (GO:0055114);	0.0060564
CAGL0L09537g	0.000796424	-1.62786	down	Biological Process: oxidation-reduction process (GO:0055114);	0.0060564
CAGL0I10406g	0.0011879	-1.51895	down	Biological Process: ubiquitin-dependent protein catabolic process (GO:0006511);	0.639224
CAGL0C04609g	0.00820997	-1.34934	down	Biological Process: ubiquitin-dependent protein catabolic process (GO:0006511);	0.639224
CAGL0E06006g	0.000157426	-1.64381	down	Biological Process: cation transport (GO:0006812);	0.892878
CAGL0I09592g	7.04e-06	-1.87968	down	Biological Process: glutamine catabolic process (GO:0006543);	0.0414651
CAGL0E01309g	0.0038465	-1.39097	down	Biological Process: glycerophospholipid biosynthetic process (GO:0046474);	0.015048
CAGL0I09812g	1.22e-05	-1.82832	down	Biological Process: phosphatidic acid biosynthetic process (GO:0006654);	0.122813
CAGL0M06875g	0.00346214	-1.43227	down	Biological Process: regulation of cyclin-dependent protein serine/threonine kinase activity (GO:0000079);	0.667987
CAGL0B01507g	2.05e-05	-1.79987	down	Biological Process: amino acid transmembrane transport (GO:0003333);	0.452874
CAGL0B01507g	2.05e-05	-1.79987	down	Biological Process: arginine metabolic process (GO:0006525);	0.325134
CAGL0H10098g	0.0033553	-1.42518	down	Biological Process: mRNA splicing, via spliceosome (GO:0000398);	0.399169
CAGL0C00671g	1.68e-05	-1.83407	down	Biological Process: meiosis (GO:0007126);	0.566276
CAGL0L10780g	4e-15	-3.02468	down	Biological Process: fatty acid biosynthetic process (GO:0006633);	0.082434
CAGL0I00418g	7.8e-05	-1.78653	down	Biological Process: fatty acid biosynthetic process (GO:0006633);	0.082434
CAGL0J10868g	9.48e-05	-1.74574	down	Biological Process: fatty acid biosynthetic process (GO:0006633);	0.082434
CAGL0F04279g	0.00148705	-1.46438	down	Biological Process: riboflavin biosynthetic process (GO:0009231);	0.544741
CAGL0K02277g	0.000107616	-1.70257	down	Biological Process: cell cycle (GO:0007049);	0.101158
CAGL0E04840g	0.000110689	-2.11388	down	Biological Process: cell cycle (GO:0007049);	0.101158
CAGL0H04983g	0.00128421	-1.54281	down	Biological Process: cell cycle (GO:0007049);	0.101158
C.glabrata_newGene_90	0.00848903	-1.32198	down	Biological Process: adhesion to host (GO:0044406);	0.00897475
C.glabrata_newGene_57	0.000181712	-1.63029	down	Biological Process: adhesion to host (GO:0044406);	0.00897475
CAGL0F01419g	0.00539916	-1.41132	down	Biological Process: ATP catabolic process (GO:0006200);	0.54801
CAGL0L00157g	0.00213379	-1.48563	down	Biological Process: flocculation (GO:0000128);	0.649905
CAGL0L10450g	0.00411612	-1.38042	down	Biological Process: protein glycosylation (GO:0006486);	0.512596
CAGL0A01760g	0.00481273	-1.39602	down	Biological Process: arginyl-tRNA aminoacylation (GO:0006420);	0.230577
CAGL0I09592g	7.04e-06	-1.87968	down	Biological Process: arginine biosynthetic process (GO:0006526);	0.00274321
CAGL0B01507g	2.05e-05	-1.79987	down	Biological Process: arginine biosynthetic process (GO:0006526);	0.00274321
CAGL0G09339g	0.00757233	-1.32262	down	Biological Process: carbohydrate metabolic process (GO:0005975);	0.19495
CAGL0G09515g	0.00125721	-1.51518	down	Biological Process: carbohydrate metabolic process (GO:0005975);	0.19495
CAGL0F01287g	0.000458868	-1.60996	down	Biological Process: carbohydrate metabolic process (GO:0005975);	0.19495
CAGL0D02244g	0.000427593	-1.70351	down	Biological Process: protein phosphorylation (GO:0006468);	0.443373
C.glabrata_newGene_89	8.04e-05	-1.72699	down	Biological Process: multi-organism process (GO:0051704);	0.082434
C.glabrata_newGene_31	4.45e-11	-4.51	down	Biological Process: multi-organism process (GO:0051704);	0.082434
CAGL0G08316g	0.00143783	-1.72955	down	Biological Process: primary metabolic process (GO:0044238);	0.208619
CAGL0G07821g	0.00132713	-1.52102	down	Biological Process: primary metabolic process (GO:0044238);	0.208619
CAGL0J00561g	0.00198275	-1.44171	down	Biological Process: biosynthetic process (GO:0009058);	0.016808
CAGL0H04125g	0.00368437	-1.43451	down	Biological Process: biosynthetic process (GO:0009058);	0.016808
CAGL0D01892g	0.00782509	-1.36795	down	Biological Process: biosynthetic process (GO:0009058);	0.016808
CAGL0H04983g	0.00128421	-1.54281	down	Biological Process: biosynthetic process (GO:0009058);	0.016808
CAGL0H04125g	0.00368437	-1.43451	down	Biological Process: cellular response to oxidative stress (GO:0034599);	0.399169
CAGL0H04125g	0.00368437	-1.43451	down	Biological Process: dehydro-D-arabinono-1,4-lactone biosynthetic process (GO:0070485);	0.122813
CAGL0K02277g	0.000107616	-1.70257	down	Biological Process: cell division (GO:0051301);	0.622708
CAGL0M02673g	7.61e-05	-1.69417	down	Biological Process: protein complex assembly (GO:0006461);	0.544741
CAGL0A02211g	0.000405728	-1.7134	down	Biological Process: carbohydrate transport (GO:0008643);	0.0440406
CAGL0I01562g	0.001197	-1.51118	down	Biological Process: ATP hydrolysis coupled proton transport (GO:0015991);	0.566276
CAGL0C02783g	5.25e-05	-2.12071	down	Biological Process: DNA metabolic process (GO:0006259);	0.763991
CAGL0L04576g	1.85e-05	-1.83036	down	Biological Process: regulation of transcription from RNA polymerase II promoter (GO:0006357);	0.838733
CAGL0K07436g	0.00106527	-1.56364	down	Biological Process: transport (GO:0006810);	0.277705
CAGL0I09812g	1.22e-05	-1.82832	down	Cellular Component: integral component of endoplasmic reticulum membrane (GO:0030176);	0.325666
CAGL0M11104g	6.95e-08	-2.15898	down	Cellular Component: Ssh1 translocon complex (GO:0071261);	0.123031
CAGL0C04609g	0.00820997	-1.34934	down	Cellular Component: intracellular (GO:0005622);	0.620742
CAGL0G07315g	0.00480503	-1.39704	down	Cellular Component: mitochondrial membrane (GO:0031966);	0.0880666
CAGL0I10406g	0.0011879	-1.51895	down	Cellular Component: proteasome core complex, alpha-subunit complex (GO:0019773);	0.601578
CAGL0I05764g	0.00400171	-1.44674	down	Cellular Component: nucleus (GO:0005634);	0.794256
CAGL0B00264g	0.00686738	-1.33759	down	Cellular Component: nucleus (GO:0005634);	0.794256
CAGL0I10406g	0.0011879	-1.51895	down	Cellular Component: nucleus (GO:0005634);	0.794256
CAGL0K06699g	0.000553751	-1.55029	down	Cellular Component: nucleus (GO:0005634);	0.794256
CAGL0L04576g	1.85e-05	-1.83036	down	Cellular Component: nucleus (GO:0005634);	0.794256
CAGL0H10098g	0.0033553	-1.42518	down	Cellular Component: nucleus (GO:0005634);	0.794256
CAGL0I05764g	0.00400171	-1.44674	down	Cellular Component: cytoplasm (GO:0005737);	0.273016
CAGL0H04983g	0.00128421	-1.54281	down	Cellular Component: cytoplasm (GO:0005737);	0.273016
CAGL0A01760g	0.00481273	-1.39602	down	Cellular Component: cytoplasm (GO:0005737);	0.273016
CAGL0K01837g	0.00619153	-1.38307	down	Cellular Component: cytoplasm (GO:0005737);	0.273016
CAGL0K01529g	0.000130214	-1.67741	down	Cellular Component: cytoplasm (GO:0005737);	0.273016
CAGL0K06699g	0.000553751	-1.55029	down	Cellular Component: cytoplasm (GO:0005737);	0.273016
CAGL0I09592g	7.04e-06	-1.87968	down	Cellular Component: cytoplasm (GO:0005737);	0.273016
CAGL0G07821g	0.00132713	-1.52102	down	Cellular Component: mitochondrial inner membrane (GO:0005743);	0.934149
CAGL0M02673g	7.61e-05	-1.69417	down	Cellular Component: mitochondrial inner membrane (GO:0005743);	0.934149
CAGL0G09515g	0.00125721	-1.51518	down	Cellular Component: extracellular region (GO:0005576);	0.906733
CAGL0G04807g	0.00230112	-1.42954	down	Cellular Component: membrane (GO:0016020);	0.338204
CAGL0B00616g	0.00184984	-1.48023	down	Cellular Component: membrane (GO:0016020);	0.338204
CAGL0H04125g	0.00368437	-1.43451	down	Cellular Component: membrane (GO:0016020);	0.338204
CAGL0D01760g	0.000336943	-1.59406	down	Cellular Component: membrane (GO:0016020);	0.338204
CAGL0I09812g	1.22e-05	-1.82832	down	Cellular Component: membrane (GO:0016020);	0.338204
CAGL0G08316g	0.00143783	-1.72955	down	Cellular Component: membrane (GO:0016020);	0.338204
CAGL0F01287g	0.000458868	-1.60996	down	Cellular Component: fungal-type cell wall (GO:0009277);	0.000436655
C.glabrata_newGene_89	8.04e-05	-1.72699	down	Cellular Component: fungal-type cell wall (GO:0009277);	0.000436655
C.glabrata_newGene_57	0.000181712	-1.63029	down	Cellular Component: fungal-type cell wall (GO:0009277);	0.000436655
C.glabrata_newGene_42	9e-08	-2.22716	down	Cellular Component: fungal-type cell wall (GO:0009277);	0.000436655
C.glabrata_newGene_90	0.00848903	-1.32198	down	Cellular Component: fungal-type cell wall (GO:0009277);	0.000436655
CAGL0G08316g	0.00143783	-1.72955	down	Cellular Component: cytoplasmic part (GO:0044444);	0.48804
CAGL0M13343g	0.00331355	-1.52151	down	Cellular Component: cytosol (GO:0005829);	0.504896
CAGL0I09812g	1.22e-05	-1.82832	down	Cellular Component: nuclear membrane (GO:0031965);	0.353571
CAGL0G08316g	0.00143783	-1.72955	down	Cellular Component: intracellular membrane-bounded organelle (GO:0043231);	0.669253
CAGL0H04125g	0.00368437	-1.43451	down	Cellular Component: integral component of mitochondrial outer membrane (GO:0031307);	0.408737
CAGL0K09548g	0.0013967	-1.48355	down	Cellular Component: endoplasmic reticulum membrane (GO:0005789);	0.750174
CAGL0L10450g	0.00411612	-1.38042	down	Cellular Component: endoplasmic reticulum membrane (GO:0005789);	0.750174
CAGL0G08217g	0.00113208	-1.48712	down	Cellular Component: endoplasmic reticulum membrane (GO:0005789);	0.750174
CAGL0E02629g	0.00812577	-1.31653	down	Cellular Component: endoplasmic reticulum membrane (GO:0005789);	0.750174
CAGL0M09713g	0.00295926	-1.41208	down	Cellular Component: lipid particle (GO:0005811);	0.123031
CAGL0B01507g	2.05e-05	-1.79987	down	Cellular Component: mitochondrial matrix (GO:0005759);	0.581463
CAGL0G07821g	0.00132713	-1.52102	down	Cellular Component: glutamyl-tRNA(Gln) amidotransferase complex (GO:0030956);	0.325666
CAGL0I01562g	0.001197	-1.51118	down	Cellular Component: proton-transporting V-type ATPase, V0 domain (GO:0033179);	0.408737
C.glabrata_newGene_6	0.00177022	-1.61787	down	Cellular Component: mitochondrial respiratory chain complex III (GO:0005750);	0.601578
CAGL0E04840g	0.000110689	-2.11388	down	Cellular Component: septin complex (GO:0031105);	0.257424
CAGL0I09812g	1.22e-05	-1.82832	down	Cellular Component: Golgi membrane (GO:0000139);	0.592995
C.glabrata_newGene_6	0.00177022	-1.61787	down	Cellular Component: respiratory chain (GO:0070469);	0.0441849
C.glabrata_newGene_6	0.00177022	-1.61787	down	Cellular Component: mitochondrion (GO:0005739);	0.629933
CaglfMp12	1.2e-05	-2.88518	down	Cellular Component: mitochondrion (GO:0005739);	0.629933
CAGL0L05280g	0.00568623	-1.37613	down	Cellular Component: mitochondrion (GO:0005739);	0.629933
CAGL0M09713g	0.00295926	-1.41208	down	Cellular Component: mitochondrion (GO:0005739);	0.629933
CAGL0J10868g	9.48e-05	-1.74574	down	Cellular Component: mitochondrion (GO:0005739);	0.629933
CAGL0I01144g	0.00230063	-1.43065	down	Cellular Component: endosome membrane (GO:0010008);	0.764823
CAGL0M06875g	0.00346214	-1.43227	down	Cellular Component: DNA-directed RNA polymerase II, holoenzyme (GO:0016591);	0.123031
CAGL0C00671g	1.68e-05	-1.83407	down	Cellular Component: plasma membrane (GO:0005886);	0.00845633
CAGL0M08552g	3.83e-06	-1.94438	down	Cellular Component: plasma membrane (GO:0005886);	0.00845633
CAGL0A02211g	0.000405728	-1.7134	down	Cellular Component: plasma membrane (GO:0005886);	0.00845633
CaglfMp12	1.2e-05	-2.88518	down	Cellular Component: mitochondrial respiratory chain complex IV (GO:0005751);	0.353571
CAGL0G07821g	0.00132713	-1.52102	down	Cellular Component: intracellular part (GO:0044424);	0.282178
CAGL0I00418g	7.8e-05	-1.78653	down	Cellular Component: endoplasmic reticulum (GO:0005783);	0.68836
CAGL0M02673g	7.61e-05	-1.69417	down	Cellular Component: mitochondrial ribosome (GO:0005761);	0.481604
CAGL0M11104g	6.95e-08	-2.15898	down	Cellular Component: Sec61 translocon complex (GO:0005784);	0.123031
CAGL0C02783g	5.25e-05	-2.12071	down	Cellular Component: chromosome (GO:0005694);	0.208608
C.glabrata_newGene_6	0.00177022	-1.61787	down	Cellular Component: integral component of membrane (GO:0016021);	0.0263537
CAGL0L10450g	0.00411612	-1.38042	down	Cellular Component: integral component of membrane (GO:0016021);	0.0263537
CAGL0J02684g	0.000202225	-1.62544	down	Cellular Component: integral component of membrane (GO:0016021);	0.0263537
CAGL0A02211g	0.000405728	-1.7134	down	Cellular Component: integral component of membrane (GO:0016021);	0.0263537
CAGL0I01562g	0.001197	-1.51118	down	Cellular Component: integral component of membrane (GO:0016021);	0.0263537
CAGL0K01837g	0.00619153	-1.38307	down	Cellular Component: integral component of membrane (GO:0016021);	0.0263537
CAGL0M08552g	3.83e-06	-1.94438	down	Cellular Component: integral component of membrane (GO:0016021);	0.0263537
CAGL0K07436g	0.00106527	-1.56364	down	Cellular Component: integral component of membrane (GO:0016021);	0.0263537
CAGL0E06006g	0.000157426	-1.64381	down	Cellular Component: integral component of membrane (GO:0016021);	0.0263537
CAGL0F01419g	0.00539916	-1.41132	down	Cellular Component: integral component of membrane (GO:0016021);	0.0263537
CAGL0G08217g	0.00113208	-1.48712	down	Cellular Component: integral component of membrane (GO:0016021);	0.0263537
CaglfMp12	1.2e-05	-2.88518	down	Cellular Component: integral component of membrane (GO:0016021);	0.0263537
CAGL0I00418g	7.8e-05	-1.78653	down	Cellular Component: integral component of membrane (GO:0016021);	0.0263537
CAGL0G07315g	0.00480503	-1.39704	down	Cellular Component: integral component of membrane (GO:0016021);	0.0263537
CAGL0B01507g	2.05e-05	-1.79987	down	Cellular Component: integral component of membrane (GO:0016021);	0.0263537
CAGL0K09548g	0.0013967	-1.48355	down	Cellular Component: integral component of membrane (GO:0016021);	0.0263537
CAGL0I07447g	9.03e-10	-2.42748	down	Cellular Component: integral component of membrane (GO:0016021);	0.0263537
CAGL0G04081g	0.00312398	-1.40177	down	Cellular Component: integral component of membrane (GO:0016021);	0.0263537
CAGL0M09713g	0.00295926	-1.41208	down	Molecular Function: zinc ion binding (GO:0008270);	0.601218
CAGL0L04576g	1.85e-05	-1.83036	down	Molecular Function: zinc ion binding (GO:0008270);	0.601218
CAGL0G08217g	0.00113208	-1.48712	down	Molecular Function: zinc ion binding (GO:0008270);	0.601218
CAGL0E06006g	0.000157426	-1.64381	down	Molecular Function: cation transmembrane transporter activity (GO:0008324);	0.61218
CAGL0H09086g	0.000609356	-1.53867	down	Molecular Function: nucleotide binding (GO:0000166);	0.119823
CAGL0D01892g	0.00782509	-1.36795	down	Molecular Function: pyridoxal phosphate binding (GO:0030170);	0.0310072
CAGL0I10406g	0.0011879	-1.51895	down	Molecular Function: pyridoxal phosphate binding (GO:0030170);	0.0310072
CAGL0B01507g	2.05e-05	-1.79987	down	Molecular Function: pyridoxal phosphate binding (GO:0030170);	0.0310072
CAGL0M02673g	7.61e-05	-1.69417	down	Molecular Function: copper ion binding (GO:0005507);	0.366106
CAGL0M06875g	0.00346214	-1.43227	down	Molecular Function: adenyl nucleotide binding (GO:0030554);	0.0690208
CAGL0K06699g	0.000553751	-1.55029	down	Molecular Function: adenyl nucleotide binding (GO:0030554);	0.0690208
CAGL0L10780g	4e-15	-3.02468	down	Molecular Function: biotin carboxylase activity (GO:0004075);	0.417813
CAGL0M11104g	6.95e-08	-2.15898	down	Molecular Function: P-P-bond-hydrolysis-driven protein transmembrane transporter activity (GO:0015450);	0.49152
CAGL0B02717g	0.00222661	-1.46384	down	Molecular Function: AMP binding (GO:0016208);	0.236912
CAGL0C04609g	0.00820997	-1.34934	down	Molecular Function: ubiquitin thiolesterase activity (GO:0004221);	0.713438
C.glabrata_newGene_6	0.00177022	-1.61787	down	Molecular Function: electron carrier activity (GO:0009055);	0.249728
CAGL0B01947g	3.79e-08	-2.24286	down	Molecular Function: protein dimerization activity (GO:0046983);	0.115934
CAGL0M13343g	0.00331355	-1.52151	down	Molecular Function: phosphogluconate dehydrogenase (decarboxylating) activity (GO:0004616);	0.126429
CAGL0H04125g	0.00368437	-1.43451	down	Molecular Function: flavin adenine dinucleotide binding (GO:0050660);	0.330132
CAGL0I00418g	7.8e-05	-1.78653	down	Molecular Function: stearoyl-CoA 9-desaturase activity (GO:0004768);	0.126429
CAGL0B01507g	2.05e-05	-1.79987	down	Molecular Function: N2-acetyl-L-ornithine:2-oxoglutarate 5-aminotransferase activity (GO:0003992);	0.126429
CAGL0G01386g	2.86e-05	-1.79723	down	Molecular Function: phospholipid binding (GO:0005543);	0.570845
CAGL0D02244g	0.000427593	-1.70351	down	Molecular Function: protein serine/threonine kinase activity (GO:0004674);	0.474503
CAGL0E01309g	0.0038465	-1.39097	down	Molecular Function: kinase activity (GO:0016301);	0.506776
CAGL0G09339g	0.00757233	-1.32262	down	Molecular Function: kinase activity (GO:0016301);	0.506776
CAGL0I09812g	1.22e-05	-1.82832	down	Molecular Function: transferase activity, transferring phosphorus-containing groups (GO:0016772);	0.317839
CAGL0I07469g	2.02e-06	-2.09914	down	Molecular Function: transferase activity, transferring phosphorus-containing groups (GO:0016772);	0.317839
CAGL0K01529g	0.000130214	-1.67741	down	Molecular Function: sulfurtransferase activity (GO:0016783);	0.126429
CAGL0B00264g	0.00686738	-1.33759	down	Molecular Function: sequence-specific DNA binding (GO:0043565);	0.965542
CAGL0H04983g	0.00128421	-1.54281	down	Molecular Function: mannose-1-phosphate guanylyltransferase activity (GO:0004475);	0.0438252
CAGL0K01837g	0.00619153	-1.38307	down	Molecular Function: oxidoreductase activity, acting on the CH-CH group of donors (GO:0016627);	0.333455
CAGL0L05280g	0.00568623	-1.37613	down	Molecular Function: holocytochrome-c synthase activity (GO:0004408);	0.236912
CAGL0J02684g	0.000202225	-1.62544	down	Molecular Function: acetolactate synthase activity (GO:0003984);	0.333455
CAGL0D01892g	0.00782509	-1.36795	down	Molecular Function: L-phenylalanine:2-oxoglutarate aminotransferase activity (GO:0080130);	0.0438252
CAGL0L10780g	4e-15	-3.02468	down	Molecular Function: acetyl-CoA carboxylase activity (GO:0003989);	0.126429
CAGL0I01562g	0.001197	-1.51118	down	Molecular Function: hydrolase activity (GO:0016787);	0.382672
CAGL0M04917g	7.56e-12	-2.88026	down	Molecular Function: Rho guanyl-nucleotide exchange factor activity (GO:0005089);	0.122984
CAGL0M06875g	0.00346214	-1.43227	down	Molecular Function: protein kinase binding (GO:0019901);	0.740159
CAGL0I01144g	0.00230063	-1.43065	down	Molecular Function: phosphatidylinositol binding (GO:0035091);	0.653115
CAGL0M13343g	0.00331355	-1.52151	down	Molecular Function: NADP binding (GO:0050661);	0.292753
CAGL0J02684g	0.000202225	-1.62544	down	Molecular Function: protein binding, bridging (GO:0030674);	0.236912
CAGL0J02684g	0.000202225	-1.62544	down	Molecular Function: amino acid binding (GO:0016597);	0.00643142
CAGL0I10791g	2.9e-10	-2.46628	down	Molecular Function: amino acid binding (GO:0016597);	0.00643142
CAGL0I10791g	2.9e-10	-2.46628	down	Molecular Function: carboxyl- or carbamoyltransferase activity (GO:0016743);	0.015946
CAGL0L04576g	1.85e-05	-1.83036	down	Molecular Function: sequence-specific DNA binding RNA polymerase II transcription factor activity (GO:0000981);	0.628233
C.glabrata_newGene_6	0.00177022	-1.61787	down	Molecular Function: oxidoreductase activity (GO:0016491);	0.00616642
CAGL0L09537g	0.000796424	-1.62786	down	Molecular Function: oxidoreductase activity (GO:0016491);	0.00616642
CAGL0C04543g	0.00020716	-1.64638	down	Molecular Function: oxidoreductase activity (GO:0016491);	0.00616642
CAGL0M09713g	0.00295926	-1.41208	down	Molecular Function: oxidoreductase activity (GO:0016491);	0.00616642
CAGL0A01760g	0.00481273	-1.39602	down	Molecular Function: ATP binding (GO:0005524);	0.595553
CAGL0D02244g	0.000427593	-1.70351	down	Molecular Function: ATP binding (GO:0005524);	0.595553
CAGL0F01419g	0.00539916	-1.41132	down	Molecular Function: ATP binding (GO:0005524);	0.595553
CAGL0B02717g	0.00222661	-1.46384	down	Molecular Function: ATP binding (GO:0005524);	0.595553
CAGL0C02783g	5.25e-05	-2.12071	down	Molecular Function: ATP binding (GO:0005524);	0.595553
CAGL0I09592g	7.04e-06	-1.87968	down	Molecular Function: ATP binding (GO:0005524);	0.595553
CAGL0G07821g	0.00132713	-1.52102	down	Molecular Function: ATP binding (GO:0005524);	0.595553
CAGL0L10780g	4e-15	-3.02468	down	Molecular Function: ATP binding (GO:0005524);	0.595553
CAGL0J10868g	9.48e-05	-1.74574	down	Molecular Function: 3-hydroxyacyl-[acyl-carrier-protein] dehydratase activity (GO:0019171);	0.126429
CaglfMp12	1.2e-05	-2.88518	down	Molecular Function: cytochrome-c oxidase activity (GO:0004129);	0.220669
CAGL0C02783g	5.25e-05	-2.12071	down	Molecular Function: catalytic activity (GO:0003824);	0.403817
CAGL0F01287g	0.000458868	-1.60996	down	Molecular Function: catalytic activity (GO:0003824);	0.403817
CAGL0J00561g	0.00198275	-1.44171	down	Molecular Function: catalytic activity (GO:0003824);	0.403817
CAGL0G09339g	0.00757233	-1.32262	down	Molecular Function: phosphotransferase activity, alcohol group as acceptor (GO:0016773);	0.459776
CAGL0G04807g	0.00230112	-1.42954	down	Molecular Function: SNAP receptor activity (GO:0005484);	0.268124
CAGL0E02629g	0.00812577	-1.31653	down	Molecular Function: transferase activity, transferring hexosyl groups (GO:0016758);	0.268124
CAGL0L10450g	0.00411612	-1.38042	down	Molecular Function: transferase activity, transferring hexosyl groups (GO:0016758);	0.268124
CAGL0G09515g	0.00125721	-1.51518	down	Molecular Function: hydrolase activity, hydrolyzing O-glycosyl compounds (GO:0004553);	0.50325
CAGL0I01562g	0.001197	-1.51118	down	Molecular Function: hydrogen ion transmembrane transporter activity (GO:0015078);	0.885673
CAGL0F01419g	0.00539916	-1.41132	down	Molecular Function: ATPase activity, coupled to transmembrane movement of substances (GO:0042626);	0.25636
CAGL0H04125g	0.00368437	-1.43451	down	Molecular Function: UDP-N-acetylmuramate dehydrogenase activity (GO:0008762);	0.333455
CAGL0B00264g	0.00686738	-1.33759	down	Molecular Function: sequence-specific DNA binding transcription factor activity (GO:0003700);	0.729464
CAGL0H04125g	0.00368437	-1.43451	down	Molecular Function: D-arabinono-1,4-lactone oxidase activity (GO:0003885);	0.126429
CAGL0G09515g	0.00125721	-1.51518	down	Molecular Function: glucan exo-1,3-beta-glucosidase activity (GO:0004338);	0.236912
CAGL0F06391g	0.00102471	-1.49492	down	Molecular Function: Rab GTPase activator activity (GO:0005097);	0.153175
CAGL0I10406g	0.0011879	-1.51895	down	Molecular Function: threonine-type endopeptidase activity (GO:0004298);	0.849966
C.glabrata_newGene_6	0.00177022	-1.61787	down	Molecular Function: metal ion binding (GO:0046872);	0.704371
CAGL0J07590g	0.00234818	-1.48971	down	Molecular Function: metal ion binding (GO:0046872);	0.704371
CAGL0L10780g	4e-15	-3.02468	down	Molecular Function: metal ion binding (GO:0046872);	0.704371
CAGL0C02783g	5.25e-05	-2.12071	down	Molecular Function: DNA binding (GO:0003677);	0.717572
CAGL0B00264g	0.00686738	-1.33759	down	Molecular Function: DNA binding (GO:0003677);	0.717572
CAGL0L04576g	1.85e-05	-1.83036	down	Molecular Function: DNA binding (GO:0003677);	0.717572
CAGL0J07590g	0.00234818	-1.48971	down	Molecular Function: 4 iron, 4 sulfur cluster binding (GO:0051539);	0.544398
CAGL0L09537g	0.000796424	-1.62786	down	Molecular Function: FMN binding (GO:0010181);	0.0405017
CAGL0I09592g	7.04e-06	-1.87968	down	Molecular Function: carbamoyl-phosphate synthase (glutamine-hydrolyzing) activity (GO:0004088);	0.126429
CAGL0I09812g	1.22e-05	-1.82832	down	Molecular Function: diacylglycerol kinase activity (GO:0004143);	0.417813
CAGL0I00418g	7.8e-05	-1.78653	down	Molecular Function: iron ion binding (GO:0005506);	0.0070722
CAGL0B01507g	2.05e-05	-1.79987	down	Molecular Function: amino acid transmembrane transporter activity (GO:0015171);	0.438093
CAGL0I07447g	9.03e-10	-2.42748	down	Molecular Function: substrate-specific transmembrane transporter activity (GO:0022891);	0.00304727
CAGL0A02211g	0.000405728	-1.7134	down	Molecular Function: substrate-specific transmembrane transporter activity (GO:0022891);	0.00304727
CAGL0G07821g	0.00132713	-1.52102	down	Molecular Function: ligase activity (GO:0016874);	0.661331
CAGL0B02717g	0.00222661	-1.46384	down	Molecular Function: acetate-CoA ligase activity (GO:0003987);	0.236912
CAGL0H04983g	0.00128421	-1.54281	down	Molecular Function: nucleotidyltransferase activity (GO:0016779);	0.0690208
CAGL0B01507g	2.05e-05	-1.79987	down	Molecular Function: transaminase activity (GO:0008483);	0.333455
CAGL0K09548g	0.0013967	-1.48355	down	Molecular Function: transferase activity, transferring glycosyl groups (GO:0016757);	0.0188126
C.glabrata_newGene_6	0.00177022	-1.61787	down	Molecular Function: electron transporter, transferring electrons within CoQH2-cytochrome c reductase complex activity (GO:0045153);	0.333455
CAGL0F04279g	0.00148705	-1.46438	down	Molecular Function: GTP cyclohydrolase II activity (GO:0003935);	0.126429
CAGL0G07821g	0.00132713	-1.52102	down	Molecular Function: glutaminyl-tRNA synthase (glutamine-hydrolyzing) activity (GO:0050567);	0.333455
CAGL0A03300g	0.000694212	-1.76933	down	Molecular Function: methyltransferase activity (GO:0008168);	0.353759
CAGL0F01419g	0.00539916	-1.41132	down	Molecular Function: sterol transporter activity (GO:0015248);	0.333455
CAGL0G08217g	0.00113208	-1.48712	down	Molecular Function: transferase activity, transferring acyl groups (GO:0016746);	0.713438
CAGL0I00418g	7.8e-05	-1.78653	down	Molecular Function: heme binding (GO:0020037);	0.0815426
CAGL0A01760g	0.00481273	-1.39602	down	Molecular Function: arginine-tRNA ligase activity (GO:0004814);	0.236912
CAGL0D01892g	0.00782509	-1.36795	down	Molecular Function: L-aspartate:2-oxoglutarate aminotransferase activity (GO:0004069);	0.0438252
CAGL0H04983g	0.00128421	-1.54281	down	Molecular Function: GTP binding (GO:0005525);	0.71921
CAGL0E04840g	0.000110689	-2.11388	down	Molecular Function: GTP binding (GO:0005525);	0.71921

## Sheet: F4
T1_vs_T2							T3_vs_T4
#Gene_ID	FDR	log2FC	regulated	Go_term	p-value	#Gene_ID	FDR	log2FC	regulated	Go_term	p-value
CAGL0M02519g	0.000799109	-1.8134	down	Biological Process: protein phosphorylation (GO:0006468);	0.84741	CAGL0M02519g	0.000310869	-1.89777	down	Molecular Function: ATP binding (GO:0005524);	0.337999
CAGL0F02695g	2.58e-09	-2.9079	down	Biological Process: translation (GO:0006412);	4.85e-06	CAGL0F02695g	6.7e-12	-3.27922	down	Molecular Function: structural constituent of ribosome (GO:0003735);	1.84e-05
CAGL0M09086g	4.81e-13	-3.57051	down	Biological Process: cell cycle (GO:0007049);	0.865405	CAGL0M09086g	4.8e-09	-2.80999	down	Molecular Function: phospholipid binding (GO:0005543);	0.833498
CAGL0D04620g	5.05e-07	-2.51451	down	Biological Process: meiotic G2/MI transition (GO:0008315);	0.141283	CAGL0D04620g	9.87e-07	-2.41284	down	Molecular Function: protein kinase binding (GO:0019901);	0.274066
CAGL0E03608g	0	-5.4071	down	Biological Process: meiosis (GO:0007126);	0.647615	CAGL0E03608g	0.00474918	-1.62222	down	Biological Process: meiosis (GO:0007126);	0.296744
CAGL0J08822g	0.0038633	-1.77597	down	Biological Process: cell division (GO:0051301);	0.0324121	CAGL0J08822g	1.69e-05	-2.24225	down	Molecular Function: protein kinase binding (GO:0019901);	0.274066
CAGL0D04620g	5.05e-07	-2.51451	down	Biological Process: cell division (GO:0051301);	0.0324121	CAGL0D04620g	9.87e-07	-2.41284	down	Molecular Function: protein kinase binding (GO:0019901);	0.274066
CAGL0M09086g	4.81e-13	-3.57051	down	Biological Process: cell division (GO:0051301);	0.0324121	CAGL0M09086g	4.8e-09	-2.80999	down	Molecular Function: phospholipid binding (GO:0005543);	0.833498
CAGL0E02365g	0.0058345	-1.60223	down	Biological Process: mitochondrion organization (GO:0007005);	0.122451	CAGL0E02365g	0.00858283	-1.54762	down	Cellular Component: endoplasmic reticulum membrane (GO:0005789);	0.999359
CAGL0E02365g	0.0058345	-1.60223	down	Biological Process: protein import into mitochondrial outer membrane (GO:0045040);	0.366888	CAGL0E02365g	0.00858283	-1.54762	down	Cellular Component: endoplasmic reticulum membrane (GO:0005789);	0.999359
CAGL0D06512g	0	-6.43706	down	Biological Process: regulation of small GTPase mediated signal transduction (GO:0051056);	0.315168	CAGL0D06512g	5.34e-12	-3.4151	down	Molecular Function: guanyl-nucleotide exchange factor activity (GO:0005085);	0.443906
CAGL0D00462g	4.03e-05	-2.12238	down	Biological Process: regulation of transcription, DNA-templated (GO:0006355);	0.931207	CAGL0D00462g	4.53e-06	-2.2967	down	Molecular Function: sequence-specific DNA binding transcription factor activity (GO:0003700);	0.479126
CAGL0M03289g	1.43e-13	-3.60238	down	Biological Process: regulation of transcription, DNA-templated (GO:0006355);	0.931207	CAGL0M03289g	1.57e-05	-2.17129	down	Cellular Component: nucleus (GO:0005634);	0.988176
CAGL0E01397g	0	-7.60184	down	Biological Process: DNA-templated transcription, initiation (GO:0006352);	0.423437	CAGL0E01397g	1.5e-08	-2.73467	down	Molecular Function: protein heterodimerization activity (GO:0046982);	0.986823
CAGL0D00792g	0.00556247	-1.59484	down	Biological Process: protein import into peroxisome membrane (GO:0045046);	0.262645	CAGL0D00792g	0.00615717	-1.57027	down	Cellular Component: peroxisomal membrane (GO:0005778);	0.463557
CAGL0M03289g	1.43e-13	-3.60238	down	Biological Process: DNA repair (GO:0006281);	0.983762	CAGL0M03289g	1.57e-05	-2.17129	down	Cellular Component: nucleus (GO:0005634);	0.988176
CAGL0C00110g	0.000139403	-2.01944	down	Biological Process: single-species biofilm formation on inanimate substrate (GO:0044011);	0.370229	CAGL0C00110g	0.00320007	-1.7004	down	Molecular Function: carbohydrate binding (GO:0030246);	0.246918
CAGL0E02365g	0.0058345	-1.60223	down	Biological Process: mitochondrial genome maintenance (GO:0000002);	0.813331	CAGL0E02365g	0.00858283	-1.54762	down	Cellular Component: endoplasmic reticulum membrane (GO:0005789);	0.999359
CAGL0D04620g	5.05e-07	-2.51451	down	Biological Process: G2/M transition of mitotic cell cycle (GO:0000086);	0.141283	CAGL0D04620g	9.87e-07	-2.41284	down	Molecular Function: protein kinase binding (GO:0019901);	0.274066
CAGL0D04620g	5.05e-07	-2.51451	down	Biological Process: positive regulation of spindle pole body separation (GO:0010696);	0.141283	CAGL0D04620g	9.87e-07	-2.41284	down	Molecular Function: protein kinase binding (GO:0019901);	0.274066
CAGL0H02893g	0.00505868	-1.63014	down	Biological Process: IMP biosynthetic process (GO:0006188);	0.262645	CAGL0H02893g	7.87e-06	-2.23146	down	Molecular Function: AMP deaminase activity (GO:0003876);	0.0178363
CAGL0M03289g	1.43e-13	-3.60238	down	Biological Process: chromatin modification (GO:0016568);	0.922131	CAGL0M03289g	1.57e-05	-2.17129	down	Cellular Component: nucleus (GO:0005634);	0.988176
CAGL0A00429g	6.28e-14	-4.79877	down	Biological Process: oxidation-reduction process (GO:0055114);	0.102706	CAGL0A00429g	2.22e-13	-4.68157	down	Molecular Function: oxidoreductase activity, acting on the CH-CH group of donors, NAD or NADP as acceptor (GO:0016628);	0.249569
CAGL0D04620g	5.05e-07	-2.51451	down	Biological Process: mitotic spindle organization in nucleus (GO:0030472);	8.76e-05	CAGL0D04620g	9.87e-07	-2.41284	down	Molecular Function: protein kinase binding (GO:0019901);	0.274066
CAGL0D00792g	0.00556247	-1.59484	down	Biological Process: protein exit from endoplasmic reticulum (GO:0032527);	0.141283	CAGL0D00792g	0.00615717	-1.57027	down	Cellular Component: peroxisomal membrane (GO:0005778);	0.463557
CAGL0D00792g	0.00556247	-1.59484	down	Biological Process: ER-dependent peroxisome organization (GO:0032581);	0.141283	CAGL0D00792g	0.00615717	-1.57027	down	Cellular Component: peroxisomal membrane (GO:0005778);	0.463557
CAGL0M13761g	0.00517415	-1.62722	down	Biological Process: mRNA processing (GO:0006397);	0.690896	CAGL0M13761g	0.0002682	-1.91347	down	Molecular Function: nucleotide binding (GO:0000166);	0.477659
CAGL0K13002g	0	-5.66604	down	Biological Process: adhesion to host (GO:0044406);	0.017578	CAGL0K13002g	0	-6.08853	down	Cellular Component: fungal-type cell wall (GO:0009277);	0.000666653
CAGL0C00110g	0.000139403	-2.01944	down	Biological Process: adhesion to host (GO:0044406);	0.017578	CAGL0C00110g	0.00320007	-1.7004	down	Molecular Function: carbohydrate binding (GO:0030246);	0.246918
CAGL0K00231g	0.00222079	-1.75739	down	Biological Process: metabolic process (GO:0008152);	0.874982	CAGL0K00231g	5.75e-05	-2.07568	down	Molecular Function: hydrolase activity (GO:0016787);	0.0307343
CAGL0I04620g	0.000434263	-1.89559	down	Biological Process: metabolic process (GO:0008152);	0.874982	CAGL0I04620g	0.001021	-1.77373	down	Molecular Function: transferase activity, transferring acyl groups (GO:0016746);	0.476684
CAGL0D04620g	5.05e-07	-2.51451	down	Biological Process: regulation of cyclin-dependent protein serine/threonine kinase activity (GO:0000079);	0.745496	CAGL0D04620g	9.87e-07	-2.41284	down	Molecular Function: protein kinase binding (GO:0019901);	0.274066
CAGL0J08822g	0.0038633	-1.77597	down	Biological Process: regulation of cyclin-dependent protein serine/threonine kinase activity (GO:0000079);	0.745496	CAGL0J08822g	1.69e-05	-2.24225	down	Molecular Function: protein kinase binding (GO:0019901);	0.274066
CAGL0E04708g	0.00954713	-1.53074	down	Biological Process: cellular process (GO:0009987);	0.150227	CAGL0E04708g	0.000460769	-1.86121	down	Biological Process: cellular process (GO:0009987);	0.103241
CAGL0M13981g	0.000554687	-1.85037	down	Biological Process: lipid metabolic process (GO:0006629);	0.164652	CAGL0M13981g	3.6e-05	-2.09096	down	Molecular Function: hydrolase activity (GO:0016787);	0.0307343
CAGL0D06512g	0	-6.43706	down	Cellular Component: intracellular (GO:0005622);	0.889707	CAGL0D06512g	5.34e-12	-3.4151	down	Molecular Function: guanyl-nucleotide exchange factor activity (GO:0005085);	0.443906
CAGL0I04092g	0.00505007	-1.65786	down	Cellular Component: ribonucleoprotein complex (GO:0030529);	0.0013606	CAGL0I04092g	0.00245492	-1.7277	down	Cellular Component: mitochondrion (GO:0005739);	0.95437
CAGL0E02365g	0.0058345	-1.60223	down	Cellular Component: endoplasmic reticulum membrane (GO:0005789);	0.999867	CAGL0E02365g	0.00858283	-1.54762	down	Cellular Component: endoplasmic reticulum membrane (GO:0005789);	0.999359
CAGL0D04620g	5.05e-07	-2.51451	down	Cellular Component: cytoplasm (GO:0005737);	0.159636	CAGL0D04620g	9.87e-07	-2.41284	down	Molecular Function: protein kinase binding (GO:0019901);	0.274066
CAGL0D04620g	5.05e-07	-2.51451	down	Cellular Component: cyclin-dependent protein kinase holoenzyme complex (GO:0000307);	0.145594	CAGL0D04620g	9.87e-07	-2.41284	down	Molecular Function: protein kinase binding (GO:0019901);	0.274066
CAGL0C00110g	0.000139403	-2.01944	down	Cellular Component: cell surface (GO:0009986);	0.271047	CAGL0C00110g	0.00320007	-1.7004	down	Molecular Function: carbohydrate binding (GO:0030246);	0.246918
CAGL0D00792g	0.00556247	-1.59484	down	Cellular Component: cytosol (GO:0005829);	0.177235	CAGL0D00792g	0.00615717	-1.57027	down	Cellular Component: peroxisomal membrane (GO:0005778);	0.463557
CAGL0M13761g	0.00517415	-1.62722	down	Cellular Component: integral component of membrane (GO:0016021);	0.962119	CAGL0M13761g	0.0002682	-1.91347	down	Molecular Function: nucleotide binding (GO:0000166);	0.477659
CAGL0E02365g	0.0058345	-1.60223	down	Cellular Component: mitochondrial outer membrane (GO:0005741);	0.436478	CAGL0E02365g	0.00858283	-1.54762	down	Cellular Component: endoplasmic reticulum membrane (GO:0005789);	0.999359
CAGL0D04620g	5.05e-07	-2.51451	down	Cellular Component: spindle pole body (GO:0005816);	0.0138094	CAGL0D04620g	9.87e-07	-2.41284	down	Molecular Function: protein kinase binding (GO:0019901);	0.274066
CAGL0I04092g	0.00505007	-1.65786	down	Cellular Component: mitochondrion (GO:0005739);	0.987685	CAGL0I04092g	0.00245492	-1.7277	down	Cellular Component: mitochondrion (GO:0005739);	0.95437
CAGL0M13761g	0.00517415	-1.62722	down	Cellular Component: mitochondrial inner membrane (GO:0005743);	0.993226	CAGL0M13761g	0.0002682	-1.91347	down	Molecular Function: nucleotide binding (GO:0000166);	0.477659
CAGL0D00792g	0.00556247	-1.59484	down	Cellular Component: endoplasmic reticulum (GO:0005783);	0.598852	CAGL0D00792g	0.00615717	-1.57027	down	Cellular Component: peroxisomal membrane (GO:0005778);	0.463557
CAGL0D04620g	5.05e-07	-2.51451	down	Cellular Component: cellular bud neck (GO:0005935);	0.131193	CAGL0D04620g	9.87e-07	-2.41284	down	Molecular Function: protein kinase binding (GO:0019901);	0.274066
CAGL0M09086g	4.81e-13	-3.57051	down	Cellular Component: cellular bud neck (GO:0005935);	0.131193	CAGL0M09086g	4.8e-09	-2.80999	down	Molecular Function: phospholipid binding (GO:0005543);	0.833498
CAGL0J01727g	0.000147525	-1.98771	down	Cellular Component: fungal-type cell wall (GO:0009277);	0.0716599	CAGL0J01727g	0.00581401	-1.5826	down	Cellular Component: fungal-type cell wall (GO:0009277);	0.000666653
CAGL0K13002g	0	-5.66604	down	Cellular Component: fungal-type cell wall (GO:0009277);	0.0716599	CAGL0K13002g	0	-6.08853	down	Cellular Component: fungal-type cell wall (GO:0009277);	0.000666653
CAGL0C00110g	0.000139403	-2.01944	down	Cellular Component: fungal-type cell wall (GO:0009277);	0.0716599	CAGL0C00110g	0.00320007	-1.7004	down	Molecular Function: carbohydrate binding (GO:0030246);	0.246918
CAGL0A00429g	6.28e-14	-4.79877	down	Cellular Component: membrane (GO:0016020);	0.577018	CAGL0A00429g	2.22e-13	-4.68157	down	Molecular Function: oxidoreductase activity, acting on the CH-CH group of donors, NAD or NADP as acceptor (GO:0016628);	0.249569
CAGL0L04730g	5.38e-05	-2.07959	down	Cellular Component: membrane (GO:0016020);	0.577018	CAGL0L04730g	0.00175399	-1.70958	down	Cellular Component: membrane (GO:0016020);	0.693466
CAGL0E02365g	0.0058345	-1.60223	down	Cellular Component: ERMES complex (GO:0032865);	0.545005	CAGL0E02365g	0.00858283	-1.54762	down	Cellular Component: endoplasmic reticulum membrane (GO:0005789);	0.999359
CAGL0J08822g	0.0038633	-1.77597	down	Cellular Component: nucleus (GO:0005634);	0.35945	CAGL0J08822g	1.69e-05	-2.24225	down	Molecular Function: protein kinase binding (GO:0019901);	0.274066
CAGL0M03289g	1.43e-13	-3.60238	down	Cellular Component: nucleus (GO:0005634);	0.35945	CAGL0M03289g	1.57e-05	-2.17129	down	Cellular Component: nucleus (GO:0005634);	0.988176
CAGL0D04620g	5.05e-07	-2.51451	down	Cellular Component: nucleus (GO:0005634);	0.35945	CAGL0D04620g	9.87e-07	-2.41284	down	Molecular Function: protein kinase binding (GO:0019901);	0.274066
CAGL0D00792g	0.00556247	-1.59484	down	Cellular Component: peroxisomal membrane (GO:0005778);	0.849379	CAGL0D00792g	0.00615717	-1.57027	down	Cellular Component: peroxisomal membrane (GO:0005778);	0.463557
CAGL0F02695g	2.58e-09	-2.9079	down	Cellular Component: ribosome (GO:0005840);	0.000109672	CAGL0F02695g	6.7e-12	-3.27922	down	Molecular Function: structural constituent of ribosome (GO:0003735);	1.84e-05
CAGL0E01397g	0	-7.60184	down	Cellular Component: transcription factor TFIID complex (GO:0005669);	0.376411	CAGL0E01397g	1.5e-08	-2.73467	down	Molecular Function: protein heterodimerization activity (GO:0046982);	0.986823
CAGL0M13761g	0.00517415	-1.62722	down	Molecular Function: nucleic acid binding (GO:0003676);	0.0046107	CAGL0M13761g	0.0002682	-1.91347	down	Molecular Function: nucleotide binding (GO:0000166);	0.477659
CAGL0H07601g	4.07e-12	-4.51277	down	Molecular Function: nucleic acid binding (GO:0003676);	0.0046107	CAGL0H07601g	1.55e-11	-4.39493	down	Molecular Function: nucleic acid binding (GO:0003676);	0.635016
CAGL0A00429g	6.28e-14	-4.79877	down	Molecular Function: oxidoreductase activity, acting on the CH-CH group of donors, NAD or NADP as acceptor (GO:0016628);	0.256755	CAGL0A00429g	2.22e-13	-4.68157	down	Molecular Function: oxidoreductase activity, acting on the CH-CH group of donors, NAD or NADP as acceptor (GO:0016628);	0.249569
CAGL0C00110g	0.000139403	-2.01944	down	Molecular Function: cell adhesion molecule binding (GO:0050839);	0.142732	CAGL0C00110g	0.00320007	-1.7004	down	Molecular Function: carbohydrate binding (GO:0030246);	0.246918
CAGL0E01397g	0	-7.60184	down	Molecular Function: protein heterodimerization activity (GO:0046982);	0.224511	CAGL0E01397g	1.5e-08	-2.73467	down	Molecular Function: protein heterodimerization activity (GO:0046982);	0.986823
CAGL0C00110g	0.000139403	-2.01944	down	Molecular Function: carbohydrate binding (GO:0030246);	0.552879	CAGL0C00110g	0.00320007	-1.7004	down	Molecular Function: carbohydrate binding (GO:0030246);	0.246918
CAGL0D00462g	4.03e-05	-2.12238	down	Molecular Function: zinc ion binding (GO:0008270);	0.323367	CAGL0D00462g	4.53e-06	-2.2967	down	Molecular Function: sequence-specific DNA binding transcription factor activity (GO:0003700);	0.479126
CAGL0H02893g	0.00505868	-1.63014	down	Molecular Function: AMP deaminase activity (GO:0003876);	0.256755	CAGL0H02893g	7.87e-06	-2.23146	down	Molecular Function: AMP deaminase activity (GO:0003876);	0.0178363
CAGL0I04620g	0.000434263	-1.89559	down	Molecular Function: transferase activity, transferring acyl groups (GO:0016746);	0.498313	CAGL0I04620g	0.001021	-1.77373	down	Molecular Function: transferase activity, transferring acyl groups (GO:0016746);	0.476684
CAGL0M13761g	0.00517415	-1.62722	down	Molecular Function: nucleotide binding (GO:0000166);	0.295098	CAGL0M13761g	0.0002682	-1.91347	down	Molecular Function: nucleotide binding (GO:0000166);	0.477659
CAGL0F02695g	2.58e-09	-2.9079	down	Molecular Function: structural constituent of ribosome (GO:0003735);	2.03e-06	CAGL0F02695g	6.7e-12	-3.27922	down	Molecular Function: structural constituent of ribosome (GO:0003735);	1.84e-05
CAGL0M02519g	0.000799109	-1.8134	down	Molecular Function: protein serine/threonine kinase activity (GO:0004674);	0.720902	CAGL0M02519g	0.000310869	-1.89777	down	Molecular Function: ATP binding (GO:0005524);	0.337999
CAGL0H07601g	4.07e-12	-4.51277	down	Molecular Function: ATP-dependent helicase activity (GO:0008026);	7.13e-06	CAGL0H07601g	1.55e-11	-4.39493	down	Molecular Function: nucleic acid binding (GO:0003676);	0.635016
CAGL0D04620g	5.05e-07	-2.51451	down	Molecular Function: protein kinase binding (GO:0019901);	0.784941	CAGL0D04620g	9.87e-07	-2.41284	down	Molecular Function: protein kinase binding (GO:0019901);	0.274066
CAGL0J08822g	0.0038633	-1.77597	down	Molecular Function: protein kinase binding (GO:0019901);	0.784941	CAGL0J08822g	1.69e-05	-2.24225	down	Molecular Function: protein kinase binding (GO:0019901);	0.274066
CAGL0K00231g	0.00222079	-1.75739	down	Molecular Function: hydrolase activity (GO:0016787);	0.136837	CAGL0K00231g	5.75e-05	-2.07568	down	Molecular Function: hydrolase activity (GO:0016787);	0.0307343
CAGL0M13981g	0.000554687	-1.85037	down	Molecular Function: hydrolase activity (GO:0016787);	0.136837	CAGL0M13981g	3.6e-05	-2.09096	down	Molecular Function: hydrolase activity (GO:0016787);	0.0307343
CAGL0M13761g	0.00517415	-1.62722	down	Molecular Function: RNA binding (GO:0003723);	2.01e-07	CAGL0M13761g	0.0002682	-1.91347	down	Molecular Function: nucleotide binding (GO:0000166);	0.477659
CAGL0D00462g	4.03e-05	-2.12238	down	Molecular Function: sequence-specific DNA binding (GO:0043565);	0.851908	CAGL0D00462g	4.53e-06	-2.2967	down	Molecular Function: sequence-specific DNA binding transcription factor activity (GO:0003700);	0.479126
CAGL0H07601g	4.07e-12	-4.51277	down	Molecular Function: ATP binding (GO:0005524);	0.565746	CAGL0H07601g	1.55e-11	-4.39493	down	Molecular Function: nucleic acid binding (GO:0003676);	0.635016
CAGL0M02519g	0.000799109	-1.8134	down	Molecular Function: ATP binding (GO:0005524);	0.565746	CAGL0M02519g	0.000310869	-1.89777	down	Molecular Function: ATP binding (GO:0005524);	0.337999
CAGL0D06512g	0	-6.43706	down	Molecular Function: guanyl-nucleotide exchange factor activity (GO:0005085);	0.184986	CAGL0D06512g	5.34e-12	-3.4151	down	Molecular Function: guanyl-nucleotide exchange factor activity (GO:0005085);	0.443906
CAGL0D04620g	5.05e-07	-2.51451	down	Molecular Function: cyclin-dependent protein serine/threonine kinase regulator activity (GO:0016538);	0.359289	CAGL0D04620g	9.87e-07	-2.41284	down	Molecular Function: protein kinase binding (GO:0019901);	0.274066
CAGL0D00462g	4.03e-05	-2.12238	down	Molecular Function: sequence-specific DNA binding transcription factor activity (GO:0003700);	0.804652	CAGL0D00462g	4.53e-06	-2.2967	down	Molecular Function: sequence-specific DNA binding transcription factor activity (GO:0003700);	0.479126
CAGL0E04510g	0.000745949	-1.81906	down	Molecular Function: metal ion binding (GO:0046872);	0.0712737	CAGL0E04510g	0.00175064	-1.71833	down	Molecular Function: metal ion binding (GO:0046872);	0.579284
CAGL0M09086g	4.81e-13	-3.57051	down	Molecular Function: phospholipid binding (GO:0005543);	0.633274	CAGL0M09086g	4.8e-09	-2.80999	down	Molecular Function: phospholipid binding (GO:0005543);	0.833498

## Sheet: F5
T1_vs_T2							T5_vs_T6
#Gene_ID	FDR	log2FC	regulated	Go_term	p-value	#Gene_ID	FDR	log2FC	regulated	Go_term	p-value
CAGL0F01485g	0.00352228	-1.65522	down	Biological Process: response to stress (GO:0006950);	0.194108	CAGL0F01485g	0.000463724	-1.5679	down	Cellular Component: fungal-type cell wall (GO:0009277);	0.000436655
CAGL0L04400g	0.00116968	-1.78062	down	Biological Process: regulation of transcription from RNA polymerase II promoter (GO:0006357);	0.966846	CAGL0L04400g	3.09e-08	-2.37431	down	Molecular Function: sequence-specific DNA binding RNA polymerase II transcription factor activity (GO:0000981);	0.628233
CAGL0I07359g	1.01e-05	-2.85818	down	Biological Process: inositol biosynthetic process (GO:0006021);	0.0541579	CAGL0I07359g	7.65e-13	-3.51223	down	Molecular Function: protein dimerization activity (GO:0046983);	0.115934
CAGL0I07359g	1.01e-05	-2.85818	down	Biological Process: regulation of gene expression (GO:0010468);	0.262645	CAGL0I07359g	7.65e-13	-3.51223	down	Molecular Function: protein dimerization activity (GO:0046983);	0.115934
CAGL0E02607g	0.00688338	-1.61994	down	Biological Process: small GTPase mediated signal transduction (GO:0007264);	0.656711	CAGL0E02607g	4.77e-06	-1.88873	down	Molecular Function: GTP binding (GO:0005525);	0.71921
CAGL0M06655g	5.33e-15	-3.90457	down	Biological Process: DNA repair (GO:0006281);	0.983762	CAGL0M06655g	1.11e-06	-1.98052	down	Molecular Function: DNA binding (GO:0003677);	0.717572
CAGL0A04301g	0.000518165	-1.86518	down	Biological Process: protein dephosphorylation (GO:0006470);	0.0224599	CAGL0A04301g	1.29e-05	-1.82275	down	Molecular Function: metal ion binding (GO:0046872);	0.704371
CAGL0D00528g	9.03e-11	-3.15087	down	Biological Process: oxidation-reduction process (GO:0055114);	0.102706	CAGL0D00528g	0	-4.04613	down	Molecular Function: nitronate monooxygenase activity (GO:0018580);	0.126429
CAGL0J03124g	0.00334437	-1.72234	down	Biological Process: oxidation-reduction process (GO:0055114);	0.102706	CAGL0J03124g	9.59e-06	-1.85721	down	Molecular Function: NAD binding (GO:0051287);	0.713438
CAGL0M11704g	0.00891302	-1.59743	down	Biological Process: oxidation-reduction process (GO:0055114);	0.102706	CAGL0M11704g	2.63e-09	-2.34029	down	Molecular Function: oxidoreductase activity (GO:0016491);	0.00616642
CAGL0K07111g	0.00909298	-1.62454	down	Biological Process: mitotic spindle organization in nucleus (GO:0030472);	8.76e-05	CAGL0K07111g	0.00196105	-1.58863	down	Cellular Component: mitotic spindle (GO:0072686);	0.209169
CAGL0M09647g	0.000773923	-1.81295	down	Biological Process: transmembrane transport (GO:0055085);	0.0375005	CAGL0M09647g	4.86e-05	-1.73688	down	Cellular Component: integral component of membrane (GO:0016021);	0.0263537
CAGL0M06655g	5.33e-15	-3.90457	down	Biological Process: transmembrane transport (GO:0055085);	0.0375005	CAGL0M06655g	1.11e-06	-1.98052	down	Molecular Function: DNA binding (GO:0003677);	0.717572
CAGL0M02783g	4.65e-13	-3.52722	down	Biological Process: nucleosome assembly (GO:0006334);	0.000676839	CAGL0M02783g	1.15e-06	-1.97866	down	Molecular Function: DNA binding (GO:0003677);	0.717572
CAGL0M06655g	5.33e-15	-3.90457	down	Biological Process: nucleosome assembly (GO:0006334);	0.000676839	CAGL0M06655g	1.11e-06	-1.98052	down	Molecular Function: DNA binding (GO:0003677);	0.717572
CAGL0E02607g	0.00688338	-1.61994	down	Biological Process: protein transport (GO:0015031);	0.999989	CAGL0E02607g	4.77e-06	-1.88873	down	Molecular Function: GTP binding (GO:0005525);	0.71921
CAGL0D00528g	9.03e-11	-3.15087	down	Biological Process: fatty acid biosynthetic process (GO:0006633);	0.882026	CAGL0D00528g	0	-4.04613	down	Molecular Function: nitronate monooxygenase activity (GO:0018580);	0.126429
CAGL0J03124g	0.00334437	-1.72234	down	Biological Process: arginine biosynthetic process (GO:0006526);	0.203117	CAGL0J03124g	9.59e-06	-1.85721	down	Molecular Function: NAD binding (GO:0051287);	0.713438
CAGL0D00528g	9.03e-11	-3.15087	down	Cellular Component: fatty acid synthase complex (GO:0005835);	0.145594	CAGL0D00528g	0	-4.04613	down	Molecular Function: nitronate monooxygenase activity (GO:0018580);	0.126429
CAGL0K07111g	0.00909298	-1.62454	down	Cellular Component: mitotic spindle (GO:0072686);	0.0107486	CAGL0K07111g	0.00196105	-1.58863	down	Cellular Component: mitotic spindle (GO:0072686);	0.209169
CAGL0M11704g	0.00891302	-1.59743	down	Cellular Component: cytosol (GO:0005829);	0.177235	CAGL0M11704g	2.63e-09	-2.34029	down	Molecular Function: oxidoreductase activity (GO:0016491);	0.00616642
CAGL0M06655g	5.33e-15	-3.90457	down	Cellular Component: integral component of membrane (GO:0016021);	0.962119	CAGL0M06655g	1.11e-06	-1.98052	down	Molecular Function: DNA binding (GO:0003677);	0.717572
CAGL0M09647g	0.000773923	-1.81295	down	Cellular Component: integral component of membrane (GO:0016021);	0.962119	CAGL0M09647g	4.86e-05	-1.73688	down	Cellular Component: integral component of membrane (GO:0016021);	0.0263537
CAGL0M02783g	4.65e-13	-3.52722	down	Cellular Component: nucleosome (GO:0000786);	0.00178117	CAGL0M02783g	1.15e-06	-1.97866	down	Molecular Function: DNA binding (GO:0003677);	0.717572
CAGL0M06655g	5.33e-15	-3.90457	down	Cellular Component: nucleosome (GO:0000786);	0.00178117	CAGL0M06655g	1.11e-06	-1.98052	down	Molecular Function: DNA binding (GO:0003677);	0.717572
CAGL0J03124g	0.00334437	-1.72234	down	Cellular Component: mitochondrion (GO:0005739);	0.987685	CAGL0J03124g	9.59e-06	-1.85721	down	Molecular Function: NAD binding (GO:0051287);	0.713438
CAGL0K07111g	0.00909298	-1.62454	down	Cellular Component: DASH complex (GO:0042729);	0.000520418	CAGL0K07111g	0.00196105	-1.58863	down	Cellular Component: mitotic spindle (GO:0072686);	0.209169
CAGL0F01485g	0.00352228	-1.65522	down	Cellular Component: fungal-type cell wall (GO:0009277);	0.0716599	CAGL0F01485g	0.000463724	-1.5679	down	Cellular Component: fungal-type cell wall (GO:0009277);	0.000436655
CAGL0M06655g	5.33e-15	-3.90457	down	Cellular Component: nucleus (GO:0005634);	0.35945	CAGL0M06655g	1.11e-06	-1.98052	down	Molecular Function: DNA binding (GO:0003677);	0.717572
CAGL0M02783g	4.65e-13	-3.52722	down	Cellular Component: nucleus (GO:0005634);	0.35945	CAGL0M02783g	1.15e-06	-1.97866	down	Molecular Function: DNA binding (GO:0003677);	0.717572
CAGL0L04400g	0.00116968	-1.78062	down	Cellular Component: nucleus (GO:0005634);	0.35945	CAGL0L04400g	3.09e-08	-2.37431	down	Molecular Function: sequence-specific DNA binding RNA polymerase II transcription factor activity (GO:0000981);	0.628233
CAGL0M02783g	4.65e-13	-3.52722	down	Cellular Component: intracellular organelle (GO:0043229);	0.467318	CAGL0M02783g	1.15e-06	-1.97866	down	Molecular Function: DNA binding (GO:0003677);	0.717572
CAGL0J03124g	0.00334437	-1.72234	down	Molecular Function: protein dimerization activity (GO:0046983);	0.152659	CAGL0J03124g	9.59e-06	-1.85721	down	Molecular Function: NAD binding (GO:0051287);	0.713438
CAGL0I07359g	1.01e-05	-2.85818	down	Molecular Function: protein dimerization activity (GO:0046983);	0.152659	CAGL0I07359g	7.65e-13	-3.51223	down	Molecular Function: protein dimerization activity (GO:0046983);	0.115934
CAGL0J03124g	0.00334437	-1.72234	down	Molecular Function: acetylglutamate kinase activity (GO:0003991);	0.137859	CAGL0J03124g	9.59e-06	-1.85721	down	Molecular Function: NAD binding (GO:0051287);	0.713438
CAGL0M06655g	5.33e-15	-3.90457	down	Molecular Function: protein heterodimerization activity (GO:0046982);	0.224511	CAGL0M06655g	1.11e-06	-1.98052	down	Molecular Function: DNA binding (GO:0003677);	0.717572
CAGL0L04400g	0.00116968	-1.78062	down	Molecular Function: zinc ion binding (GO:0008270);	0.323367	CAGL0L04400g	3.09e-08	-2.37431	down	Molecular Function: sequence-specific DNA binding RNA polymerase II transcription factor activity (GO:0000981);	0.628233
CAGL0M11704g	0.00891302	-1.59743	down	Molecular Function: oxidoreductase activity (GO:0016491);	0.246577	CAGL0M11704g	2.63e-09	-2.34029	down	Molecular Function: oxidoreductase activity (GO:0016491);	0.00616642
CAGL0M06655g	5.33e-15	-3.90457	down	Molecular Function: DNA binding (GO:0003677);	0.522394	CAGL0M06655g	1.11e-06	-1.98052	down	Molecular Function: DNA binding (GO:0003677);	0.717572
CAGL0M02783g	4.65e-13	-3.52722	down	Molecular Function: DNA binding (GO:0003677);	0.522394	CAGL0M02783g	1.15e-06	-1.97866	down	Molecular Function: DNA binding (GO:0003677);	0.717572
CAGL0J03124g	0.00334437	-1.72234	down	Molecular Function: N-acetyl-gamma-glutamyl-phosphate reductase activity (GO:0003942);	0.256755	CAGL0J03124g	9.59e-06	-1.85721	down	Molecular Function: NAD binding (GO:0051287);	0.713438
CAGL0D00528g	9.03e-11	-3.15087	down	Molecular Function: enoyl-[acyl-carrier-protein] reductase (NADH) activity (GO:0004318);	0.137859	CAGL0D00528g	0	-4.04613	down	Molecular Function: nitronate monooxygenase activity (GO:0018580);	0.126429
CAGL0J03124g	0.00334437	-1.72234	down	Molecular Function: NAD binding (GO:0051287);	0.75989	CAGL0J03124g	9.59e-06	-1.85721	down	Molecular Function: NAD binding (GO:0051287);	0.713438
CAGL0L04400g	0.00116968	-1.78062	down	Molecular Function: sequence-specific DNA binding RNA polymerase II transcription factor activity (GO:0000981);	0.850958	CAGL0L04400g	3.09e-08	-2.37431	down	Molecular Function: sequence-specific DNA binding RNA polymerase II transcription factor activity (GO:0000981);	0.628233
CAGL0D00528g	9.03e-11	-3.15087	down	Molecular Function: nitronate monooxygenase activity (GO:0018580);	0.137859	CAGL0D00528g	0	-4.04613	down	Molecular Function: nitronate monooxygenase activity (GO:0018580);	0.126429
CAGL0A04301g	0.000518165	-1.86518	down	Molecular Function: protein serine/threonine phosphatase activity (GO:0004722);	0.142732	CAGL0A04301g	1.29e-05	-1.82275	down	Molecular Function: metal ion binding (GO:0046872);	0.704371
CAGL0A04301g	0.000518165	-1.86518	down	Molecular Function: metal ion binding (GO:0046872);	0.0712737	CAGL0A04301g	1.29e-05	-1.82275	down	Molecular Function: metal ion binding (GO:0046872);	0.704371
CAGL0M06655g	5.33e-15	-3.90457	down	Molecular Function: metal ion binding (GO:0046872);	0.0712737	CAGL0M06655g	1.11e-06	-1.98052	down	Molecular Function: DNA binding (GO:0003677);	0.717572
CAGL0E02607g	0.00688338	-1.61994	down	Molecular Function: GTP binding (GO:0005525);	0.943496	CAGL0E02607g	4.77e-06	-1.88873	down	Molecular Function: GTP binding (GO:0005525);	0.71921

## Sheet: F6
T3_vs_T4							T5_vs_T6
#Gene_ID	FDR	log2FC	regulated	Go_term	p-value	#Gene_ID	FDR	log2FC	regulated	Go_term	p-value
CAGL0H09064g	0.00821025	-1.6184	down	Biological Process: cellular response to drug (GO:0035690);	0.755443	CAGL0H09064g	4.52e-07	-2.05902	down	Molecular Function: GTP binding (GO:0005525);	0.71921
CAGL0I01122g	0.000790629	-1.87701	down	Biological Process: D-xylose catabolic process (GO:0042843);	0.127349	CAGL0I01122g	1.48e-07	-2.12809	down	Molecular Function: oxidoreductase activity (GO:0016491);	0.00616642
CAGL0K07700g	0.00175565	-1.72593	down	Biological Process: protein folding (GO:0006457);	0.816518	CAGL0K07700g	3.8e-05	-1.74634	down	Molecular Function: unfolded protein binding (GO:0051082);	0.729501
CAGL0H02387g	0.000191645	-2.00779	down	Biological Process: trehalose biosynthetic process (GO:0005992);	0.124548	CAGL0H02387g	0.000113434	-1.701	down	Molecular Function: catalytic activity (GO:0003824);	0.403817
CAGL0L07744g	0.00578489	-1.631	down	Biological Process: ATP catabolic process (GO:0006200);	0.585602	CAGL0L07744g	0.00875607	-1.33379	down	Molecular Function: ATPase activity (GO:0016887);	0.787254
CAGL0G03883g	0.000156942	-1.95324	down	Biological Process: response to stress (GO:0006950);	0.00598277	CAGL0G03883g	3.34e-05	-1.7533	down	Molecular Function: nucleoside-triphosphatase activity (GO:0017111);	0.941257
CAGL0L10142g	2.44e-10	-3.08041	down	Biological Process: response to stress (GO:0006950);	0.00598277	CAGL0L10142g	2.83e-11	-2.61798	down	Cellular Component: integral component of membrane (GO:0016021);	0.0263537
CAGL0H09064g	0.00821025	-1.6184	down	Biological Process: UMP salvage (GO:0044206);	0.238517	CAGL0H09064g	4.52e-07	-2.05902	down	Molecular Function: GTP binding (GO:0005525);	0.71921
CAGL0L10142g	2.44e-10	-3.08041	down	Biological Process: lipid transport (GO:0006869);	0.420253	CAGL0L10142g	2.83e-11	-2.61798	down	Cellular Component: integral component of membrane (GO:0016021);	0.0263537
CAGL0C01243g	1.06e-06	-2.39253	down	Biological Process: histidine biosynthetic process (GO:0000105);	0.615009	CAGL0C01243g	0.00280057	-1.41148	down	Molecular Function: histidinol-phosphate transaminase activity (GO:0004400);	0.126429
CAGL0H03971g	0.000167952	-2.00998	down	Biological Process: oxidation-reduction process (GO:0055114);	0.142203	CAGL0H03971g	5.55e-07	-2.03538	down	Molecular Function: FMN binding (GO:0010181);	0.0405017
CAGL0C04191g	1.02e-08	-2.77694	down	Biological Process: oxidation-reduction process (GO:0055114);	0.142203	CAGL0C04191g	2.72e-06	-1.93673	down	Molecular Function: succinate-semialdehyde dehydrogenase [NAD(P)+] activity (GO:0009013);	0.126429
CAGL0I01122g	0.000790629	-1.87701	down	Biological Process: oxidation-reduction process (GO:0055114);	0.142203	CAGL0I01122g	1.48e-07	-2.12809	down	Molecular Function: oxidoreductase activity (GO:0016491);	0.00616642
CAGL0L07700g	6.33e-08	-2.68118	down	Biological Process: DNA repair (GO:0006281);	0.965336	CAGL0L07700g	4.86e-06	-1.97362	down	Molecular Function: DNA binding (GO:0003677);	0.717572
CAGL0K03421g	0.000223619	-1.9474	down	Biological Process: carbohydrate metabolic process (GO:0005975);	0.377303	CAGL0K03421g	0.000480191	-1.58898	down	Molecular Function: magnesium ion binding (GO:0000287);	0.953247
CAGL0G03883g	0.000156942	-1.95324	down	Biological Process: regulation of transcription, DNA-templated (GO:0006355);	0.890798	CAGL0G03883g	3.34e-05	-1.7533	down	Molecular Function: nucleoside-triphosphatase activity (GO:0017111);	0.941257
CAGL0C04191g	1.02e-08	-2.77694	down	Biological Process: gamma-aminobutyric acid catabolic process (GO:0009450);	0.238517	CAGL0C04191g	2.72e-06	-1.93673	down	Molecular Function: succinate-semialdehyde dehydrogenase [NAD(P)+] activity (GO:0009013);	0.126429
CAGL0K09482g	0.00708428	-1.55466	down	Biological Process: mitochondrion organization (GO:0007005);	0.0957991	CAGL0K09482g	0.0097728	-1.29947	down	Cellular Component: integral component of membrane (GO:0016021);	0.0263537
CAGL0G07623g	0.00459771	-1.73967	down	Biological Process: proteolysis (GO:0006508);	0.508163	CAGL0G07623g	2.46e-08	-2.24856	down	Molecular Function: peptidase activity (GO:0008233);	0.741773
CAGL0H01177g	0.00504753	-1.6081	down	Biological Process: metabolic process (GO:0008152);	0.134886	CAGL0H01177g	5.77e-06	-1.96643	down	Molecular Function: catalytic activity (GO:0003824);	0.403817
C.glabrata_newGene_61	0.000446511	-2.06932	down	Biological Process: multi-organism process (GO:0051704);	0.09177	C.glabrata_newGene_61	2.38e-06	-2.1156	down	Cellular Component: fungal-type cell wall (GO:0009277);	0.000436655
C.glabrata_newGene_3	0.00254635	-1.67641	down	Biological Process: multi-organism process (GO:0051704);	0.09177	C.glabrata_newGene_3	0.00110522	-1.50547	down	Biological Process: multi-organism process (GO:0051704);	0.082434
CAGL0E06688g	4.11e-07	-2.50393	down	Biological Process: multi-organism cellular process (GO:0044764);	0.124548	CAGL0E06688g	0.000574949	-1.56777	down	Molecular Function: binding (GO:0005488);	0.869027
CAGL0H03971g	0.000167952	-2.00998	down	Biological Process: negative regulation of transcription, DNA-templated (GO:0045892);	0.664148	CAGL0H03971g	5.55e-07	-2.03538	down	Molecular Function: FMN binding (GO:0010181);	0.0405017
CAGL0G03883g	0.000156942	-1.95324	down	Biological Process: protein metabolic process (GO:0019538);	0.127349	CAGL0G03883g	3.34e-05	-1.7533	down	Molecular Function: nucleoside-triphosphatase activity (GO:0017111);	0.941257
CAGL0G03289g	7.06e-06	-2.30481	down	Cellular Component: cytosol (GO:0005829);	0.0364311	CAGL0G03289g	8.72e-05	-1.72364	down	Molecular Function: ATP binding (GO:0005524);	0.595553
CAGL0H03971g	0.000167952	-2.00998	down	Cellular Component: cytosol (GO:0005829);	0.0364311	CAGL0H03971g	5.55e-07	-2.03538	down	Molecular Function: FMN binding (GO:0010181);	0.0405017
CAGL0G03883g	0.000156942	-1.95324	down	Cellular Component: cytosol (GO:0005829);	0.0364311	CAGL0G03883g	3.34e-05	-1.7533	down	Molecular Function: nucleoside-triphosphatase activity (GO:0017111);	0.941257
CAGL0B01100g	0.000147653	-2.00058	down	Cellular Component: cytosol (GO:0005829);	0.0364311	CAGL0B01100g	1.51e-05	-1.82865	down	Cellular Component: cytosol (GO:0005829);	0.504896
CAGL0I06182g	2.55e-05	-2.23683	down	Cellular Component: fungal-type cell wall (GO:0009277);	0.000666653	CAGL0I06182g	0.00481855	-1.48504	down	Molecular Function: structural constituent of cell wall (GO:0005199);	0.00757489
CAGL0E06688g	4.11e-07	-2.50393	down	Cellular Component: fungal-type cell wall (GO:0009277);	0.000666653	CAGL0E06688g	0.000574949	-1.56777	down	Molecular Function: binding (GO:0005488);	0.869027
C.glabrata_newGene_61	0.000446511	-2.06932	down	Cellular Component: fungal-type cell wall (GO:0009277);	0.000666653	C.glabrata_newGene_61	2.38e-06	-2.1156	down	Cellular Component: fungal-type cell wall (GO:0009277);	0.000436655
CAGL0K09482g	0.00708428	-1.55466	down	Cellular Component: integral component of membrane (GO:0016021);	0.860583	CAGL0K09482g	0.0097728	-1.29947	down	Cellular Component: integral component of membrane (GO:0016021);	0.0263537
CAGL0L10142g	2.44e-10	-3.08041	down	Cellular Component: integral component of membrane (GO:0016021);	0.860583	CAGL0L10142g	2.83e-11	-2.61798	down	Cellular Component: integral component of membrane (GO:0016021);	0.0263537
CAGL0H09042g	0.00439892	-1.61475	down	Cellular Component: intracellular part (GO:0044424);	0.79085	CAGL0H09042g	6.76e-06	-1.89043	down	Cellular Component: intracellular part (GO:0044424);	0.282178
CAGL0J03080g	0.000127355	-2.10543	down	Cellular Component: cytoplasm (GO:0005737);	0.190482	CAGL0J03080g	1.56e-09	-2.41167	down	Cellular Component: plasma membrane (GO:0005886);	0.00845633
CAGL0M12551g	0.000139395	-2.06448	down	Cellular Component: cytoplasm (GO:0005737);	0.190482	CAGL0M12551g	4.89e-07	-2.07148	down	Cellular Component: plasma membrane (GO:0005886);	0.00845633
CAGL0M12551g	0.000139395	-2.06448	down	Cellular Component: plasma membrane (GO:0005886);	0.141108	CAGL0M12551g	4.89e-07	-2.07148	down	Cellular Component: plasma membrane (GO:0005886);	0.00845633
CAGL0L10142g	2.44e-10	-3.08041	down	Cellular Component: plasma membrane (GO:0005886);	0.141108	CAGL0L10142g	2.83e-11	-2.61798	down	Cellular Component: integral component of membrane (GO:0016021);	0.0263537
CAGL0J03080g	0.000127355	-2.10543	down	Cellular Component: plasma membrane (GO:0005886);	0.141108	CAGL0J03080g	1.56e-09	-2.41167	down	Cellular Component: plasma membrane (GO:0005886);	0.00845633
CAGL0K07700g	0.00175565	-1.72593	down	Cellular Component: prefoldin complex (GO:0016272);	0.61494	CAGL0K07700g	3.8e-05	-1.74634	down	Molecular Function: unfolded protein binding (GO:0051082);	0.729501
CAGL0L07744g	0.00578489	-1.631	down	Cellular Component: membrane (GO:0016020);	0.693466	CAGL0L07744g	0.00875607	-1.33379	down	Molecular Function: ATPase activity (GO:0016887);	0.787254
CAGL0H01177g	0.00504753	-1.6081	down	Cellular Component: membrane (GO:0016020);	0.693466	CAGL0H01177g	5.77e-06	-1.96643	down	Molecular Function: catalytic activity (GO:0003824);	0.403817
CAGL0K09482g	0.00708428	-1.55466	down	Cellular Component: mitochondrial inner membrane (GO:0005743);	0.982546	CAGL0K09482g	0.0097728	-1.29947	down	Cellular Component: integral component of membrane (GO:0016021);	0.0263537
CAGL0L07744g	0.00578489	-1.631	down	Molecular Function: ATPase activity (GO:0016887);	0.579823	CAGL0L07744g	0.00875607	-1.33379	down	Molecular Function: ATPase activity (GO:0016887);	0.787254
CAGL0L07700g	6.33e-08	-2.68118	down	Molecular Function: DNA-directed DNA polymerase activity (GO:0003887);	0.0297065	CAGL0L07700g	4.86e-06	-1.97362	down	Molecular Function: DNA binding (GO:0003677);	0.717572
CAGL0G03883g	0.000156942	-1.95324	down	Molecular Function: nucleoside-triphosphatase activity (GO:0017111);	0.852579	CAGL0G03883g	3.34e-05	-1.7533	down	Molecular Function: nucleoside-triphosphatase activity (GO:0017111);	0.941257
CAGL0H01177g	0.00504753	-1.6081	down	Molecular Function: hydrolase activity (GO:0016787);	0.0307343	CAGL0H01177g	5.77e-06	-1.96643	down	Molecular Function: catalytic activity (GO:0003824);	0.403817
CAGL0L06974g	0.000301468	-1.93931	down	Molecular Function: hydrolase activity (GO:0016787);	0.0307343	CAGL0L06974g	7.08e-05	-1.72149	down	Molecular Function: hydrolase activity (GO:0016787);	0.382672
CAGL0L07656g	0.000275209	-1.93108	down	Molecular Function: lactoylglutathione lyase activity (GO:0004462);	0.133703	CAGL0L07656g	3.74e-06	-1.90956	down	Molecular Function: metal ion binding (GO:0046872);	0.704371
CAGL0H03971g	0.000167952	-2.00998	down	Molecular Function: FMN binding (GO:0010181);	0.546862	CAGL0H03971g	5.55e-07	-2.03538	down	Molecular Function: FMN binding (GO:0010181);	0.0405017
CAGL0E06688g	4.11e-07	-2.50393	down	Molecular Function: binding (GO:0005488);	0.615626	CAGL0E06688g	0.000574949	-1.56777	down	Molecular Function: binding (GO:0005488);	0.869027
CAGL0K07700g	0.00175565	-1.72593	down	Molecular Function: unfolded protein binding (GO:0051082);	0.765559	CAGL0K07700g	3.8e-05	-1.74634	down	Molecular Function: unfolded protein binding (GO:0051082);	0.729501
CAGL0H09064g	0.00821025	-1.6184	down	Molecular Function: GTP binding (GO:0005525);	0.967042	CAGL0H09064g	4.52e-07	-2.05902	down	Molecular Function: GTP binding (GO:0005525);	0.71921
CAGL0L07700g	6.33e-08	-2.68118	down	Molecular Function: DNA binding (GO:0003677);	0.868688	CAGL0L07700g	4.86e-06	-1.97362	down	Molecular Function: DNA binding (GO:0003677);	0.717572
CAGL0C01243g	1.06e-06	-2.39253	down	Molecular Function: histidinol-phosphate transaminase activity (GO:0004400);	0.133703	CAGL0C01243g	0.00280057	-1.41148	down	Molecular Function: histidinol-phosphate transaminase activity (GO:0004400);	0.126429
CAGL0H03971g	0.000167952	-2.00998	down	Molecular Function: oxidoreductase activity (GO:0016491);	0.562892	CAGL0H03971g	5.55e-07	-2.03538	down	Molecular Function: FMN binding (GO:0010181);	0.0405017
CAGL0I01122g	0.000790629	-1.87701	down	Molecular Function: oxidoreductase activity (GO:0016491);	0.562892	CAGL0I01122g	1.48e-07	-2.12809	down	Molecular Function: oxidoreductase activity (GO:0016491);	0.00616642
CAGL0H09064g	0.00821025	-1.6184	down	Molecular Function: uracil phosphoribosyltransferase activity (GO:0004845);	0.133703	CAGL0H09064g	4.52e-07	-2.05902	down	Molecular Function: GTP binding (GO:0005525);	0.71921
CAGL0G03883g	0.000156942	-1.95324	down	Molecular Function: transcription factor binding (GO:0008134);	0.349974	CAGL0G03883g	3.34e-05	-1.7533	down	Molecular Function: nucleoside-triphosphatase activity (GO:0017111);	0.941257
CAGL0K03421g	0.000223619	-1.9474	down	Molecular Function: intramolecular transferase activity, phosphotransferases (GO:0016868);	0.0487608	CAGL0K03421g	0.000480191	-1.58898	down	Molecular Function: magnesium ion binding (GO:0000287);	0.953247
CAGL0H09064g	0.00821025	-1.6184	down	Molecular Function: transferase activity, transferring glycosyl groups (GO:0016757);	0.107563	CAGL0H09064g	4.52e-07	-2.05902	down	Molecular Function: GTP binding (GO:0005525);	0.71921
CAGL0L07744g	0.00578489	-1.631	down	Molecular Function: ATP binding (GO:0005524);	0.337999	CAGL0L07744g	0.00875607	-1.33379	down	Molecular Function: ATPase activity (GO:0016887);	0.787254
CAGL0G03883g	0.000156942	-1.95324	down	Molecular Function: ATP binding (GO:0005524);	0.337999	CAGL0G03883g	3.34e-05	-1.7533	down	Molecular Function: nucleoside-triphosphatase activity (GO:0017111);	0.941257
CAGL0G03289g	7.06e-06	-2.30481	down	Molecular Function: ATP binding (GO:0005524);	0.337999	CAGL0G03289g	8.72e-05	-1.72364	down	Molecular Function: ATP binding (GO:0005524);	0.595553
CAGL0L07656g	0.000275209	-1.93108	down	Molecular Function: metal ion binding (GO:0046872);	0.579284	CAGL0L07656g	3.74e-06	-1.90956	down	Molecular Function: metal ion binding (GO:0046872);	0.704371
CAGL0L11880g	9.53e-07	-2.4276	down	Molecular Function: metal ion binding (GO:0046872);	0.579284	CAGL0L11880g	5.58e-06	-1.88729	down	Molecular Function: metal ion binding (GO:0046872);	0.704371
CAGL0C04191g	1.02e-08	-2.77694	down	Molecular Function: succinate-semialdehyde dehydrogenase [NAD(P)+] activity (GO:0009013);	0.133703	CAGL0C04191g	2.72e-06	-1.93673	down	Molecular Function: succinate-semialdehyde dehydrogenase [NAD(P)+] activity (GO:0009013);	0.126429
CAGL0H02387g	0.000191645	-2.00779	down	Molecular Function: catalytic activity (GO:0003824);	0.612909	CAGL0H02387g	0.000113434	-1.701	down	Molecular Function: catalytic activity (GO:0003824);	0.403817
CAGL0H01177g	0.00504753	-1.6081	down	Molecular Function: catalytic activity (GO:0003824);	0.612909	CAGL0H01177g	5.77e-06	-1.96643	down	Molecular Function: catalytic activity (GO:0003824);	0.403817
CAGL0K03421g	0.000223619	-1.9474	down	Molecular Function: magnesium ion binding (GO:0000287);	0.183225	CAGL0K03421g	0.000480191	-1.58898	down	Molecular Function: magnesium ion binding (GO:0000287);	0.953247
CAGL0I06182g	2.55e-05	-2.23683	down	Molecular Function: structural constituent of cell wall (GO:0005199);	0.00140478	CAGL0I06182g	0.00481855	-1.48504	down	Molecular Function: structural constituent of cell wall (GO:0005199);	0.00757489
CAGL0C01243g	1.06e-06	-2.39253	down	Molecular Function: pyridoxal phosphate binding (GO:0030170);	0.729055	CAGL0C01243g	0.00280057	-1.41148	down	Molecular Function: histidinol-phosphate transaminase activity (GO:0004400);	0.126429
CAGL0L11880g	9.53e-07	-2.4276	down	Molecular Function: nucleic acid binding (GO:0003676);	0.635016	CAGL0L11880g	5.58e-06	-1.88729	down	Molecular Function: metal ion binding (GO:0046872);	0.704371
CAGL0G07623g	0.00459771	-1.73967	down	Molecular Function: peptidase activity (GO:0008233);	0.394681	CAGL0G07623g	2.46e-08	-2.24856	down	Molecular Function: peptidase activity (GO:0008233);	0.741773

## Sheet: F7
T1_vs_T2							T3_vs_T4							T5_vs_T6
#Gene_ID	FDR	log2FC	regulated	Go_term	p-value	#Gene_ID	FDR	log2FC	regulated	Go_term	p-value	#Gene_ID	FDR	log2FC	regulated	Go_term	p-value
CAGL0K07854g	2.19e-05	-2.23038	down	Biological Process: mRNA splicing, via spliceosome (GO:0000398);	0.813331	CAGL0K07854g	0.00178471	-1.76765	down	Cellular Component: spliceosomal complex (GO:0005681);	0.983621	CAGL0K07854g	1.13e-10	-2.71028	down	Cellular Component: spliceosomal complex (GO:0005681);	0.981027
CAGL0J04202g	3.65e-09	-2.95682	down	Biological Process: response to stress (GO:0006950);	0.194108	CAGL0J04202g	0	-6.06506	down	Molecular Function: amino acid binding (GO:0016597);	0.238163	CAGL0J04202g	0	-4.86451	down	Molecular Function: carboxyl- or carbamoyltransferase activity (GO:0016743);	0.015946
CAGL0I04818g	4.65e-09	-2.85937	down	Biological Process: chitin biosynthetic process (GO:0006031);	0.262645	CAGL0I04818g	1.53e-09	-2.89709	down	Molecular Function: chitin synthase activity (GO:0004100);	0.249569	CAGL0I04818g	3.18e-09	-2.3295	down	Molecular Function: chitin synthase activity (GO:0004100);	0.236912
CAGL0L08932g	0.00183474	-1.85866	down	Biological Process: negative regulation of protein kinase activity (GO:0006469);	0.141283	CAGL0L08932g	1.36e-07	-2.63127	down	Cellular Component: mitochondrial outer membrane (GO:0005741);	0.81132	CAGL0L08932g	2.71e-11	-2.61247	down	Cellular Component: cytosol (GO:0005829);	0.504896
CAGL0K05813g	4.66e-06	-2.31534	down	Biological Process: cell redox homeostasis (GO:0045454);	0.772516	CAGL0K05813g	1.02e-07	-2.57928	down	Molecular Function: electron carrier activity (GO:0009055);	0.720586	CAGL0K05813g	0	-3.54046	down	Molecular Function: electron carrier activity (GO:0009055);	0.249728
CAGL0G03047g	2.5e-05	-2.15124	down	Biological Process: protein phosphorylation (GO:0006468);	0.84741	CAGL0G03047g	1.06e-05	-2.19788	down	Molecular Function: nucleic acid binding (GO:0003676);	0.635016	CAGL0G03047g	0.00380201	-1.38619	down	Molecular Function: nucleic acid binding (GO:0003676);	0.257051
CAGL0G09020g	2.73e-07	-2.547	down	Biological Process: protein phosphorylation (GO:0006468);	0.84741	CAGL0G09020g	6.01e-07	-2.44688	down	Molecular Function: ATP binding (GO:0005524);	0.337999	CAGL0G09020g	9.7e-09	-2.26629	down	Molecular Function: ATP binding (GO:0005524);	0.595553
CAGL0I09504g	7.07e-05	-2.22812	down	Biological Process: protein phosphorylation (GO:0006468);	0.84741	CAGL0I09504g	2.66e-05	-2.28557	down	Molecular Function: ATP binding (GO:0005524);	0.337999	CAGL0I09504g	6.02e-10	-2.67324	down	Molecular Function: ATP binding (GO:0005524);	0.595553
CAGL0I07513g	0.00120642	-1.77733	down	Biological Process: protein phosphorylation (GO:0006468);	0.84741	CAGL0I07513g	0.00119192	-1.76528	down	Molecular Function: ATP binding (GO:0005524);	0.337999	CAGL0I07513g	0.00162191	-1.46031	down	Molecular Function: ATP binding (GO:0005524);	0.595553
CAGL0I04818g	4.65e-09	-2.85937	down	Biological Process: cytokinesis (GO:0000910);	0.0199216	CAGL0I04818g	1.53e-09	-2.89709	down	Molecular Function: chitin synthase activity (GO:0004100);	0.249569	CAGL0I04818g	3.18e-09	-2.3295	down	Molecular Function: chitin synthase activity (GO:0004100);	0.236912
CAGL0L10252g	2.08e-08	-2.80524	down	Biological Process: cytokinesis (GO:0000910);	0.0199216	CAGL0L10252g	5e-09	-2.82481	down	Molecular Function: microtubule binding (GO:0008017);	0.394681	CAGL0L10252g	6.95e-07	-2.05621	down	Molecular Function: microtubule binding (GO:0008017);	0.366713
CAGL0L08932g	0.00183474	-1.85866	down	Biological Process: endocytosis (GO:0006897);	0.704777	CAGL0L08932g	1.36e-07	-2.63127	down	Cellular Component: mitochondrial outer membrane (GO:0005741);	0.81132	CAGL0L08932g	2.71e-11	-2.61247	down	Cellular Component: cytosol (GO:0005829);	0.504896
CAGL0L08932g	0.00183474	-1.85866	down	Biological Process: response to heat (GO:0009408);	0.098283	CAGL0L08932g	1.36e-07	-2.63127	down	Cellular Component: mitochondrial outer membrane (GO:0005741);	0.81132	CAGL0L08932g	2.71e-11	-2.61247	down	Cellular Component: cytosol (GO:0005829);	0.504896
CAGL0F00363g	3e-15	-3.96082	down	Biological Process: phospholipid metabolic process (GO:0006644);	0.141283	CAGL0F00363g	4.66e-07	-2.49019	down	Molecular Function: N-methyltransferase activity (GO:0008170);	0.133703	CAGL0F00363g	2.22e-16	-3.25745	down	Molecular Function: N-methyltransferase activity (GO:0008170);	0.126429
CAGL0G03047g	2.5e-05	-2.15124	down	Biological Process: nuclear-transcribed mRNA catabolic process (GO:0000956);	0.0224599	CAGL0G03047g	1.06e-05	-2.19788	down	Molecular Function: nucleic acid binding (GO:0003676);	0.635016	CAGL0G03047g	0.00380201	-1.38619	down	Molecular Function: nucleic acid binding (GO:0003676);	0.257051
CAGL0M04323g	1.1e-07	-2.6123	down	Biological Process: cell adhesion (GO:0007155);	0.141283	CAGL0M04323g	1.08e-07	-2.57616	down	Molecular Function: nucleic acid binding (GO:0003676);	0.635016	CAGL0M04323g	5.89e-07	-2.02088	down	Molecular Function: metal ion binding (GO:0046872);	0.704371
CAGL0M01936g	5.45e-05	-2.07728	down	Biological Process: proteolysis (GO:0006508);	0.647981	CAGL0M01936g	8.85e-07	-2.40701	down	Molecular Function: metallopeptidase activity (GO:0008237);	0.443906	CAGL0M01936g	6.97e-07	-2.02285	down	Molecular Function: metallopeptidase activity (GO:0008237);	0.414166
CAGL0C05093g	0.0011272	-1.78655	down	Biological Process: proteolysis (GO:0006508);	0.647981	CAGL0C05093g	4.96e-07	-2.45436	down	Molecular Function: dipeptidyl-peptidase activity (GO:0008239);	0.133703	CAGL0C05093g	1.73e-07	-2.10105	down	Molecular Function: dipeptidyl-peptidase activity (GO:0008239);	0.126429
CAGL0J00583g	9.52e-07	-2.45646	down	Biological Process: proteolysis (GO:0006508);	0.647981	CAGL0J00583g	1.11e-08	-2.76561	down	Molecular Function: serine-type endopeptidase activity (GO:0004252);	0.443906	CAGL0J00583g	9.23e-10	-2.3997	down	Molecular Function: serine-type endopeptidase activity (GO:0004252);	0.774534
CAGL0E06380g	1.89e-15	-3.9091	down	Biological Process: nicotinamide nucleotide metabolic process (GO:0046496);	0.141283	CAGL0E06380g	0	-4.12577	down	Molecular Function: ATP binding (GO:0005524);	0.337999	CAGL0E06380g	2.05e-14	-3.00742	down	Molecular Function: ATP-dependent NAD(P)H-hydrate dehydratase activity (GO:0047453);	0.126429
CAGL0J06820g	0.00014435	-1.98336	down	Biological Process: nucleic acid phosphodiester bond hydrolysis (GO:0090305);	0.732907	CAGL0J06820g	8.6e-05	-2.00937	down	Molecular Function: ribonuclease T2 activity (GO:0033897);	0.133703	CAGL0J06820g	0.000254038	-1.60926	down	Molecular Function: RNA binding (GO:0003723);	0.698819
CAGL0K07854g	2.19e-05	-2.23038	down	Biological Process: cell division (GO:0051301);	0.0324121	CAGL0K07854g	0.00178471	-1.76765	down	Cellular Component: spliceosomal complex (GO:0005681);	0.983621	CAGL0K07854g	1.13e-10	-2.71028	down	Cellular Component: spliceosomal complex (GO:0005681);	0.981027
CAGL0J06908g	2.03e-07	-2.58724	down	Biological Process: translational initiation (GO:0006413);	0.27616	CAGL0J06908g	7.61e-09	-2.81135	down	Molecular Function: nucleotide binding (GO:0000166);	0.477659	CAGL0J06908g	9.3e-11	-2.60454	down	Molecular Function: translation initiation factor activity (GO:0003743);	0.955912
CAGL0L01859g	0	-6.09367	down	Biological Process: iron-sulfur cluster assembly (GO:0016226);	0.746595	CAGL0L01859g	0	-6.04204	down	Molecular Function: iron-sulfur cluster binding (GO:0051536);	0.209319	CAGL0L01859g	0	-6.61948	down	Molecular Function: iron ion binding (GO:0005506);	0.0070722
CAGL0M13189g	1.73e-06	-2.40582	down	Biological Process: cellular response to oxidative stress (GO:0034599);	0.813331	CAGL0M13189g	2.43e-07	-2.52726	down	Molecular Function: nucleic acid binding (GO:0003676);	0.635016	CAGL0M13189g	1.79e-11	-2.60807	down	Molecular Function: metal ion binding (GO:0046872);	0.704371
CAGL0K07337g	0.000176094	-2.06778	down	Biological Process: ion transport (GO:0006811);	0.148832	CAGL0K07337g	1.67e-05	-2.16388	down	Molecular Function: ion channel activity (GO:0005216);	0.436974	CAGL0K07337g	5.15e-09	-2.30433	down	Molecular Function: ion channel activity (GO:0005216);	0.0803804
CAGL0I06050g	0	-5.00091	down	Biological Process: inositol biosynthetic process (GO:0006021);	0.0541579	CAGL0I06050g	0	-4.46565	down	Molecular Function: inositol-3-phosphate synthase activity (GO:0004512);	0.133703	CAGL0I06050g	0	-8.18232	down	Molecular Function: inositol-3-phosphate synthase activity (GO:0004512);	0.126429
CAGL0M09779g	0.00585342	-1.65631	down	Biological Process: chitin catabolic process (GO:0006032);	0.262645	CAGL0M09779g	1.97e-06	-2.37291	down	Molecular Function: chitinase activity (GO:0004568);	0.249569	CAGL0M09779g	1.69e-06	-1.97067	down	Molecular Function: chitinase activity (GO:0004568);	0.236912
CAGL0B02860g	0.00322311	-1.76426	down	Biological Process: autophagy (GO:0006914);	0.542877	CAGL0B02860g	1.15e-13	-3.55401	down	Cellular Component: mitochondrial membrane (GO:0031966);	0.320882	CAGL0B02860g	0	-3.27635	down	Cellular Component: integral component of membrane (GO:0016021);	0.0263537
CAGL0I02420g	0.000106192	-2.02184	down	Biological Process: autophagy (GO:0006914);	0.542877	CAGL0I02420g	9.32e-09	-2.79879	down	Molecular Function: catalytic activity (GO:0003824);	0.612909	CAGL0I02420g	1.29e-05	-1.86322	down	Molecular Function: catalytic activity (GO:0003824);	0.403817
CAGL0B00770g	4.71e-06	-2.29981	down	Biological Process: autophagy (GO:0006914);	0.542877	CAGL0B00770g	2.04e-07	-2.52567	down	Cellular Component: vacuolar membrane (GO:0005774);	0.0833217	CAGL0B00770g	4.22e-08	-2.19063	down	Cellular Component: integral component of membrane (GO:0016021);	0.0263537
CAGL0G08932g	3.14e-05	-2.13664	down	Biological Process: vesicle-mediated transport (GO:0016192);	0.999662	CAGL0G08932g	1.66e-07	-2.56038	down	Molecular Function: SNAP receptor activity (GO:0005484);	0.683274	CAGL0G08932g	4.08e-05	-1.75917	down	Molecular Function: SNAP receptor activity (GO:0005484);	0.268124
CAGL0M13937g	1.73e-05	-2.19481	down	Biological Process: regulation of phosphoprotein phosphatase activity (GO:0043666);	0.141283	CAGL0M13937g	3.09e-08	-2.67223	down	Molecular Function: protein phosphatase inhibitor activity (GO:0004864);	0.133703	CAGL0M13937g	3.87e-05	-1.74306	down	Molecular Function: protein phosphatase inhibitor activity (GO:0004864);	0.126429
CAGL0B04851g	0.00141392	-1.76029	down	Biological Process: regulation of Rho protein signal transduction (GO:0035023);	0.533321	CAGL0B04851g	6.53e-08	-2.61927	down	Molecular Function: Rho guanyl-nucleotide exchange factor activity (GO:0005089);	0.512357	CAGL0B04851g	4.59e-07	-2.03597	down	Molecular Function: Rho guanyl-nucleotide exchange factor activity (GO:0005089);	0.122984
CAGL0J08294g	8.87e-10	-2.99224	down	Biological Process: dicarboxylic acid transport (GO:0006835);	0.141283	CAGL0J08294g	1.99e-12	-3.35434	down	Molecular Function: inorganic anion exchanger activity (GO:0005452);	0.133703	CAGL0J08294g	2.99e-14	-2.93948	down	Molecular Function: inorganic anion exchanger activity (GO:0005452);	0.126429
CAGL0C05269g	0.00108385	-1.78732	down	Biological Process: phosphatidylinositol dephosphorylation (GO:0046856);	0.456423	CAGL0C05269g	7.94e-05	-2.01706	down	Biological Process: phosphatidylinositol dephosphorylation (GO:0046856);	0.420253	CAGL0C05269g	5.47e-05	-1.72172	down	Biological Process: phosphatidylinositol dephosphorylation (GO:0046856);	0.408096
CAGL0A02233g	0.0061638	-1.83818	down	Biological Process: carbohydrate transport (GO:0008643);	0.25908	CAGL0A02233g	4.14e-06	-2.44478	down	Molecular Function: substrate-specific transmembrane transporter activity (GO:0022891);	0.0655814	CAGL0A02233g	0	-3.32146	down	Molecular Function: substrate-specific transmembrane transporter activity (GO:0022891);	0.00304727
CAGL0A01826g	1.21e-12	-3.45785	down	Biological Process: carbohydrate transport (GO:0008643);	0.25908	CAGL0A01826g	0	-4.30445	down	Molecular Function: substrate-specific transmembrane transporter activity (GO:0022891);	0.0655814	CAGL0A01826g	3.87e-11	-2.60911	down	Molecular Function: substrate-specific transmembrane transporter activity (GO:0022891);	0.00304727
CAGL0K07854g	2.19e-05	-2.23038	down	Biological Process: mitosis (GO:0007067);	0.0426636	CAGL0K07854g	0.00178471	-1.76765	down	Cellular Component: spliceosomal complex (GO:0005681);	0.983621	CAGL0K07854g	1.13e-10	-2.71028	down	Cellular Component: spliceosomal complex (GO:0005681);	0.981027
CAGL0H00891g	0.000841427	-1.83457	down	Biological Process: positive regulation of Ras GTPase activity (GO:0032320);	0.141283	CAGL0H00891g	3.52e-06	-2.31508	down	Molecular Function: Ras GTPase activator activity (GO:0005099);	0.133703	CAGL0H00891g	0.000189041	-1.63636	down	Molecular Function: Ras GTPase activator activity (GO:0005099);	0.126429
CAGL0L10252g	2.08e-08	-2.80524	down	Biological Process: microtubule cytoskeleton organization (GO:0000226);	0.148832	CAGL0L10252g	5e-09	-2.82481	down	Molecular Function: microtubule binding (GO:0008017);	0.394681	CAGL0L10252g	6.95e-07	-2.05621	down	Molecular Function: microtubule binding (GO:0008017);	0.366713
CAGL0H00374g	0.00626126	-1.58774	down	Biological Process: intracellular signal transduction (GO:0035556);	0.813331	CAGL0H00374g	2.49e-06	-2.34447	down	Biological Process: termination of G-protein coupled receptor signaling pathway (GO:0038032);	0.335554	CAGL0H00374g	0.00361597	-1.42456	down	Biological Process: intracellular signal transduction (GO:0035556);	0.143605
CAGL0J04202g	3.65e-09	-2.95682	down	Biological Process: cellular amino acid metabolic process (GO:0006520);	0.0766844	CAGL0J04202g	0	-6.06506	down	Molecular Function: amino acid binding (GO:0016597);	0.238163	CAGL0J04202g	0	-4.86451	down	Molecular Function: carboxyl- or carbamoyltransferase activity (GO:0016743);	0.015946
CAGL0M04323g	1.1e-07	-2.6123	down	Biological Process: regulation of transcription, DNA-templated (GO:0006355);	0.931207	CAGL0M04323g	1.08e-07	-2.57616	down	Molecular Function: nucleic acid binding (GO:0003676);	0.635016	CAGL0M04323g	5.89e-07	-2.02088	down	Molecular Function: metal ion binding (GO:0046872);	0.704371
CAGL0G08932g	3.14e-05	-2.13664	down	Biological Process: intracellular protein transport (GO:0006886);	0.963396	CAGL0G08932g	1.66e-07	-2.56038	down	Molecular Function: SNAP receptor activity (GO:0005484);	0.683274	CAGL0G08932g	4.08e-05	-1.75917	down	Molecular Function: SNAP receptor activity (GO:0005484);	0.268124
CAGL0D00704g	0.000911295	-1.82768	down	Biological Process: intracellular protein transport (GO:0006886);	0.963396	CAGL0D00704g	1.19e-08	-2.74293	down	Cellular Component: endoplasmic reticulum (GO:0005783);	0.485904	CAGL0D00704g	2.47e-13	-2.82949	down	Cellular Component: integral component of membrane (GO:0016021);	0.0263537
CAGL0M13255g	0	-4.54185	down	Biological Process: intracellular protein transport (GO:0006886);	0.963396	CAGL0M13255g	4.61e-08	-2.68188	down	Cellular Component: endoplasmic reticulum (GO:0005783);	0.485904	CAGL0M13255g	6.52e-05	-1.7085	down	Cellular Component: integral component of membrane (GO:0016021);	0.0263537
CAGL0M04367g	4.64e-05	-2.19184	down	Biological Process: phosphorylation (GO:0016310);	0.531303	CAGL0M04367g	0.000741887	-1.89495	down	Molecular Function: phosphotransferase activity, alcohol group as acceptor (GO:0016773);	0.821981	CAGL0M04367g	1.86e-09	-2.4701	down	Molecular Function: phosphotransferase activity, alcohol group as acceptor (GO:0016773);	0.459776
CAGL0M04323g	1.1e-07	-2.6123	down	Biological Process: pathogenesis (GO:0009405);	0.936065	CAGL0M04323g	1.08e-07	-2.57616	down	Molecular Function: nucleic acid binding (GO:0003676);	0.635016	CAGL0M04323g	5.89e-07	-2.02088	down	Molecular Function: metal ion binding (GO:0046872);	0.704371
CAGL0L10582g	0.00947051	-1.61372	down	Biological Process: oligosaccharide metabolic process (GO:0009311);	0.366888	CAGL0L10582g	1.33e-08	-2.75828	down	Molecular Function: mannosyl-oligosaccharide glucosidase activity (GO:0004573);	0.349974	CAGL0L10582g	0.000559022	-1.57087	down	Molecular Function: mannosyl-oligosaccharide glucosidase activity (GO:0004573);	0.333455
CAGL0M09779g	0.00585342	-1.65631	down	Biological Process: carbohydrate metabolic process (GO:0005975);	0.981012	CAGL0M09779g	1.97e-06	-2.37291	down	Molecular Function: chitinase activity (GO:0004568);	0.249569	CAGL0M09779g	1.69e-06	-1.97067	down	Molecular Function: chitinase activity (GO:0004568);	0.236912
CAGL0I06424g	0.000240151	-1.94037	down	Biological Process: oxidation-reduction process (GO:0055114);	0.102706	CAGL0I06424g	9.91e-08	-2.58359	down	Molecular Function: pyridoxamine-phosphate oxidase activity (GO:0004733);	0.349974	CAGL0I06424g	1.7e-06	-1.95748	down	Molecular Function: pyridoxamine-phosphate oxidase activity (GO:0004733);	0.333455
CAGL0I02530g	0.0013582	-1.76065	down	Biological Process: oxidation-reduction process (GO:0055114);	0.102706	CAGL0I02530g	0.00130703	-1.75388	down	Molecular Function: N,N-dimethylaniline monooxygenase activity (GO:0004499);	0.133703	CAGL0I02530g	0.000293384	-1.59363	down	Molecular Function: N,N-dimethylaniline monooxygenase activity (GO:0004499);	0.126429
CAGL0D00198g	1.4e-07	-2.59868	down	Biological Process: oxidation-reduction process (GO:0055114);	0.102706	CAGL0D00198g	3.75e-14	-3.61449	down	Molecular Function: oxidoreductase activity (GO:0016491);	0.562892	CAGL0D00198g	0	-3.23944	down	Molecular Function: oxidoreductase activity (GO:0016491);	0.00616642
CAGL0F07777g	8.56e-13	-3.47711	down	Biological Process: oxidation-reduction process (GO:0055114);	0.102706	CAGL0F07777g	1.11e-16	-4.00537	down	Molecular Function: oxidoreductase activity, acting on the aldehyde or oxo group of donors, NAD or NADP as acceptor (GO:0016620);	0.238163	CAGL0F07777g	3.77e-15	-3.05053	down	Molecular Function: oxidoreductase activity, acting on the aldehyde or oxo group of donors, NAD or NADP as acceptor (GO:0016620);	0.218349
CAGL0I01100g	2.37e-05	-2.19041	down	Biological Process: oxidation-reduction process (GO:0055114);	0.102706	CAGL0I01100g	6.53e-08	-2.62999	down	Molecular Function: oxidoreductase activity (GO:0016491);	0.562892	CAGL0I01100g	1.73e-06	-1.95321	down	Molecular Function: oxidoreductase activity (GO:0016491);	0.00616642
CAGL0K02629g	0.000302699	-1.93292	down	Biological Process: oxidation-reduction process (GO:0055114);	0.102706	CAGL0K02629g	1.36e-13	-3.54804	down	Molecular Function: oxidoreductase activity (GO:0016491);	0.562892	CAGL0K02629g	2.22e-16	-3.16351	down	Molecular Function: oxidoreductase activity (GO:0016491);	0.00616642
CAGL0K12958g	1.15e-06	-2.42776	down	Biological Process: oxidation-reduction process (GO:0055114);	0.102706	CAGL0K12958g	2.15e-14	-3.65401	down	Molecular Function: oxidoreductase activity (GO:0016491);	0.562892	CAGL0K12958g	8.11e-09	-2.27866	down	Molecular Function: oxidoreductase activity (GO:0016491);	0.00616642
CAGL0C01705g	1.02e-09	-2.97402	down	Biological Process: oxidation-reduction process (GO:0055114);	0.102706	CAGL0C01705g	5.11e-06	-2.26262	down	Molecular Function: glutathione peroxidase activity (GO:0004602);	0.349974	CAGL0C01705g	1.63e-12	-2.73106	down	Molecular Function: glutathione peroxidase activity (GO:0004602);	0.333455
CAGL0C05489g	0	-8.18156	down	Biological Process: regulation of Rab GTPase activity (GO:0032313);	0.0199216	CAGL0C05489g	0	-8.11487	down	Molecular Function: Rab GTPase activator activity (GO:0005097);	0.443906	CAGL0C05489g	0	-7.82508	down	Molecular Function: Rab GTPase activator activity (GO:0005097);	0.153175
CAGL0L08448g	8.06e-05	-2.10775	down	Biological Process: regulation of Rab GTPase activity (GO:0032313);	0.0199216	CAGL0L08448g	2.98e-08	-2.70099	down	Cellular Component: membrane (GO:0016020);	0.693466	CAGL0L08448g	8.73e-12	-2.64866	down	Cellular Component: membrane (GO:0016020);	0.338204
CAGL0I06050g	0	-5.00091	down	Biological Process: phospholipid biosynthetic process (GO:0008654);	0.123706	CAGL0I06050g	0	-4.46565	down	Molecular Function: inositol-3-phosphate synthase activity (GO:0004512);	0.133703	CAGL0I06050g	0	-8.18232	down	Molecular Function: inositol-3-phosphate synthase activity (GO:0004512);	0.126429
CAGL0C03069g	2e-05	-2.18183	down	Biological Process: phospholipid biosynthetic process (GO:0008654);	0.123706	CAGL0C03069g	1.2e-06	-2.38527	down	Molecular Function: phosphotransferase activity, for other substituted phosphate groups (GO:0016780);	0.291112	CAGL0C03069g	0	-3.93911	down	Molecular Function: phosphotransferase activity, for other substituted phosphate groups (GO:0016780);	0.661331
CAGL0L10494g	0.00984018	-1.52665	down	Biological Process: positive regulation of Rab GTPase activity (GO:0032851);	0.474215	CAGL0L10494g	0.00482781	-1.5981	down	Molecular Function: Rab GTPase activator activity (GO:0005097);	0.443906	CAGL0L10494g	0.000800055	-1.51618	down	Molecular Function: Rab GTPase activator activity (GO:0005097);	0.153175
CAGL0C05489g	0	-8.18156	down	Biological Process: positive regulation of Rab GTPase activity (GO:0032851);	0.474215	CAGL0C05489g	0	-8.11487	down	Molecular Function: Rab GTPase activator activity (GO:0005097);	0.443906	CAGL0C05489g	0	-7.82508	down	Molecular Function: Rab GTPase activator activity (GO:0005097);	0.153175
CAGL0A01826g	1.21e-12	-3.45785	down	Biological Process: transmembrane transport (GO:0055085);	0.0375005	CAGL0A01826g	0	-4.30445	down	Molecular Function: substrate-specific transmembrane transporter activity (GO:0022891);	0.0655814	CAGL0A01826g	3.87e-11	-2.60911	down	Molecular Function: substrate-specific transmembrane transporter activity (GO:0022891);	0.00304727
CAGL0A02233g	0.0061638	-1.83818	down	Biological Process: transmembrane transport (GO:0055085);	0.0375005	CAGL0A02233g	4.14e-06	-2.44478	down	Molecular Function: substrate-specific transmembrane transporter activity (GO:0022891);	0.0655814	CAGL0A02233g	0	-3.32146	down	Molecular Function: substrate-specific transmembrane transporter activity (GO:0022891);	0.00304727
CAGL0C01771g	8.48e-05	-2.0631	down	Biological Process: transmembrane transport (GO:0055085);	0.0375005	CAGL0C01771g	0.00032644	-1.91348	down	Molecular Function: substrate-specific transmembrane transporter activity (GO:0022891);	0.0655814	CAGL0C01771g	1.59e-06	-1.96325	down	Molecular Function: substrate-specific transmembrane transporter activity (GO:0022891);	0.00304727
CAGL0B03311g	0.000188836	-1.97425	down	Biological Process: SCF-dependent proteasomal ubiquitin-dependent protein catabolic process (GO:0031146);	0.141283	CAGL0B03311g	7.07e-13	-3.42608	down	Cellular Component: SCF ubiquitin ligase complex (GO:0019005);	0.127288	CAGL0B03311g	2.42e-09	-2.36282	down	Cellular Component: SCF ubiquitin ligase complex (GO:0019005);	0.123031
CAGL0M02145g	0	-6.45088	down	Biological Process: RNA methylation (GO:0001510);	0.063209	CAGL0M02145g	0	-5.83168	down	Molecular Function: methyltransferase activity (GO:0008168);	0.61094	CAGL0M02145g	0	-6.43366	down	Molecular Function: methyltransferase activity (GO:0008168);	0.353759
CAGL0M02145g	0	-6.45088	down	Biological Process: 7-methylguanosine RNA capping (GO:0009452);	0.262645	CAGL0M02145g	0	-5.83168	down	Molecular Function: methyltransferase activity (GO:0008168);	0.61094	CAGL0M02145g	0	-6.43366	down	Molecular Function: methyltransferase activity (GO:0008168);	0.353759
CAGL0M04367g	4.64e-05	-2.19184	down	Biological Process: glycerophospholipid biosynthetic process (GO:0046474);	0.262645	CAGL0M04367g	0.000741887	-1.89495	down	Molecular Function: phosphotransferase activity, alcohol group as acceptor (GO:0016773);	0.821981	CAGL0M04367g	1.86e-09	-2.4701	down	Molecular Function: phosphotransferase activity, alcohol group as acceptor (GO:0016773);	0.459776
CAGL0C01705g	1.02e-09	-2.97402	down	Biological Process: response to oxidative stress (GO:0006979);	0.599362	CAGL0C01705g	5.11e-06	-2.26262	down	Molecular Function: glutathione peroxidase activity (GO:0004602);	0.349974	CAGL0C01705g	1.63e-12	-2.73106	down	Molecular Function: glutathione peroxidase activity (GO:0004602);	0.333455
CAGL0M13937g	1.73e-05	-2.19481	down	Biological Process: regulation of signal transduction (GO:0009966);	0.366888	CAGL0M13937g	3.09e-08	-2.67223	down	Molecular Function: protein phosphatase inhibitor activity (GO:0004864);	0.133703	CAGL0M13937g	3.87e-05	-1.74306	down	Molecular Function: protein phosphatase inhibitor activity (GO:0004864);	0.126429
CAGL0I02420g	0.000106192	-2.02184	down	Biological Process: protein transport (GO:0015031);	0.999989	CAGL0I02420g	9.32e-09	-2.79879	down	Molecular Function: catalytic activity (GO:0003824);	0.612909	CAGL0I02420g	1.29e-05	-1.86322	down	Molecular Function: catalytic activity (GO:0003824);	0.403817
CAGL0I06424g	0.000240151	-1.94037	down	Biological Process: pyridoxal phosphate biosynthetic process (GO:0042823);	0.366888	CAGL0I06424g	9.91e-08	-2.58359	down	Molecular Function: pyridoxamine-phosphate oxidase activity (GO:0004733);	0.349974	CAGL0I06424g	1.7e-06	-1.95748	down	Molecular Function: pyridoxamine-phosphate oxidase activity (GO:0004733);	0.333455
CAGL0C02805g	0.000113536	-2.03685	down	Biological Process: establishment of mitotic sister chromatid cohesion (GO:0034087);	0.141283	CAGL0C02805g	8.31e-05	-2.05702	down	Molecular Function: nucleotide binding (GO:0000166);	0.477659	CAGL0C02805g	1.25e-06	-1.98672	down	Molecular Function: nucleotide binding (GO:0000166);	0.119823
CAGL0H00374g	0.00626126	-1.58774	down	Biological Process: termination of G-protein coupled receptor signaling pathway (GO:0038032);	0.0541579	CAGL0H00374g	2.49e-06	-2.34447	down	Biological Process: termination of G-protein coupled receptor signaling pathway (GO:0038032);	0.335554	CAGL0H00374g	0.00361597	-1.42456	down	Biological Process: intracellular signal transduction (GO:0035556);	0.143605
CAGL0B00770g	4.71e-06	-2.29981	down	Biological Process: amino acid transport (GO:0006865);	0.456423	CAGL0B00770g	2.04e-07	-2.52567	down	Cellular Component: vacuolar membrane (GO:0005774);	0.0833217	CAGL0B00770g	4.22e-08	-2.19063	down	Cellular Component: integral component of membrane (GO:0016021);	0.0263537
C.glabrata_newGene_85	0.00797611	-1.63978	down	Biological Process: adhesion to host (GO:0044406);	0.017578	C.glabrata_newGene_85	0.000218044	-2.01646	down	Cellular Component: fungal-type cell wall (GO:0009277);	0.000666653	C.glabrata_newGene_85	8.8e-10	-2.41822	down	Cellular Component: fungal-type cell wall (GO:0009277);	0.000436655
CAGL0C01749g	5.01e-09	-2.875	down	Biological Process: metabolic process (GO:0008152);	0.874982	CAGL0C01749g	1.16e-12	-3.4085	down	Molecular Function: metal ion binding (GO:0046872);	0.579284	CAGL0C01749g	1.84e-14	-3.03289	down	Molecular Function: metal ion binding (GO:0046872);	0.704371
CAGL0J08613g	6.5e-06	-2.28642	down	Biological Process: transport (GO:0006810);	0.731643	CAGL0J08613g	5.96e-05	-2.07962	down	Biological Process: transport (GO:0006810);	0.31534	CAGL0J08613g	6.34e-09	-2.29025	down	Biological Process: transport (GO:0006810);	0.277705
CAGL0D00154g	0	-5.67065	down	Biological Process: transport (GO:0006810);	0.731643	CAGL0D00154g	8.15e-12	-3.76349	down	Molecular Function: transporter activity (GO:0005215);	0.476684	CAGL0D00154g	1.11e-16	-3.62458	down	Molecular Function: transporter activity (GO:0005215);	0.713438
CAGL0L04378g	0	-4.81332	down	Biological Process: transport (GO:0006810);	0.731643	CAGL0L04378g	0	-4.58898	down	Cellular Component: plasma membrane (GO:0005886);	0.141108	CAGL0L04378g	0	-4.73164	down	Cellular Component: integral component of membrane (GO:0016021);	0.0263537
CAGL0C04587g	0.000112729	-2.09737	down	Biological Process: lipid metabolic process (GO:0006629);	0.164652	CAGL0C04587g	6.69e-08	-2.66801	down	Molecular Function: catalytic activity (GO:0003824);	0.612909	CAGL0C04587g	4.34e-06	-1.92	down	Molecular Function: catalytic activity (GO:0003824);	0.403817
CAGL0G03047g	2.5e-05	-2.15124	down	Cellular Component: intracellular (GO:0005622);	0.889707	CAGL0G03047g	1.06e-05	-2.19788	down	Molecular Function: nucleic acid binding (GO:0003676);	0.635016	CAGL0G03047g	0.00380201	-1.38619	down	Molecular Function: nucleic acid binding (GO:0003676);	0.257051
CAGL0H00891g	0.000841427	-1.83457	down	Cellular Component: intracellular (GO:0005622);	0.889707	CAGL0H00891g	3.52e-06	-2.31508	down	Molecular Function: Ras GTPase activator activity (GO:0005099);	0.133703	CAGL0H00891g	0.000189041	-1.63636	down	Molecular Function: Ras GTPase activator activity (GO:0005099);	0.126429
CAGL0F05841g	1.51e-06	-2.3961	down	Cellular Component: COP9 signalosome (GO:0008180);	0.545005	CAGL0F05841g	1.1e-11	-3.23938	down	Cellular Component: cytoplasm (GO:0005737);	0.190482	CAGL0F05841g	0.000245431	-1.60951	down	Cellular Component: cytoplasm (GO:0005737);	0.273016
CAGL0D00154g	0	-5.67065	down	Cellular Component: endoplasmic reticulum membrane (GO:0005789);	0.999867	CAGL0D00154g	8.15e-12	-3.76349	down	Molecular Function: transporter activity (GO:0005215);	0.476684	CAGL0D00154g	1.11e-16	-3.62458	down	Molecular Function: transporter activity (GO:0005215);	0.713438
CAGL0L08932g	0.00183474	-1.85866	down	Cellular Component: eisosome (GO:0032126);	0.145594	CAGL0L08932g	1.36e-07	-2.63127	down	Cellular Component: mitochondrial outer membrane (GO:0005741);	0.81132	CAGL0L08932g	2.71e-11	-2.61247	down	Cellular Component: cytosol (GO:0005829);	0.504896
CAGL0I06050g	0	-5.00091	down	Cellular Component: cytoplasm (GO:0005737);	0.159636	CAGL0I06050g	0	-4.46565	down	Molecular Function: inositol-3-phosphate synthase activity (GO:0004512);	0.133703	CAGL0I06050g	0	-8.18232	down	Molecular Function: inositol-3-phosphate synthase activity (GO:0004512);	0.126429
CAGL0E06380g	1.89e-15	-3.9091	down	Cellular Component: cytoplasm (GO:0005737);	0.159636	CAGL0E06380g	0	-4.12577	down	Molecular Function: ATP binding (GO:0005524);	0.337999	CAGL0E06380g	2.05e-14	-3.00742	down	Molecular Function: ATP-dependent NAD(P)H-hydrate dehydratase activity (GO:0047453);	0.126429
CAGL0F05841g	1.51e-06	-2.3961	down	Cellular Component: cytoplasm (GO:0005737);	0.159636	CAGL0F05841g	1.1e-11	-3.23938	down	Cellular Component: cytoplasm (GO:0005737);	0.190482	CAGL0F05841g	0.000245431	-1.60951	down	Cellular Component: cytoplasm (GO:0005737);	0.273016
CAGL0C02805g	0.000113536	-2.03685	down	Cellular Component: cytoplasm (GO:0005737);	0.159636	CAGL0C02805g	8.31e-05	-2.05702	down	Molecular Function: nucleotide binding (GO:0000166);	0.477659	CAGL0C02805g	1.25e-06	-1.98672	down	Molecular Function: nucleotide binding (GO:0000166);	0.119823
CAGL0C05093g	0.0011272	-1.78655	down	Cellular Component: cytoplasm (GO:0005737);	0.159636	CAGL0C05093g	4.96e-07	-2.45436	down	Molecular Function: dipeptidyl-peptidase activity (GO:0008239);	0.133703	CAGL0C05093g	1.73e-07	-2.10105	down	Molecular Function: dipeptidyl-peptidase activity (GO:0008239);	0.126429
CAGL0I02420g	0.000106192	-2.02184	down	Cellular Component: cytoplasm (GO:0005737);	0.159636	CAGL0I02420g	9.32e-09	-2.79879	down	Molecular Function: catalytic activity (GO:0003824);	0.612909	CAGL0I02420g	1.29e-05	-1.86322	down	Molecular Function: catalytic activity (GO:0003824);	0.403817
CAGL0L10582g	0.00947051	-1.61372	down	Cellular Component: cytoplasm (GO:0005737);	0.159636	CAGL0L10582g	1.33e-08	-2.75828	down	Molecular Function: mannosyl-oligosaccharide glucosidase activity (GO:0004573);	0.349974	CAGL0L10582g	0.000559022	-1.57087	down	Molecular Function: mannosyl-oligosaccharide glucosidase activity (GO:0004573);	0.333455
CAGL0J06908g	2.03e-07	-2.58724	down	Cellular Component: cytoplasm (GO:0005737);	0.159636	CAGL0J06908g	7.61e-09	-2.81135	down	Molecular Function: nucleotide binding (GO:0000166);	0.477659	CAGL0J06908g	9.3e-11	-2.60454	down	Molecular Function: translation initiation factor activity (GO:0003743);	0.955912
CAGL0L01859g	0	-6.09367	down	Cellular Component: cytoplasm (GO:0005737);	0.159636	CAGL0L01859g	0	-6.04204	down	Molecular Function: iron-sulfur cluster binding (GO:0051536);	0.209319	CAGL0L01859g	0	-6.61948	down	Molecular Function: iron ion binding (GO:0005506);	0.0070722
CAGL0L08932g	0.00183474	-1.85866	down	Cellular Component: cytosol (GO:0005829);	0.177235	CAGL0L08932g	1.36e-07	-2.63127	down	Cellular Component: mitochondrial outer membrane (GO:0005741);	0.81132	CAGL0L08932g	2.71e-11	-2.61247	down	Cellular Component: cytosol (GO:0005829);	0.504896
CAGL0M13189g	1.73e-06	-2.40582	down	Cellular Component: cytosol (GO:0005829);	0.177235	CAGL0M13189g	2.43e-07	-2.52726	down	Molecular Function: nucleic acid binding (GO:0003676);	0.635016	CAGL0M13189g	1.79e-11	-2.60807	down	Molecular Function: metal ion binding (GO:0046872);	0.704371
CAGL0J04202g	3.65e-09	-2.95682	down	Cellular Component: cytosol (GO:0005829);	0.177235	CAGL0J04202g	0	-6.06506	down	Molecular Function: amino acid binding (GO:0016597);	0.238163	CAGL0J04202g	0	-4.86451	down	Molecular Function: carboxyl- or carbamoyltransferase activity (GO:0016743);	0.015946
CAGL0E05984g	2.66e-12	-3.40977	down	Cellular Component: cytosol (GO:0005829);	0.177235	CAGL0E05984g	8.95e-14	-3.62371	down	Cellular Component: cytosol (GO:0005829);	0.0364311	CAGL0E05984g	1.92e-09	-2.46342	down	Cellular Component: cytosol (GO:0005829);	0.504896
CAGL0L01881g	0.00010904	-2.08007	down	Cellular Component: integral component of membrane (GO:0016021);	0.962119	CAGL0L01881g	6.25e-05	-2.11865	down	Cellular Component: integral component of membrane (GO:0016021);	0.860583	CAGL0L01881g	0.00241803	-1.47792	down	Cellular Component: integral component of membrane (GO:0016021);	0.0263537
CAGL0L04378g	0	-4.81332	down	Cellular Component: integral component of membrane (GO:0016021);	0.962119	CAGL0L04378g	0	-4.58898	down	Cellular Component: plasma membrane (GO:0005886);	0.141108	CAGL0L04378g	0	-4.73164	down	Cellular Component: integral component of membrane (GO:0016021);	0.0263537
CAGL0A02233g	0.0061638	-1.83818	down	Cellular Component: integral component of membrane (GO:0016021);	0.962119	CAGL0A02233g	4.14e-06	-2.44478	down	Molecular Function: substrate-specific transmembrane transporter activity (GO:0022891);	0.0655814	CAGL0A02233g	0	-3.32146	down	Molecular Function: substrate-specific transmembrane transporter activity (GO:0022891);	0.00304727
CAGL0C01771g	8.48e-05	-2.0631	down	Cellular Component: integral component of membrane (GO:0016021);	0.962119	CAGL0C01771g	0.00032644	-1.91348	down	Molecular Function: substrate-specific transmembrane transporter activity (GO:0022891);	0.0655814	CAGL0C01771g	1.59e-06	-1.96325	down	Molecular Function: substrate-specific transmembrane transporter activity (GO:0022891);	0.00304727
CAGL0I09966g	1.8e-07	-2.58194	down	Cellular Component: integral component of membrane (GO:0016021);	0.962119	CAGL0I09966g	1.88e-05	-2.15703	down	Cellular Component: mitochondrial membrane (GO:0031966);	0.320882	CAGL0I09966g	0.000182131	-1.64188	down	Cellular Component: integral component of membrane (GO:0016021);	0.0263537
CAGL0D00704g	0.000911295	-1.82768	down	Cellular Component: integral component of membrane (GO:0016021);	0.962119	CAGL0D00704g	1.19e-08	-2.74293	down	Cellular Component: endoplasmic reticulum (GO:0005783);	0.485904	CAGL0D00704g	2.47e-13	-2.82949	down	Cellular Component: integral component of membrane (GO:0016021);	0.0263537
CAGL0M01936g	5.45e-05	-2.07728	down	Cellular Component: integral component of membrane (GO:0016021);	0.962119	CAGL0M01936g	8.85e-07	-2.40701	down	Molecular Function: metallopeptidase activity (GO:0008237);	0.443906	CAGL0M01936g	6.97e-07	-2.02285	down	Molecular Function: metallopeptidase activity (GO:0008237);	0.414166
CAGL0D00154g	0	-5.67065	down	Cellular Component: integral component of membrane (GO:0016021);	0.962119	CAGL0D00154g	8.15e-12	-3.76349	down	Molecular Function: transporter activity (GO:0005215);	0.476684	CAGL0D00154g	1.11e-16	-3.62458	down	Molecular Function: transporter activity (GO:0005215);	0.713438
CAGL0B02860g	0.00322311	-1.76426	down	Cellular Component: integral component of membrane (GO:0016021);	0.962119	CAGL0B02860g	1.15e-13	-3.55401	down	Cellular Component: mitochondrial membrane (GO:0031966);	0.320882	CAGL0B02860g	0	-3.27635	down	Cellular Component: integral component of membrane (GO:0016021);	0.0263537
CAGL0G03773g	0.00099323	-1.8759	down	Cellular Component: integral component of membrane (GO:0016021);	0.962119	CAGL0G03773g	6.52e-05	-2.08331	down	Cellular Component: integral component of membrane (GO:0016021);	0.860583	CAGL0G03773g	2.82e-09	-2.34927	down	Cellular Component: integral component of membrane (GO:0016021);	0.0263537
CAGL0M13255g	0	-4.54185	down	Cellular Component: integral component of membrane (GO:0016021);	0.962119	CAGL0M13255g	4.61e-08	-2.68188	down	Cellular Component: endoplasmic reticulum (GO:0005783);	0.485904	CAGL0M13255g	6.52e-05	-1.7085	down	Cellular Component: integral component of membrane (GO:0016021);	0.0263537
CAGL0A01826g	1.21e-12	-3.45785	down	Cellular Component: integral component of membrane (GO:0016021);	0.962119	CAGL0A01826g	0	-4.30445	down	Molecular Function: substrate-specific transmembrane transporter activity (GO:0022891);	0.0655814	CAGL0A01826g	3.87e-11	-2.60911	down	Molecular Function: substrate-specific transmembrane transporter activity (GO:0022891);	0.00304727
CAGL0I07491g	1.3e-07	-2.59852	down	Cellular Component: integral component of membrane (GO:0016021);	0.962119	CAGL0I07491g	3.77e-07	-2.47605	down	Cellular Component: integral component of membrane (GO:0016021);	0.860583	CAGL0I07491g	0	-3.32008	down	Cellular Component: integral component of membrane (GO:0016021);	0.0263537
CAGL0B00770g	4.71e-06	-2.29981	down	Cellular Component: integral component of membrane (GO:0016021);	0.962119	CAGL0B00770g	2.04e-07	-2.52567	down	Cellular Component: vacuolar membrane (GO:0005774);	0.0833217	CAGL0B00770g	4.22e-08	-2.19063	down	Cellular Component: integral component of membrane (GO:0016021);	0.0263537
CAGL0J08294g	8.87e-10	-2.99224	down	Cellular Component: integral component of membrane (GO:0016021);	0.962119	CAGL0J08294g	1.99e-12	-3.35434	down	Molecular Function: inorganic anion exchanger activity (GO:0005452);	0.133703	CAGL0J08294g	2.99e-14	-2.93948	down	Molecular Function: inorganic anion exchanger activity (GO:0005452);	0.126429
CAGL0J10076g	0.00043054	-1.89663	down	Cellular Component: integral component of membrane (GO:0016021);	0.962119	CAGL0J10076g	1.95e-05	-2.16345	down	Cellular Component: vacuolar membrane (GO:0005774);	0.0833217	CAGL0J10076g	6.28e-08	-2.15784	down	Cellular Component: integral component of membrane (GO:0016021);	0.0263537
CAGL0L08932g	0.00183474	-1.85866	down	Cellular Component: mitochondrial outer membrane (GO:0005741);	0.436478	CAGL0L08932g	1.36e-07	-2.63127	down	Cellular Component: mitochondrial outer membrane (GO:0005741);	0.81132	CAGL0L08932g	2.71e-11	-2.61247	down	Cellular Component: cytosol (GO:0005829);	0.504896
CAGL0K07854g	2.19e-05	-2.23038	down	Cellular Component: U5 snRNP (GO:0005682);	0.145594	CAGL0K07854g	0.00178471	-1.76765	down	Cellular Component: spliceosomal complex (GO:0005681);	0.983621	CAGL0K07854g	1.13e-10	-2.71028	down	Cellular Component: spliceosomal complex (GO:0005681);	0.981027
CAGL0K07315g	1.59e-09	-3.05259	down	Cellular Component: mitochondrion (GO:0005739);	0.987685	CAGL0K07315g	0.00175434	-1.80308	down	Molecular Function: cytochrome-c oxidase activity (GO:0004129);	0.535169	CAGL0K07315g	2.79e-11	-2.87471	down	Molecular Function: cytochrome-c oxidase activity (GO:0004129);	0.220669
CAGL0B03311g	0.000188836	-1.97425	down	Cellular Component: SCF ubiquitin ligase complex (GO:0019005);	0.145594	CAGL0B03311g	7.07e-13	-3.42608	down	Cellular Component: SCF ubiquitin ligase complex (GO:0019005);	0.127288	CAGL0B03311g	2.42e-09	-2.36282	down	Cellular Component: SCF ubiquitin ligase complex (GO:0019005);	0.123031
CAGL0I09966g	1.8e-07	-2.58194	down	Cellular Component: mitochondrial membrane (GO:0031966);	0.385338	CAGL0I09966g	1.88e-05	-2.15703	down	Cellular Component: mitochondrial membrane (GO:0031966);	0.320882	CAGL0I09966g	0.000182131	-1.64188	down	Cellular Component: integral component of membrane (GO:0016021);	0.0263537
CAGL0B02860g	0.00322311	-1.76426	down	Cellular Component: mitochondrial membrane (GO:0031966);	0.385338	CAGL0B02860g	1.15e-13	-3.55401	down	Cellular Component: mitochondrial membrane (GO:0031966);	0.320882	CAGL0B02860g	0	-3.27635	down	Cellular Component: integral component of membrane (GO:0016021);	0.0263537
CAGL0K07854g	2.19e-05	-2.23038	down	Cellular Component: U4/U6 x U5 tri-snRNP complex (GO:0046540);	0.545005	CAGL0K07854g	0.00178471	-1.76765	down	Cellular Component: spliceosomal complex (GO:0005681);	0.983621	CAGL0K07854g	1.13e-10	-2.71028	down	Cellular Component: spliceosomal complex (GO:0005681);	0.981027
CAGL0D00704g	0.000911295	-1.82768	down	Cellular Component: endoplasmic reticulum (GO:0005783);	0.598852	CAGL0D00704g	1.19e-08	-2.74293	down	Cellular Component: endoplasmic reticulum (GO:0005783);	0.485904	CAGL0D00704g	2.47e-13	-2.82949	down	Cellular Component: integral component of membrane (GO:0016021);	0.0263537
CAGL0M13255g	0	-4.54185	down	Cellular Component: endoplasmic reticulum (GO:0005783);	0.598852	CAGL0M13255g	4.61e-08	-2.68188	down	Cellular Component: endoplasmic reticulum (GO:0005783);	0.485904	CAGL0M13255g	6.52e-05	-1.7085	down	Cellular Component: integral component of membrane (GO:0016021);	0.0263537
CAGL0M02123g	0.00124972	-1.80199	down	Cellular Component: cellular bud neck (GO:0005935);	0.131193	CAGL0M02123g	1.19e-06	-2.40199	down	Cellular Component: cellular bud neck (GO:0005935);	0.0955984	CAGL0M02123g	2.79e-09	-2.33921	down	Cellular Component: cellular bud neck (GO:0005935);	0.693859
C.glabrata_newGene_85	0.00797611	-1.63978	down	Cellular Component: fungal-type cell wall (GO:0009277);	0.0716599	C.glabrata_newGene_85	0.000218044	-2.01646	down	Cellular Component: fungal-type cell wall (GO:0009277);	0.000666653	C.glabrata_newGene_85	8.8e-10	-2.41822	down	Cellular Component: fungal-type cell wall (GO:0009277);	0.000436655
CAGL0I06204g	5.05e-05	-2.12911	down	Cellular Component: fungal-type cell wall (GO:0009277);	0.0716599	CAGL0I06204g	6.83e-12	-3.28173	down	Molecular Function: structural constituent of cell wall (GO:0005199);	0.00140478	CAGL0I06204g	9.89e-12	-2.64585	down	Molecular Function: structural constituent of cell wall (GO:0005199);	0.00757489
CAGL0G08932g	3.14e-05	-2.13664	down	Cellular Component: membrane (GO:0016020);	0.577018	CAGL0G08932g	1.66e-07	-2.56038	down	Molecular Function: SNAP receptor activity (GO:0005484);	0.683274	CAGL0G08932g	4.08e-05	-1.75917	down	Molecular Function: SNAP receptor activity (GO:0005484);	0.268124
CAGL0K07337g	0.000176094	-2.06778	down	Cellular Component: membrane (GO:0016020);	0.577018	CAGL0K07337g	1.67e-05	-2.16388	down	Molecular Function: ion channel activity (GO:0005216);	0.436974	CAGL0K07337g	5.15e-09	-2.30433	down	Molecular Function: ion channel activity (GO:0005216);	0.0803804
CAGL0C03069g	2e-05	-2.18183	down	Cellular Component: membrane (GO:0016020);	0.577018	CAGL0C03069g	1.2e-06	-2.38527	down	Molecular Function: phosphotransferase activity, for other substituted phosphate groups (GO:0016780);	0.291112	CAGL0C03069g	0	-3.93911	down	Molecular Function: phosphotransferase activity, for other substituted phosphate groups (GO:0016780);	0.661331
CAGL0L08448g	8.06e-05	-2.10775	down	Cellular Component: membrane (GO:0016020);	0.577018	CAGL0L08448g	2.98e-08	-2.70099	down	Cellular Component: membrane (GO:0016020);	0.693466	CAGL0L08448g	8.73e-12	-2.64866	down	Cellular Component: membrane (GO:0016020);	0.338204
CAGL0J00583g	9.52e-07	-2.45646	down	Cellular Component: membrane (GO:0016020);	0.577018	CAGL0J00583g	1.11e-08	-2.76561	down	Molecular Function: serine-type endopeptidase activity (GO:0004252);	0.443906	CAGL0J00583g	9.23e-10	-2.3997	down	Molecular Function: serine-type endopeptidase activity (GO:0004252);	0.774534
CAGL0M13189g	1.73e-06	-2.40582	down	Cellular Component: nucleus (GO:0005634);	0.35945	CAGL0M13189g	2.43e-07	-2.52726	down	Molecular Function: nucleic acid binding (GO:0003676);	0.635016	CAGL0M13189g	1.79e-11	-2.60807	down	Molecular Function: metal ion binding (GO:0046872);	0.704371
CAGL0M04323g	1.1e-07	-2.6123	down	Cellular Component: nucleus (GO:0005634);	0.35945	CAGL0M04323g	1.08e-07	-2.57616	down	Molecular Function: nucleic acid binding (GO:0003676);	0.635016	CAGL0M04323g	5.89e-07	-2.02088	down	Molecular Function: metal ion binding (GO:0046872);	0.704371
CAGL0C01749g	5.01e-09	-2.875	down	Cellular Component: intracellular part (GO:0044424);	0.64164	CAGL0C01749g	1.16e-12	-3.4085	down	Molecular Function: metal ion binding (GO:0046872);	0.579284	CAGL0C01749g	1.84e-14	-3.03289	down	Molecular Function: metal ion binding (GO:0046872);	0.704371
CAGL0A02233g	0.0061638	-1.83818	down	Cellular Component: plasma membrane (GO:0005886);	0.734053	CAGL0A02233g	4.14e-06	-2.44478	down	Molecular Function: substrate-specific transmembrane transporter activity (GO:0022891);	0.0655814	CAGL0A02233g	0	-3.32146	down	Molecular Function: substrate-specific transmembrane transporter activity (GO:0022891);	0.00304727
CAGL0D00154g	0	-5.67065	down	Cellular Component: plasma membrane (GO:0005886);	0.734053	CAGL0D00154g	8.15e-12	-3.76349	down	Molecular Function: transporter activity (GO:0005215);	0.476684	CAGL0D00154g	1.11e-16	-3.62458	down	Molecular Function: transporter activity (GO:0005215);	0.713438
CAGL0L04378g	0	-4.81332	down	Cellular Component: plasma membrane (GO:0005886);	0.734053	CAGL0L04378g	0	-4.58898	down	Cellular Component: plasma membrane (GO:0005886);	0.141108	CAGL0L04378g	0	-4.73164	down	Cellular Component: integral component of membrane (GO:0016021);	0.0263537
CAGL0J10076g	0.00043054	-1.89663	down	Cellular Component: vacuolar membrane (GO:0005774);	0.788006	CAGL0J10076g	1.95e-05	-2.16345	down	Cellular Component: vacuolar membrane (GO:0005774);	0.0833217	CAGL0J10076g	6.28e-08	-2.15784	down	Cellular Component: integral component of membrane (GO:0016021);	0.0263537
CAGL0B00770g	4.71e-06	-2.29981	down	Cellular Component: vacuolar membrane (GO:0005774);	0.788006	CAGL0B00770g	2.04e-07	-2.52567	down	Cellular Component: vacuolar membrane (GO:0005774);	0.0833217	CAGL0B00770g	4.22e-08	-2.19063	down	Cellular Component: integral component of membrane (GO:0016021);	0.0263537
CAGL0K06325g	1.92e-10	-3.09783	down	Cellular Component: integral component of nuclear inner membrane (GO:0005639);	0.270043	CAGL0K06325g	3.66e-07	-2.47829	down	Cellular Component: integral component of nuclear inner membrane (GO:0005639);	0.016155	CAGL0K06325g	3.59e-05	-1.75372	down	Cellular Component: integral component of nuclear inner membrane (GO:0005639);	0.230971
CAGL0J06820g	0.00014435	-1.98336	down	Cellular Component: vacuolar lumen (GO:0005775);	0.145594	CAGL0J06820g	8.6e-05	-2.00937	down	Molecular Function: ribonuclease T2 activity (GO:0033897);	0.133703	CAGL0J06820g	0.000254038	-1.60926	down	Molecular Function: RNA binding (GO:0003723);	0.698819
CAGL0K07854g	2.19e-05	-2.23038	down	Cellular Component: spliceosomal complex (GO:0005681);	0.834729	CAGL0K07854g	0.00178471	-1.76765	down	Cellular Component: spliceosomal complex (GO:0005681);	0.983621	CAGL0K07854g	1.13e-10	-2.71028	down	Cellular Component: spliceosomal complex (GO:0005681);	0.981027
CAGL0C03069g	2e-05	-2.18183	down	Molecular Function: phosphotransferase activity, for other substituted phosphate groups (GO:0016780);	0.304295	CAGL0C03069g	1.2e-06	-2.38527	down	Molecular Function: phosphotransferase activity, for other substituted phosphate groups (GO:0016780);	0.291112	CAGL0C03069g	0	-3.93911	down	Molecular Function: phosphotransferase activity, for other substituted phosphate groups (GO:0016780);	0.661331
CAGL0I02530g	0.0013582	-1.76065	down	Molecular Function: flavin adenine dinucleotide binding (GO:0050660);	0.393541	CAGL0I02530g	0.00130703	-1.75388	down	Molecular Function: N,N-dimethylaniline monooxygenase activity (GO:0004499);	0.133703	CAGL0I02530g	0.000293384	-1.59363	down	Molecular Function: N,N-dimethylaniline monooxygenase activity (GO:0004499);	0.126429
CAGL0L01859g	0	-6.09367	down	Molecular Function: iron-sulfur cluster binding (GO:0051536);	0.831986	CAGL0L01859g	0	-6.04204	down	Molecular Function: iron-sulfur cluster binding (GO:0051536);	0.209319	CAGL0L01859g	0	-6.61948	down	Molecular Function: iron ion binding (GO:0005506);	0.0070722
CAGL0J08294g	8.87e-10	-2.99224	down	Molecular Function: sodium:dicarboxylate symporter activity (GO:0017153);	0.137859	CAGL0J08294g	1.99e-12	-3.35434	down	Molecular Function: inorganic anion exchanger activity (GO:0005452);	0.133703	CAGL0J08294g	2.99e-14	-2.93948	down	Molecular Function: inorganic anion exchanger activity (GO:0005452);	0.126429
CAGL0M13189g	1.73e-06	-2.40582	down	Molecular Function: nucleic acid binding (GO:0003676);	0.0046107	CAGL0M13189g	2.43e-07	-2.52726	down	Molecular Function: nucleic acid binding (GO:0003676);	0.635016	CAGL0M13189g	1.79e-11	-2.60807	down	Molecular Function: metal ion binding (GO:0046872);	0.704371
CAGL0G03047g	2.5e-05	-2.15124	down	Molecular Function: nucleic acid binding (GO:0003676);	0.0046107	CAGL0G03047g	1.06e-05	-2.19788	down	Molecular Function: nucleic acid binding (GO:0003676);	0.635016	CAGL0G03047g	0.00380201	-1.38619	down	Molecular Function: nucleic acid binding (GO:0003676);	0.257051
CAGL0M04323g	1.1e-07	-2.6123	down	Molecular Function: nucleic acid binding (GO:0003676);	0.0046107	CAGL0M04323g	1.08e-07	-2.57616	down	Molecular Function: nucleic acid binding (GO:0003676);	0.635016	CAGL0M04323g	5.89e-07	-2.02088	down	Molecular Function: metal ion binding (GO:0046872);	0.704371
CAGL0L05346g	1.15e-07	-2.63963	down	Molecular Function: nucleic acid binding (GO:0003676);	0.0046107	CAGL0L05346g	0.00451787	-1.61085	down	Molecular Function: nucleic acid binding (GO:0003676);	0.635016	CAGL0L05346g	3.45e-06	-1.92395	down	Molecular Function: nucleic acid binding (GO:0003676);	0.257051
CAGL0E06380g	1.89e-15	-3.9091	down	Molecular Function: ATP-dependent NAD(P)H-hydrate dehydratase activity (GO:0047453);	0.137859	CAGL0E06380g	0	-4.12577	down	Molecular Function: ATP binding (GO:0005524);	0.337999	CAGL0E06380g	2.05e-14	-3.00742	down	Molecular Function: ATP-dependent NAD(P)H-hydrate dehydratase activity (GO:0047453);	0.126429
CAGL0L01859g	0	-6.09367	down	Molecular Function: iron ion binding (GO:0005506);	0.228222	CAGL0L01859g	0	-6.04204	down	Molecular Function: iron-sulfur cluster binding (GO:0051536);	0.209319	CAGL0L01859g	0	-6.61948	down	Molecular Function: iron ion binding (GO:0005506);	0.0070722
CAGL0B04851g	0.00141392	-1.76029	down	Molecular Function: Rho guanyl-nucleotide exchange factor activity (GO:0005089);	0.523953	CAGL0B04851g	6.53e-08	-2.61927	down	Molecular Function: Rho guanyl-nucleotide exchange factor activity (GO:0005089);	0.512357	CAGL0B04851g	4.59e-07	-2.03597	down	Molecular Function: Rho guanyl-nucleotide exchange factor activity (GO:0005089);	0.122984
CAGL0D00198g	1.4e-07	-2.59868	down	Molecular Function: zinc ion binding (GO:0008270);	0.323367	CAGL0D00198g	3.75e-14	-3.61449	down	Molecular Function: oxidoreductase activity (GO:0016491);	0.562892	CAGL0D00198g	0	-3.23944	down	Molecular Function: oxidoreductase activity (GO:0016491);	0.00616642
CAGL0J02486g	5.1e-06	-2.33564	down	Molecular Function: zinc ion binding (GO:0008270);	0.323367	CAGL0J02486g	1.17e-05	-2.24627	down	Molecular Function: zinc ion binding (GO:0008270);	0.484442	CAGL0J02486g	3.5e-06	-1.92544	down	Molecular Function: zinc ion binding (GO:0008270);	0.601218
CAGL0L10384g	0	-4.25182	down	Molecular Function: zinc ion binding (GO:0008270);	0.323367	CAGL0L10384g	7.95e-10	-3.00628	down	Molecular Function: zinc ion binding (GO:0008270);	0.484442	CAGL0L10384g	0	-6.53477	down	Molecular Function: zinc ion binding (GO:0008270);	0.601218
CAGL0K02629g	0.000302699	-1.93292	down	Molecular Function: zinc ion binding (GO:0008270);	0.323367	CAGL0K02629g	1.36e-13	-3.54804	down	Molecular Function: oxidoreductase activity (GO:0016491);	0.562892	CAGL0K02629g	2.22e-16	-3.16351	down	Molecular Function: oxidoreductase activity (GO:0016491);	0.00616642
CAGL0K12958g	1.15e-06	-2.42776	down	Molecular Function: zinc ion binding (GO:0008270);	0.323367	CAGL0K12958g	2.15e-14	-3.65401	down	Molecular Function: oxidoreductase activity (GO:0016491);	0.562892	CAGL0K12958g	8.11e-09	-2.27866	down	Molecular Function: oxidoreductase activity (GO:0016491);	0.00616642
CAGL0F07777g	8.56e-13	-3.47711	down	Molecular Function: oxidoreductase activity, acting on the aldehyde or oxo group of donors, NAD or NADP as acceptor (GO:0016620);	0.249601	CAGL0F07777g	1.11e-16	-4.00537	down	Molecular Function: oxidoreductase activity, acting on the aldehyde or oxo group of donors, NAD or NADP as acceptor (GO:0016620);	0.238163	CAGL0F07777g	3.77e-15	-3.05053	down	Molecular Function: oxidoreductase activity, acting on the aldehyde or oxo group of donors, NAD or NADP as acceptor (GO:0016620);	0.218349
CAGL0J04202g	3.65e-09	-2.95682	down	Molecular Function: carboxyl- or carbamoyltransferase activity (GO:0016743);	0.256755	CAGL0J04202g	0	-6.06506	down	Molecular Function: amino acid binding (GO:0016597);	0.238163	CAGL0J04202g	0	-4.86451	down	Molecular Function: carboxyl- or carbamoyltransferase activity (GO:0016743);	0.015946
CAGL0I04818g	4.65e-09	-2.85937	down	Molecular Function: chitin synthase activity (GO:0004100);	0.256755	CAGL0I04818g	1.53e-09	-2.89709	down	Molecular Function: chitin synthase activity (GO:0004100);	0.249569	CAGL0I04818g	3.18e-09	-2.3295	down	Molecular Function: chitin synthase activity (GO:0004100);	0.236912
CAGL0K05813g	4.66e-06	-2.31534	down	Molecular Function: electron carrier activity (GO:0009055);	0.522251	CAGL0K05813g	1.02e-07	-2.57928	down	Molecular Function: electron carrier activity (GO:0009055);	0.720586	CAGL0K05813g	0	-3.54046	down	Molecular Function: electron carrier activity (GO:0009055);	0.249728
CAGL0I06050g	0	-5.00091	down	Molecular Function: inositol-3-phosphate synthase activity (GO:0004512);	0.137859	CAGL0I06050g	0	-4.46565	down	Molecular Function: inositol-3-phosphate synthase activity (GO:0004512);	0.133703	CAGL0I06050g	0	-8.18232	down	Molecular Function: inositol-3-phosphate synthase activity (GO:0004512);	0.126429
CAGL0I01100g	2.37e-05	-2.19041	down	Molecular Function: oxidoreductase activity (GO:0016491);	0.246577	CAGL0I01100g	6.53e-08	-2.62999	down	Molecular Function: oxidoreductase activity (GO:0016491);	0.562892	CAGL0I01100g	1.73e-06	-1.95321	down	Molecular Function: oxidoreductase activity (GO:0016491);	0.00616642
CAGL0D00198g	1.4e-07	-2.59868	down	Molecular Function: oxidoreductase activity (GO:0016491);	0.246577	CAGL0D00198g	3.75e-14	-3.61449	down	Molecular Function: oxidoreductase activity (GO:0016491);	0.562892	CAGL0D00198g	0	-3.23944	down	Molecular Function: oxidoreductase activity (GO:0016491);	0.00616642
CAGL0K02629g	0.000302699	-1.93292	down	Molecular Function: oxidoreductase activity (GO:0016491);	0.246577	CAGL0K02629g	1.36e-13	-3.54804	down	Molecular Function: oxidoreductase activity (GO:0016491);	0.562892	CAGL0K02629g	2.22e-16	-3.16351	down	Molecular Function: oxidoreductase activity (GO:0016491);	0.00616642
CAGL0K12958g	1.15e-06	-2.42776	down	Molecular Function: oxidoreductase activity (GO:0016491);	0.246577	CAGL0K12958g	2.15e-14	-3.65401	down	Molecular Function: oxidoreductase activity (GO:0016491);	0.562892	CAGL0K12958g	8.11e-09	-2.27866	down	Molecular Function: oxidoreductase activity (GO:0016491);	0.00616642
CAGL0M04367g	4.64e-05	-2.19184	down	Molecular Function: kinase activity (GO:0016301);	0.326821	CAGL0M04367g	0.000741887	-1.89495	down	Molecular Function: phosphotransferase activity, alcohol group as acceptor (GO:0016773);	0.821981	CAGL0M04367g	1.86e-09	-2.4701	down	Molecular Function: phosphotransferase activity, alcohol group as acceptor (GO:0016773);	0.459776
CAGL0K07315g	1.59e-09	-3.05259	down	Molecular Function: cytochrome-c oxidase activity (GO:0004129);	0.855245	CAGL0K07315g	0.00175434	-1.80308	down	Molecular Function: cytochrome-c oxidase activity (GO:0004129);	0.535169	CAGL0K07315g	2.79e-11	-2.87471	down	Molecular Function: cytochrome-c oxidase activity (GO:0004129);	0.220669
CAGL0G03047g	2.5e-05	-2.15124	down	Molecular Function: 5'-3' exonuclease activity (GO:0008409);	0.447709	CAGL0G03047g	1.06e-05	-2.19788	down	Molecular Function: nucleic acid binding (GO:0003676);	0.635016	CAGL0G03047g	0.00380201	-1.38619	down	Molecular Function: nucleic acid binding (GO:0003676);	0.257051
CAGL0J06908g	2.03e-07	-2.58724	down	Molecular Function: nucleotide binding (GO:0000166);	0.295098	CAGL0J06908g	7.61e-09	-2.81135	down	Molecular Function: nucleotide binding (GO:0000166);	0.477659	CAGL0J06908g	9.3e-11	-2.60454	down	Molecular Function: translation initiation factor activity (GO:0003743);	0.955912
CAGL0C02805g	0.000113536	-2.03685	down	Molecular Function: nucleotide binding (GO:0000166);	0.295098	CAGL0C02805g	8.31e-05	-2.05702	down	Molecular Function: nucleotide binding (GO:0000166);	0.477659	CAGL0C02805g	1.25e-06	-1.98672	down	Molecular Function: nucleotide binding (GO:0000166);	0.119823
CAGL0F00363g	3e-15	-3.96082	down	Molecular Function: S-adenosylmethionine-dependent methyltransferase activity (GO:0008757);	0.0940294	CAGL0F00363g	4.66e-07	-2.49019	down	Molecular Function: N-methyltransferase activity (GO:0008170);	0.133703	CAGL0F00363g	2.22e-16	-3.25745	down	Molecular Function: N-methyltransferase activity (GO:0008170);	0.126429
CAGL0J00583g	9.52e-07	-2.45646	down	Molecular Function: serine-type endopeptidase activity (GO:0004252);	0.805001	CAGL0J00583g	1.11e-08	-2.76561	down	Molecular Function: serine-type endopeptidase activity (GO:0004252);	0.443906	CAGL0J00583g	9.23e-10	-2.3997	down	Molecular Function: serine-type endopeptidase activity (GO:0004252);	0.774534
CAGL0L10252g	2.08e-08	-2.80524	down	Molecular Function: microtubule binding (GO:0008017);	0.410509	CAGL0L10252g	5e-09	-2.82481	down	Molecular Function: microtubule binding (GO:0008017);	0.394681	CAGL0L10252g	6.95e-07	-2.05621	down	Molecular Function: microtubule binding (GO:0008017);	0.366713
CAGL0G03047g	2.5e-05	-2.15124	down	Molecular Function: protein serine/threonine kinase activity (GO:0004674);	0.720902	CAGL0G03047g	1.06e-05	-2.19788	down	Molecular Function: nucleic acid binding (GO:0003676);	0.635016	CAGL0G03047g	0.00380201	-1.38619	down	Molecular Function: nucleic acid binding (GO:0003676);	0.257051
CAGL0G09020g	2.73e-07	-2.547	down	Molecular Function: protein serine/threonine kinase activity (GO:0004674);	0.720902	CAGL0G09020g	6.01e-07	-2.44688	down	Molecular Function: ATP binding (GO:0005524);	0.337999	CAGL0G09020g	9.7e-09	-2.26629	down	Molecular Function: ATP binding (GO:0005524);	0.595553
CAGL0I09504g	7.07e-05	-2.22812	down	Molecular Function: protein serine/threonine kinase activity (GO:0004674);	0.720902	CAGL0I09504g	2.66e-05	-2.28557	down	Molecular Function: ATP binding (GO:0005524);	0.337999	CAGL0I09504g	6.02e-10	-2.67324	down	Molecular Function: ATP binding (GO:0005524);	0.595553
CAGL0I07513g	0.00120642	-1.77733	down	Molecular Function: protein serine/threonine kinase activity (GO:0004674);	0.720902	CAGL0I07513g	0.00119192	-1.76528	down	Molecular Function: ATP binding (GO:0005524);	0.337999	CAGL0I07513g	0.00162191	-1.46031	down	Molecular Function: ATP binding (GO:0005524);	0.595553
CAGL0J06908g	2.03e-07	-2.58724	down	Molecular Function: ATP-dependent helicase activity (GO:0008026);	7.13e-06	CAGL0J06908g	7.61e-09	-2.81135	down	Molecular Function: nucleotide binding (GO:0000166);	0.477659	CAGL0J06908g	9.3e-11	-2.60454	down	Molecular Function: translation initiation factor activity (GO:0003743);	0.955912
CAGL0M02145g	0	-6.45088	down	Molecular Function: methyltransferase activity (GO:0008168);	0.124297	CAGL0M02145g	0	-5.83168	down	Molecular Function: methyltransferase activity (GO:0008168);	0.61094	CAGL0M02145g	0	-6.43366	down	Molecular Function: methyltransferase activity (GO:0008168);	0.353759
CAGL0I06424g	0.000240151	-1.94037	down	Molecular Function: pyridoxamine-phosphate oxidase activity (GO:0004733);	0.359289	CAGL0I06424g	9.91e-08	-2.58359	down	Molecular Function: pyridoxamine-phosphate oxidase activity (GO:0004733);	0.349974	CAGL0I06424g	1.7e-06	-1.95748	down	Molecular Function: pyridoxamine-phosphate oxidase activity (GO:0004733);	0.333455
CAGL0J06908g	2.03e-07	-2.58724	down	Molecular Function: helicase activity (GO:0004386);	0.690563	CAGL0J06908g	7.61e-09	-2.81135	down	Molecular Function: nucleotide binding (GO:0000166);	0.477659	CAGL0J06908g	9.3e-11	-2.60454	down	Molecular Function: translation initiation factor activity (GO:0003743);	0.955912
CAGL0D00154g	0	-5.67065	down	Molecular Function: transporter activity (GO:0005215);	0.498313	CAGL0D00154g	8.15e-12	-3.76349	down	Molecular Function: transporter activity (GO:0005215);	0.476684	CAGL0D00154g	1.11e-16	-3.62458	down	Molecular Function: transporter activity (GO:0005215);	0.713438
CAGL0L10582g	0.00947051	-1.61372	down	Molecular Function: mannosyl-oligosaccharide glucosidase activity (GO:0004573);	0.359289	CAGL0L10582g	1.33e-08	-2.75828	down	Molecular Function: mannosyl-oligosaccharide glucosidase activity (GO:0004573);	0.349974	CAGL0L10582g	0.000559022	-1.57087	down	Molecular Function: mannosyl-oligosaccharide glucosidase activity (GO:0004573);	0.333455
CAGL0L10494g	0.00984018	-1.52665	down	Molecular Function: Rab GTPase activator activity (GO:0005097);	0.460626	CAGL0L10494g	0.00482781	-1.5981	down	Molecular Function: Rab GTPase activator activity (GO:0005097);	0.443906	CAGL0L10494g	0.000800055	-1.51618	down	Molecular Function: Rab GTPase activator activity (GO:0005097);	0.153175
CAGL0C05489g	0	-8.18156	down	Molecular Function: Rab GTPase activator activity (GO:0005097);	0.460626	CAGL0C05489g	0	-8.11487	down	Molecular Function: Rab GTPase activator activity (GO:0005097);	0.443906	CAGL0C05489g	0	-7.82508	down	Molecular Function: Rab GTPase activator activity (GO:0005097);	0.153175
CAGL0C05093g	0.0011272	-1.78655	down	Molecular Function: dipeptidyl-peptidase activity (GO:0008239);	0.137859	CAGL0C05093g	4.96e-07	-2.45436	down	Molecular Function: dipeptidyl-peptidase activity (GO:0008239);	0.133703	CAGL0C05093g	1.73e-07	-2.10105	down	Molecular Function: dipeptidyl-peptidase activity (GO:0008239);	0.126429
CAGL0I02530g	0.0013582	-1.76065	down	Molecular Function: N,N-dimethylaniline monooxygenase activity (GO:0004499);	0.137859	CAGL0I02530g	0.00130703	-1.75388	down	Molecular Function: N,N-dimethylaniline monooxygenase activity (GO:0004499);	0.133703	CAGL0I02530g	0.000293384	-1.59363	down	Molecular Function: N,N-dimethylaniline monooxygenase activity (GO:0004499);	0.126429
CAGL0J06908g	2.03e-07	-2.58724	down	Molecular Function: translation initiation factor activity (GO:0003743);	0.0857049	CAGL0J06908g	7.61e-09	-2.81135	down	Molecular Function: nucleotide binding (GO:0000166);	0.477659	CAGL0J06908g	9.3e-11	-2.60454	down	Molecular Function: translation initiation factor activity (GO:0003743);	0.955912
CAGL0C04587g	0.000112729	-2.09737	down	Molecular Function: catalytic activity (GO:0003824);	0.98512	CAGL0C04587g	6.69e-08	-2.66801	down	Molecular Function: catalytic activity (GO:0003824);	0.612909	CAGL0C04587g	4.34e-06	-1.92	down	Molecular Function: catalytic activity (GO:0003824);	0.403817
CAGL0I02420g	0.000106192	-2.02184	down	Molecular Function: catalytic activity (GO:0003824);	0.98512	CAGL0I02420g	9.32e-09	-2.79879	down	Molecular Function: catalytic activity (GO:0003824);	0.612909	CAGL0I02420g	1.29e-05	-1.86322	down	Molecular Function: catalytic activity (GO:0003824);	0.403817
CAGL0J06974g	2.5e-06	-2.37935	down	Molecular Function: hydrolase activity (GO:0016787);	0.136837	CAGL0J06974g	0.000120275	-1.98495	down	Molecular Function: hydrolase activity (GO:0016787);	0.0307343	CAGL0J06974g	2.4e-06	-1.95648	down	Molecular Function: hydrolase activity (GO:0016787);	0.382672
CAGL0C01705g	1.02e-09	-2.97402	down	Molecular Function: glutathione peroxidase activity (GO:0004602);	0.359289	CAGL0C01705g	5.11e-06	-2.26262	down	Molecular Function: glutathione peroxidase activity (GO:0004602);	0.349974	CAGL0C01705g	1.63e-12	-2.73106	down	Molecular Function: glutathione peroxidase activity (GO:0004602);	0.333455
CAGL0J06820g	0.00014435	-1.98336	down	Molecular Function: RNA binding (GO:0003723);	2.01e-07	CAGL0J06820g	8.6e-05	-2.00937	down	Molecular Function: ribonuclease T2 activity (GO:0033897);	0.133703	CAGL0J06820g	0.000254038	-1.60926	down	Molecular Function: RNA binding (GO:0003723);	0.698819
CAGL0K05813g	4.66e-06	-2.31534	down	Molecular Function: protein disulfide oxidoreductase activity (GO:0015035);	0.508163	CAGL0K05813g	1.02e-07	-2.57928	down	Molecular Function: electron carrier activity (GO:0009055);	0.720586	CAGL0K05813g	0	-3.54046	down	Molecular Function: electron carrier activity (GO:0009055);	0.249728
CAGL0M13937g	1.73e-05	-2.19481	down	Molecular Function: protein phosphatase inhibitor activity (GO:0004864);	0.137859	CAGL0M13937g	3.09e-08	-2.67223	down	Molecular Function: protein phosphatase inhibitor activity (GO:0004864);	0.133703	CAGL0M13937g	3.87e-05	-1.74306	down	Molecular Function: protein phosphatase inhibitor activity (GO:0004864);	0.126429
CAGL0I02530g	0.0013582	-1.76065	down	Molecular Function: NADP binding (GO:0050661);	0.633426	CAGL0I02530g	0.00130703	-1.75388	down	Molecular Function: N,N-dimethylaniline monooxygenase activity (GO:0004499);	0.133703	CAGL0I02530g	0.000293384	-1.59363	down	Molecular Function: N,N-dimethylaniline monooxygenase activity (GO:0004499);	0.126429
CAGL0I06424g	0.000240151	-1.94037	down	Molecular Function: FMN binding (GO:0010181);	0.569032	CAGL0I06424g	9.91e-08	-2.58359	down	Molecular Function: pyridoxamine-phosphate oxidase activity (GO:0004733);	0.349974	CAGL0I06424g	1.7e-06	-1.95748	down	Molecular Function: pyridoxamine-phosphate oxidase activity (GO:0004733);	0.333455
CAGL0I06204g	5.05e-05	-2.12911	down	Molecular Function: structural constituent of cell wall (GO:0005199);	0.460626	CAGL0I06204g	6.83e-12	-3.28173	down	Molecular Function: structural constituent of cell wall (GO:0005199);	0.00140478	CAGL0I06204g	9.89e-12	-2.64585	down	Molecular Function: structural constituent of cell wall (GO:0005199);	0.00757489
CAGL0M02761g	2.32e-06	-2.35964	down	Molecular Function: chromatin binding (GO:0003682);	0.75989	CAGL0M02761g	1.62e-07	-2.54351	down	Molecular Function: chromatin binding (GO:0003682);	0.476684	CAGL0M02761g	1.02e-06	-1.99018	down	Molecular Function: protein homodimerization activity (GO:0042803);	0.0474849
CAGL0M02761g	2.32e-06	-2.35964	down	Molecular Function: telomeric DNA binding (GO:0042162);	0.142732	CAGL0M02761g	1.62e-07	-2.54351	down	Molecular Function: chromatin binding (GO:0003682);	0.476684	CAGL0M02761g	1.02e-06	-1.99018	down	Molecular Function: protein homodimerization activity (GO:0042803);	0.0474849
CAGL0A02233g	0.0061638	-1.83818	down	Molecular Function: substrate-specific transmembrane transporter activity (GO:0022891);	0.0214298	CAGL0A02233g	4.14e-06	-2.44478	down	Molecular Function: substrate-specific transmembrane transporter activity (GO:0022891);	0.0655814	CAGL0A02233g	0	-3.32146	down	Molecular Function: substrate-specific transmembrane transporter activity (GO:0022891);	0.00304727
CAGL0A01826g	1.21e-12	-3.45785	down	Molecular Function: substrate-specific transmembrane transporter activity (GO:0022891);	0.0214298	CAGL0A01826g	0	-4.30445	down	Molecular Function: substrate-specific transmembrane transporter activity (GO:0022891);	0.0655814	CAGL0A01826g	3.87e-11	-2.60911	down	Molecular Function: substrate-specific transmembrane transporter activity (GO:0022891);	0.00304727
CAGL0C01771g	8.48e-05	-2.0631	down	Molecular Function: substrate-specific transmembrane transporter activity (GO:0022891);	0.0214298	CAGL0C01771g	0.00032644	-1.91348	down	Molecular Function: substrate-specific transmembrane transporter activity (GO:0022891);	0.0655814	CAGL0C01771g	1.59e-06	-1.96325	down	Molecular Function: substrate-specific transmembrane transporter activity (GO:0022891);	0.00304727
CAGL0E06380g	1.89e-15	-3.9091	down	Molecular Function: ATP binding (GO:0005524);	0.565746	CAGL0E06380g	0	-4.12577	down	Molecular Function: ATP binding (GO:0005524);	0.337999	CAGL0E06380g	2.05e-14	-3.00742	down	Molecular Function: ATP-dependent NAD(P)H-hydrate dehydratase activity (GO:0047453);	0.126429
CAGL0I09504g	7.07e-05	-2.22812	down	Molecular Function: ATP binding (GO:0005524);	0.565746	CAGL0I09504g	2.66e-05	-2.28557	down	Molecular Function: ATP binding (GO:0005524);	0.337999	CAGL0I09504g	6.02e-10	-2.67324	down	Molecular Function: ATP binding (GO:0005524);	0.595553
CAGL0G09020g	2.73e-07	-2.547	down	Molecular Function: ATP binding (GO:0005524);	0.565746	CAGL0G09020g	6.01e-07	-2.44688	down	Molecular Function: ATP binding (GO:0005524);	0.337999	CAGL0G09020g	9.7e-09	-2.26629	down	Molecular Function: ATP binding (GO:0005524);	0.595553
CAGL0I07513g	0.00120642	-1.77733	down	Molecular Function: ATP binding (GO:0005524);	0.565746	CAGL0I07513g	0.00119192	-1.76528	down	Molecular Function: ATP binding (GO:0005524);	0.337999	CAGL0I07513g	0.00162191	-1.46031	down	Molecular Function: ATP binding (GO:0005524);	0.595553
CAGL0G03047g	2.5e-05	-2.15124	down	Molecular Function: ATP binding (GO:0005524);	0.565746	CAGL0G03047g	1.06e-05	-2.19788	down	Molecular Function: nucleic acid binding (GO:0003676);	0.635016	CAGL0G03047g	0.00380201	-1.38619	down	Molecular Function: nucleic acid binding (GO:0003676);	0.257051
CAGL0J06908g	2.03e-07	-2.58724	down	Molecular Function: ATP binding (GO:0005524);	0.565746	CAGL0J06908g	7.61e-09	-2.81135	down	Molecular Function: nucleotide binding (GO:0000166);	0.477659	CAGL0J06908g	9.3e-11	-2.60454	down	Molecular Function: translation initiation factor activity (GO:0003743);	0.955912
CAGL0G08932g	3.14e-05	-2.13664	down	Molecular Function: SNAP receptor activity (GO:0005484);	0.695246	CAGL0G08932g	1.66e-07	-2.56038	down	Molecular Function: SNAP receptor activity (GO:0005484);	0.683274	CAGL0G08932g	4.08e-05	-1.75917	down	Molecular Function: SNAP receptor activity (GO:0005484);	0.268124
CAGL0M02761g	2.32e-06	-2.35964	down	Molecular Function: protein homodimerization activity (GO:0042803);	0.249601	CAGL0M02761g	1.62e-07	-2.54351	down	Molecular Function: chromatin binding (GO:0003682);	0.476684	CAGL0M02761g	1.02e-06	-1.99018	down	Molecular Function: protein homodimerization activity (GO:0042803);	0.0474849
CAGL0M01936g	5.45e-05	-2.07728	down	Molecular Function: metallopeptidase activity (GO:0008237);	0.460626	CAGL0M01936g	8.85e-07	-2.40701	down	Molecular Function: metallopeptidase activity (GO:0008237);	0.443906	CAGL0M01936g	6.97e-07	-2.02285	down	Molecular Function: metallopeptidase activity (GO:0008237);	0.414166
CAGL0M04367g	4.64e-05	-2.19184	down	Molecular Function: phosphotransferase activity, alcohol group as acceptor (GO:0016773);	0.831986	CAGL0M04367g	0.000741887	-1.89495	down	Molecular Function: phosphotransferase activity, alcohol group as acceptor (GO:0016773);	0.821981	CAGL0M04367g	1.86e-09	-2.4701	down	Molecular Function: phosphotransferase activity, alcohol group as acceptor (GO:0016773);	0.459776
CAGL0C01749g	5.01e-09	-2.875	down	Molecular Function: phosphoric diester hydrolase activity (GO:0008081);	0.142732	CAGL0C01749g	1.16e-12	-3.4085	down	Molecular Function: metal ion binding (GO:0046872);	0.579284	CAGL0C01749g	1.84e-14	-3.03289	down	Molecular Function: metal ion binding (GO:0046872);	0.704371
CAGL0J04202g	3.65e-09	-2.95682	down	Molecular Function: amino acid binding (GO:0016597);	0.249601	CAGL0J04202g	0	-6.06506	down	Molecular Function: amino acid binding (GO:0016597);	0.238163	CAGL0J04202g	0	-4.86451	down	Molecular Function: carboxyl- or carbamoyltransferase activity (GO:0016743);	0.015946
CAGL0J08294g	8.87e-10	-2.99224	down	Molecular Function: inorganic anion exchanger activity (GO:0005452);	0.137859	CAGL0J08294g	1.99e-12	-3.35434	down	Molecular Function: inorganic anion exchanger activity (GO:0005452);	0.133703	CAGL0J08294g	2.99e-14	-2.93948	down	Molecular Function: inorganic anion exchanger activity (GO:0005452);	0.126429
CAGL0F00363g	3e-15	-3.96082	down	Molecular Function: N-methyltransferase activity (GO:0008170);	0.137859	CAGL0F00363g	4.66e-07	-2.49019	down	Molecular Function: N-methyltransferase activity (GO:0008170);	0.133703	CAGL0F00363g	2.22e-16	-3.25745	down	Molecular Function: N-methyltransferase activity (GO:0008170);	0.126429
CAGL0M13189g	1.73e-06	-2.40582	down	Molecular Function: metal ion binding (GO:0046872);	0.0712737	CAGL0M13189g	2.43e-07	-2.52726	down	Molecular Function: nucleic acid binding (GO:0003676);	0.635016	CAGL0M13189g	1.79e-11	-2.60807	down	Molecular Function: metal ion binding (GO:0046872);	0.704371
CAGL0M04323g	1.1e-07	-2.6123	down	Molecular Function: metal ion binding (GO:0046872);	0.0712737	CAGL0M04323g	1.08e-07	-2.57616	down	Molecular Function: nucleic acid binding (GO:0003676);	0.635016	CAGL0M04323g	5.89e-07	-2.02088	down	Molecular Function: metal ion binding (GO:0046872);	0.704371
CAGL0C01749g	5.01e-09	-2.875	down	Molecular Function: metal ion binding (GO:0046872);	0.0712737	CAGL0C01749g	1.16e-12	-3.4085	down	Molecular Function: metal ion binding (GO:0046872);	0.579284	CAGL0C01749g	1.84e-14	-3.03289	down	Molecular Function: metal ion binding (GO:0046872);	0.704371
CAGL0M09779g	0.00585342	-1.65631	down	Molecular Function: chitinase activity (GO:0004568);	0.256755	CAGL0M09779g	1.97e-06	-2.37291	down	Molecular Function: chitinase activity (GO:0004568);	0.249569	CAGL0M09779g	1.69e-06	-1.97067	down	Molecular Function: chitinase activity (GO:0004568);	0.236912
CAGL0J06820g	0.00014435	-1.98336	down	Molecular Function: ribonuclease T2 activity (GO:0033897);	0.137859	CAGL0J06820g	8.6e-05	-2.00937	down	Molecular Function: ribonuclease T2 activity (GO:0033897);	0.133703	CAGL0J06820g	0.000254038	-1.60926	down	Molecular Function: RNA binding (GO:0003723);	0.698819
CAGL0H00891g	0.000841427	-1.83457	down	Molecular Function: Ras GTPase activator activity (GO:0005099);	0.137859	CAGL0H00891g	3.52e-06	-2.31508	down	Molecular Function: Ras GTPase activator activity (GO:0005099);	0.133703	CAGL0H00891g	0.000189041	-1.63636	down	Molecular Function: Ras GTPase activator activity (GO:0005099);	0.126429
CAGL0K07337g	0.000176094	-2.06778	down	Molecular Function: ion channel activity (GO:0005216);	0.0940294	CAGL0K07337g	1.67e-05	-2.16388	down	Molecular Function: ion channel activity (GO:0005216);	0.436974	CAGL0K07337g	5.15e-09	-2.30433	down	Molecular Function: ion channel activity (GO:0005216);	0.0803804
